# Supplementary material for: LncRNA as ceRNAs may be involved in lactation process
Source: Oncotarget. 2017 Aug 24;8(58):98014–28. doi: 10.18632/oncotarget.20439 (PMC5716710; doi:10.18632/oncotarget.20439)
Supplement: Supplementary file 3 [file oncotarget-08-98014-s003.xls]

## Sheet: all_counts_and_TPM_results
Supplementary Table 5: Novel miRNAs
novel_miRNA_ID	Sample_L30d_1	Sample_L30d_2	Sample_L30d_3	Sample_L5d_1	Sample_L5d_2	Sample_L5d_3	Sample_L30d_1_TPM	Sample_L30d_2_TPM	Sample_L30d_3_TPM	Sample_L5d_1_TPM	Sample_L5d_2_TPM	Sample_L5d_3_TPM	sequence	Length
NW_017217253.1_38535*	3	4	2	1	4	1	3.1522	4.4623	2.04714	1.29257	3.93202	0.842139	CCTCGTCCTGCTTTCCCCACA	21
NW_017217253.1_38535	12	19	16	22	15	10	12.6088	21.1959	16.3771	28.4366	14.7451	8.42139	CCGGGGAAAGCAGGAGTGAGGGT	23
NW_017215983.1_38452	1	2	3	1	0	2	1.05073	2.23115	3.07072	1.29257	0	1.68428	TGAGCCTCAGCCCCTCGGCGG	21
NW_017215258.1_38401	895	16	1300	2	1	1181	940.407	17.8492	1330.64	2.58514	0.983006	994.566	CCTGGAGCGGAGAACTTCC	19
NW_017211607.1_38147*	2	0	0	0	0	5	2.10147	0	0	0	0	4.21069	AGGGAAGCTTGACACTGCGCTGCTA	25
NW_017211607.1_38147	20	0	22	4	2	15	21.0147	0	22.5186	5.17029	1.96601	12.6321	AAAGCGCACGTGCATGCCCCCACT	24
NW_017201244.1_37907*	27	51	69	89	60	50	28.3698	56.8943	70.6265	115.039	58.9803	42.1069	TTTTCCAATGAGTCAGTTATTT	22
NW_017201244.1_37907	51	121	106	163	218	104	53.5874	134.985	108.499	210.689	214.295	87.5824	TAACTGAGTCCTTTGGAAAATA	22
NW_017190169.1_37541	0	0	0	0	1	1	0	0	0	0	0.983006	0.842139	TGGCTGTGGCTGCGCTGGC	19
NW_017190151.1_37484	2	0	0	1	0	0	2.10147	0	0	1.29257	0	0	TTGGAAAGGCACAGGACAGG	20
NW_017189962.1_37341*	1	0	1	0	0	0	1.05073	0	1.02357	0	0	0	CCTCAGTCCCCAGGGTCCGAGCC	23
NW_017189962.1_37341	0	0	1	2	1	0	0	0	1.02357	2.58514	0.983006	0	TCTGAACCCAGGGGGCTGCGGAG	23
NW_017189962.1_37324*	0	1	0	0	0	0	0	1.11557	0	0	0	0	CTGCTGTCTGCTGCTGCT	18
NW_017189962.1_37324	0	1	0	1	0	1	0	1.11557	0	1.29257	0	0.842139	CCAGCGGTCTGCAGAGAGTACT	22
NW_017189851.1_37249*	6	1	8	2	2	0	6.3044	1.11557	8.18857	2.58514	1.96601	0	GGCCAGGGGCGTGTCGGGCTCC	22
NW_017189851.1_37249	4	8	3	0	6	0	4.20293	8.9246	3.07072	0	5.89803	0	AGCCCGTCATGGGCCTGGCCTT	22
NW_017189851.1_37230*	22	27	18	31	34	33	23.1161	30.1205	18.4243	40.0697	33.4222	27.7906	CAGGGGCTGGCTTTCCTCTGGC	22
NW_017189851.1_37230	634	575	766	492	622	378	666.165	641.455	784.056	635.946	611.43	318.328	TGGAGAGAAAGGCAGTTCCTGATG	24
NW_017189840.1_37204*	0	1	0	0	0	0	0	1.11557	0	0	0	0	TGAGGGACAAGATGTGGGTGGGG	23
NW_017189840.1_37204	1	0	2	1	0	1	1.05073	0	2.04714	1.29257	0	0.842139	CACCCCGCACCTTCTCCCTCAGG	23
NW_017189840.1_37198	2	1	1	1	0	2	2.10147	1.11557	1.02357	1.29257	0	1.68428	TCTTGGGCCTGCAAGTCTTGGA	22
NW_017189740.1_37127	1	4	2	0	7	1	1.05073	4.4623	2.04714	0	6.88104	0.842139	CGAGGCTCTGGGCGCAGGAGA	21
NW_017189686.1_37057	14	6	19	9	6	6	14.7103	6.69345	19.4479	11.6332	5.89803	5.05283	TACGGCATCGTCTACACCCG	20
NW_017189674.1_37044*	0	0	0	1	0	0	0	0	0	1.29257	0	0	AATGGTGCTTTTTTGTGAAGA	21
NW_017189674.1_37044	0	1	1	2	1	0	0	1.11557	1.02357	2.58514	0.983006	0	TTCACAAGAAGGTGTCATTC	20
NW_017189674.1_37040	1	8	9	16	3	0	1.05073	8.9246	9.21215	20.6812	2.94902	0	TACTCAGGAAGGCATTATTC	20
NW_017189674.1_37037	0	1	3	0	1	2	0	1.11557	3.07072	0	0.983006	1.68428	TGATTGGTACTTCTTAGAGTG	21
NW_017189674.1_37036*	0	0	0	2	0	0	0	0	0	2.58514	0	0	ATTGTCACCTTCTTGAGTGGA	21
NW_017189674.1_37036	0	2	0	2	0	0	0	2.23115	0	2.58514	0	0	TACTCCAGAGGGTGTCATTCA	21
NW_017189674.1_37033*	0	0	0	0	2	0	0	0	0	0	1.96601	0	ATTCCAAGGCTTGCCATTCATC	22
NW_017189674.1_37033	0	7	7	19	15	6	0	7.80902	7.165	24.5589	14.7451	5.05283	ATTGGCACGTCTTGGAATGC	20
NW_017189623.1_36940	17	33	20	17	18	22	17.8625	36.814	20.4714	21.9737	17.6941	18.527	AGAAACCTGGATGAACTTTTT	21
NW_017189596.1_36920*	0	0	0	0	0	1	0	0	0	0	0	0.842139	GAAAAGTTTGTTTTGAGTTTTCCC	24
NW_017189596.1_36920	9	22	9	28	27	6	9.4566	24.5426	9.21215	36.192	26.5412	5.05283	AAGAACCTGAACGAACCTTTTGG	23
NW_017189580.1_36895*	0	1	6	11	6	1	0	1.11557	6.14143	14.2183	5.89803	0.842139	AGCCCGCTGCACTTTGGACCT	21
NW_017189580.1_36895	2	6	8	33	50	1	2.10147	6.69345	8.18857	42.6549	49.1503	0.842139	GCCTGGAGTGCGTCGTGCTGG	21
NW_017189580.1_36894*	29	49	38	78	90	65	30.4713	54.6632	38.8957	100.821	88.4705	54.739	CGCTCCTCGAGGCCAGAGCCC	21
NW_017189580.1_36894	3523	4636	4402	3325	4780	4878	3701.73	5171.8	4505.76	4297.8	4698.77	4107.95	TCCCTGTCCTCCAGGAGCTCACT	23
NW_017189545.1_36823	5	0	5	0	0	0	5.25367	0	5.11786	0	0	0	CCTGCCTCCGGCTGGGACC	19
NW_017189526.1_36772	0	1	0	0	0	1	0	1.11557	0	0	0	0.842139	TTGGCGGAACGCAGAGGACGC	21
NW_017189519.1_36750*	1260	1670	2071	1044	1383	1574	1323.92	1863.01	2119.82	1349.45	1359.5	1325.53	AATGGCGCCACTAGGGTTGTGCA	23
NW_017189519.1_36750	210	115	184	61	94	117	220.654	128.291	188.337	78.8469	92.4025	98.5302	CAACCCTAGGAGAGGGTGCCATT	23
NW_017189518.1_36745*	449	301	330	167	246	304	471.779	335.788	337.779	215.86	241.819	256.01	TCAGTCTCATCTGCAAAGAAGT	22
NW_017189518.1_36745	1532	1227	927	642	1177	1191	1609.72	1368.81	948.851	829.832	1157	1002.99	AACTGTTTGCAGAGGAAACTGA	22
NW_017189517.1_36522*	8	10	6	27	20	8	8.40587	11.1557	6.14143	34.8995	19.6601	6.73711	TAGCAGCGGGAACAGTACTGCAG	23
NW_017189517.1_36522	33	44	10	104	71	62	34.6742	49.0853	10.2357	134.428	69.7934	52.2126	GGAGTATTGTTTCTGCTGCCC	21
NW_017189517.1_36513*	1272	1540	690	2145	1938	2061	1336.53	1717.98	706.265	2772.57	1905.07	1735.65	TTTTGCAACATGTTCCTGAAT	21
NW_017189517.1_36513	29	44	23	30	39	32	30.4713	49.0853	23.5422	38.7772	38.3372	26.9484	ATCGGGAACATTTTGCATCCAT	22
NW_017189517.1_36493	0	1	0	2	1	0	0	1.11557	0	2.58514	0.983006	0	CTCTCCCGAGAGCCGCCGGAT	21
NW_017189517.1_36484	0	0	1	0	1	0	0	0	1.02357	0	0.983006	0	AATCGGTATCTGTCTGAGTAGA	22
NW_017189517.1_36448*	0	1	0	1	0	0	0	1.11557	0	1.29257	0	0	ACAGATGTGTGACTGCCTGGTCC	23
NW_017189517.1_36448	0	0	0	1	0	0	0	0	0	1.29257	0	0	CCGGCCCAGCCACACTCTGATGT	23
NW_017189517.1_36389*	2	1	0	2	0	3	2.10147	1.11557	0	2.58514	0	2.52642	TACGTAGATATATATGTATTTT	22
NW_017189517.1_36389	59	34	42	67	33	98	61.9933	37.9295	42.99	86.6024	32.4392	82.5296	TATATATATATATGTACGTATGT	23
NW_017189517.1_36383*	43	55	31	68	42	73	45.1815	61.3566	31.7307	87.8949	41.2862	61.4761	AGAGGTAAAAAATTGATTTGACT	23
NW_017189517.1_36383	110	125	118	150	84	158	115.581	139.447	120.781	193.886	82.5725	133.058	CAAATCATTTTTTACTCTCCAA	22
NW_017189517.1_36355*	0	10	5	0	2	1	0	11.1557	5.11786	0	1.96601	0.842139	ATAGCCCTCTCCACCTCCAAAAA	23
NW_017189517.1_36355	0	0	0	0	1	6	0	0	0	0	0.983006	5.05283	AGGAGGGAGAGTGGTTATTGCT	22
NW_017189517.1_36348*	0	2	0	3	2	2	0	2.23115	0	3.87772	1.96601	1.68428	AAAATGTTCATGCAGGTTTTTCC	23
NW_017189517.1_36348	415	408	554	242	324	440	436.054	455.154	567.059	312.803	318.494	370.541	AAAACCTGAATGAACTTTTGAG	22
NW_017189517.1_36324*	0	0	0	0	2	0	0	0	0	0	1.96601	0	AAAGAAGCTTAACCGAGAAT	20
NW_017189517.1_36324	1	0	0	0	1	0	1.05073	0	0	0	0.983006	0	ATTCTCAGCTGAACTTCTTTCT	22
NW_017189516.1_36250	108	69	92	46	86	149	113.479	76.9747	94.1686	59.4583	84.5385	125.479	AAACCGGAATGAACTTTTTGG	21
NW_017189516.1_36170	0	1	2	0	2	1	0	1.11557	2.04714	0	1.96601	0.842139	GGCTTGTTTGACTAGAGTC	19
NW_017189516.1_35972*	81	68	90	61	84	126	85.1094	75.8591	92.1215	78.8469	82.5725	106.109	TTACAATACAACCTGATAAGTG	22
NW_017189516.1_35972	978	937	979	984	918	1447	1027.62	1045.29	1002.08	1271.89	902.399	1218.57	CTTATCAGGTTGTATTATAATG	22
NW_017189516.1_35845	10	0	3	0	0	8	10.5073	0	3.07072	0	0	6.73711	CTGGGTCTGGCTTGAACTGAGGACA	25
NC_030836.1_35533	6	12	5	21	19	9	6.3044	13.3869	5.11786	27.144	18.6771	7.57925	CCAGGGGGCTGTCGGGGGGTCT	22
NC_030836.1_35526	2	2	3	4	3	3	2.10147	2.23115	3.07072	5.17029	2.94902	2.52642	TCATCCCCGCCACAGACTCTGC	22
NC_030836.1_35398	1	0	0	2	1	0	1.05073	0	0	2.58514	0.983006	0	TCCCTCCTGACTTTCCCTGCCAGG	24
NC_030836.1_35341	0	1	1	1	1	3	0	1.11557	1.02357	1.29257	0.983006	2.52642	TTGTCTGGTGTGGAAGATGCTT	22
NC_030836.1_35279*	1	3	1	2	1	0	1.05073	3.34672	1.02357	2.58514	0.983006	0	AAAACCTGAATGAATTTGTTGG	22
NC_030836.1_35279	2099	388	1567	2	111	935	2205.49	432.843	1603.94	2.58514	109.114	787.4	TGAAGTTCATTTGGGTTTTTC	21
NC_030836.1_35088	0	0	3	2	2	1	0	0	3.07072	2.58514	1.96601	0.842139	AATGCTGCTTGCTGGTCTGTCT	22
NC_030836.1_35019*	0	0	0	1	0	0	0	0	0	1.29257	0	0	GGGGCCGGGGGAGGAGGCTCGTAGG	25
NC_030836.1_35019	2	1	0	0	2	1	2.10147	1.11557	0	0	1.96601	0.842139	TCCCTCCCTCCCGTGGCCCAGG	22
NC_030836.1_35015*	32	37	16	40	66	27	33.6235	41.2763	16.3771	51.7029	64.8784	22.7377	AGCCACTGCCCACCGCACACTGC	23
NC_030836.1_35015	769	1216	574	927	1462	585	808.014	1356.54	587.53	1198.21	1437.15	492.651	TGTGCGTGTGACAGCGGCTGAT	22
NC_030836.1_34879*	0	0	0	0	2	0	0	0	0	0	1.96601	0	TGGGGGGCGGGGAGCAGGCAGG	22
NC_030836.1_34879	0	1	0	0	0	2	0	1.11557	0	0	0	1.68428	TGCCTTCTGCCCACCCTCTCACA	23
NC_030836.1_34848*	11	12	21	30	25	10	11.5581	13.3869	21.495	38.7772	24.5751	8.42139	AAACTTGAATGAACTTTTGGGCC	23
NC_030836.1_34848	2	2	1	1	1	1	2.10147	2.23115	1.02357	1.29257	0.983006	0.842139	TTAAAAGTTTGTTCAAGATTTT	22
NC_030836.1_34846	7	0	7	0	0	6	7.35514	0	7.165	0	0	5.05283	TGGCAGTAGAATTCTGAGTCCCT	23
NC_030836.1_34842*	3	3	4	1	0	0	3.1522	3.34672	4.09429	1.29257	0	0	CCAGCTGCCTCTCCGCCCCTCCA	23
NC_030836.1_34842	0	2	1	0	3	0	0	2.23115	1.02357	0	2.94902	0	CAGGGGCGTGGCGAGTGACTGAGT	24
NC_030836.1_34806	0	3	0	1	0	1	0	3.34672	0	1.29257	0	0.842139	CCTGGCGGGCTGTGGGTCTG	20
NC_030836.1_34802*	145	158	100	131	120	215	152.356	176.261	102.357	169.327	117.961	181.06	AAAAACCCAAACGAACTTTTTT	22
NC_030836.1_34802	0	0	0	1	0	2	0	0	0	1.29257	0	1.68428	AAGAATTTGTTCGGGTTTTTT	21
NC_030836.1_34712*	0	1	0	0	0	0	0	1.11557	0	0	0	0	AACCAGAACAAAGTTTTTGGCC	22
NC_030836.1_34686*	2	1	0	4	0	0	2.10147	1.11557	0	5.17029	0	0	TGAGCCATAAAAAAGAAAAGCT	22
NC_030836.1_34686	0	1	4	4	2	0	0	1.11557	4.09429	5.17029	1.96601	0	ATTTTCTTTTTTTATGGCTCAA	22
NC_030835.1_34494*	0	1	0	0	0	0	0	1.11557	0	0	0	0	AGTGTAGAGGTCGCCACTTGGAGG	24
NC_030835.1_34494	4	0	0	0	3	0	4.20293	0	0	0	2.94902	0	CTGGCGATCTCCCACTTCCAGC	22
NC_030835.1_34468*	0	0	0	2	0	0	0	0	0	2.58514	0	0	GCCTCTGCCCCTCCTGCCTTTGCCC	25
NC_030835.1_34468	0	5	7	2	4	6	0	5.57787	7.165	2.58514	3.93202	5.05283	GCTGGCAGGACTGTAGAGGTTT	22
NC_030835.1_34428	7	13	2	3	5	8	7.35514	14.5025	2.04714	3.87772	4.91503	6.73711	TTTGCCCTCTTCCTTTTGTCCAG	23
NC_030835.1_34412*	0	0	0	0	0	2	0	0	0	0	0	1.68428	TCCTGTTCTTAAGAATTTTGC	21
NC_030835.1_34412	0	0	1	1	1	1	0	0	1.02357	1.29257	0.983006	0.842139	CAAAATTCTTAAGGACAGGACT	22
NC_030835.1_34346	0	0	0	1	0	4	0	0	0	1.29257	0	3.36855	CCTGTCTGGCTGTCATGGT	19
NC_030835.1_34259*	0	0	0	1	0	0	0	0	0	1.29257	0	0	TTCAGCCAGGTATTCCGAGTTCC	23
NC_030835.1_34259	0	1	1	0	1	0	0	1.11557	1.02357	0	0.983006	0	TTCTTGGAGTAATGGCTGTAGC	22
NC_030835.1_34253	0	0	2	2	1	1	0	0	2.04714	2.58514	0.983006	0.842139	TGTTTCTGGGGTCTGAGGGGGGAGT	25
NC_030835.1_34250	0	0	1	0	0	1	0	0	1.02357	0	0	0.842139	GATGGACATAGCGACAACTCTGC	23
NC_030835.1_34175	9	5	0	0	1	3	9.4566	5.57787	0	0	0.983006	2.52642	CCAGGGCTGGTTATCTGGGACT	22
NC_030835.1_34166	0	0	0	6	5	1	0	0	0	7.75543	4.91503	0.842139	CTGGGGCTGGGGAGCTGGGC	20
NC_030834.1_33834*	0	0	0	0	0	1	0	0	0	0	0	0.842139	AGCCAGCCCAACAGTAGCCGGCG	23
NC_030834.1_33834	0	0	0	0	1	1	0	0	0	0	0.983006	0.842139	CACGGCGGAGGGGCTGGATCC	21
NC_030834.1_33826*	0	0	2	0	0	0	0	0	2.04714	0	0	0	GCCGGGAGCAGGGTGGGCTTGGG	23
NC_030834.1_33826	37	28	20	12	15	15	38.8771	31.2361	20.4714	15.5109	14.7451	12.6321	CCAGCCCTGCCGTGCTCTCGTCA	23
NC_030834.1_33824*	6	4	2	6	3	4	6.3044	4.4623	2.04714	7.75543	2.94902	3.36855	CCCGGTACTGAGCTGACCCGAGC	23
NC_030834.1_33824	325	417	751	553	289	301	341.488	465.195	768.702	714.793	284.089	253.484	CGGGGCAGCTCAGTACAGGAC	21
NC_030834.1_33808*	0	1	0	0	0	0	0	1.11557	0	0	0	0	AGCCTAATGGTGATGGTTCC	20
NC_030834.1_33808	1	1	8	4	0	1	1.05073	1.11557	8.18857	5.17029	0	0.842139	GAAGCGTCATCACAGTAGGCC	21
NC_030834.1_33795	1	1	0	0	0	4	1.05073	1.11557	0	0	0	3.36855	GGCTCTCGGTCCTGACCTGCA	21
NC_030834.1_33783	8	2	2	3	1	2	8.40587	2.23115	2.04714	3.87772	0.983006	1.68428	GAGGATGAGAGTCAGCTCCCC	21
NC_030834.1_33764	9	13	22	18	35	28	9.4566	14.5025	22.5186	23.2663	34.4052	23.5799	AAAAACCTGAACGAACTCTTTGG	23
NC_030834.1_33752*	3	3	2	0	0	3	3.1522	3.34672	2.04714	0	0	2.52642	AAGAATGCTGGAGTGGGTTGC	21
NC_030834.1_33752	873	36	1205	45	20	872	917.29	40.1607	1233.4	58.1658	19.6601	734.345	CACCAGGCTCCTCTGTCCA	19
NC_030834.1_33641	18	0	26	0	2	19	18.9132	0	26.6129	0	1.96601	16.0006	CCTGGACTATACACTCCA	18
NC_030834.1_33580	31096	24702	27543	18035	24949	25563	32673.6	27556.9	28192.2	23311.5	24525	21527.6	CTAGACTGAGGCTCCTTGAGGC	22
NC_030834.1_33578	0	2	0	0	0	1	0	2.23115	0	0	0	0.842139	CTGAGGAGCAGGGCTGTCACT	21
NC_030834.1_33540*	4	1	1	5	3	1	4.20293	1.11557	1.02357	6.46286	2.94902	0.842139	TCGGGTCAGCTCAGTACCGGGC	22
NC_030834.1_33540	22471	23911	41225	35332	21767	23440	23611	26674.5	42196.7	45669.2	21397.1	19739.7	TCCTGTACTGAGCTGCCCCGAG	22
NC_030834.1_33533	0	0	1	2	0	0	0	0	1.02357	2.58514	0	0	TCTGCAGGGAACCCTAAGGACA	22
NC_030834.1_33482*	1	1	1	2	1	1	1.05073	1.11557	1.02357	2.58514	0.983006	0.842139	GCAGCAACTCCTGACAACTAGA	22
NC_030834.1_33482	40	70	28	69	34	23	42.0293	78.0902	28.66	89.1875	33.4222	19.3692	TTGTTGTCAGGAGTCACTGCT	21
NC_030833.1_33460*	0	0	0	0	0	1	0	0	0	0	0	0.842139	GCCAGGGGTGCTGCATTTGCCGTG	24
NC_030833.1_33460	0	0	1	0	0	5	0	0	1.02357	0	0	4.21069	CGGTGTGGCTGGTGTCTCTGGTGC	24
NC_030833.1_33358	0	0	1	1	1	0	0	0	1.02357	1.29257	0.983006	0	ACACAGTCTGCAGAAGAGCGC	21
NC_030833.1_33314*	0	1	2	0	0	2	0	1.11557	2.04714	0	0	1.68428	AGCTTGTACCCTCTTTCTCCAGG	23
NC_030833.1_33314	0	2	0	1	0	1	0	2.23115	0	1.29257	0	0.842139	TTGGGGAGGGGGCATTAGAACTCT	24
NC_030833.1_33256	18	12	6	8	14	8	18.9132	13.3869	6.14143	10.3406	13.7621	6.73711	TCTGAGTAACGTACCTGGTAT	21
NC_030833.1_33244*	179	87	288	33	7	98	188.081	97.055	294.789	42.6549	6.88104	82.5296	ACAGGCACGGCCAGTTTGAGCAT	23
NC_030833.1_33244	5307	3182	8026	952	106	5554	5576.24	3549.76	8215.19	1230.53	104.199	4677.24	CCAAACCAGTTGTGCCTGTA	20
NC_030833.1_33235*	7	3	9	0	8	6	7.35514	3.34672	9.21215	0	7.86405	5.05283	TGCCCCTTGATGCTTGTCTTCA	22
NC_030833.1_33235	22	53	40	41	70	33	23.1161	59.1255	40.9429	52.9955	68.8104	27.7906	TAGAGAAGCACTGGGGGAAAGT	22
NC_030833.1_33192*	0	0	1	0	0	3	0	0	1.02357	0	0	2.52642	GTGTGGCCTGCCAGGCACTGCC	22
NC_030833.1_33192	6	3	9	36	19	22	6.3044	3.34672	9.21215	46.5326	18.6771	18.527	TTGAGCCTGACAGATCACACAC	22
NC_030833.1_33153	1	0	1	0	0	0	1.05073	0	1.02357	0	0	0	CCTGGGACTGTGGGCTTAGAAA	22
NC_030833.1_33060	2	5	5	6	12	4	2.10147	5.57787	5.11786	7.75543	11.7961	3.36855	TATAGAGGCAGAGAGTTGTAGA	22
NC_030833.1_33057	4	2	5	4	3	5	4.20293	2.23115	5.11786	5.17029	2.94902	4.21069	CTGCTCTCTCCTAGCGCCCGAC	22
NC_030833.1_32999*	1	0	0	0	0	0	1.05073	0	0	0	0	0	ACGGTCTTGCTGGAAAAGAAC	21
NC_030833.1_32999	2	5	3	0	0	0	2.10147	5.57787	3.07072	0	0	0	TTCTTTGCTAGTAAGGGCTATC	22
NC_030833.1_32991	2	1	0	2	6	2	2.10147	1.11557	0	2.58514	5.89803	1.68428	TTACCCACGGTCTGTCTGCAGG	22
NC_030833.1_32969	2	1	0	5	0	0	2.10147	1.11557	0	6.46286	0	0	TCTGGATGTAGTTGTGCTGCAGC	23
NC_030833.1_32912	0	0	2	0	2	4	0	0	2.04714	0	1.96601	3.36855	TCTGGGCTTTCTGGCATACAGCT	23
NC_030833.1_32900	0	0	1	1	0	0	0	0	1.02357	1.29257	0	0	TGGCCAAAAAGTTCGTTTGGTT	22
NC_030833.1_32860	1	0	0	0	0	1	1.05073	0	0	0	0	0.842139	CCCTTCCCCAGGAGGACCT	19
NC_030833.1_32838	11	23	8	14	28	9	11.5581	25.6582	8.18857	18.096	27.5242	7.57925	TGGCACCAGCACTGGCGGTGG	21
NC_030833.1_32766	3	1	0	0	1	0	3.1522	1.11557	0	0	0.983006	0	TGGAGCTCTGGGTTCCTGGCT	21
NC_030832.1_32644	0	2	0	0	3	0	0	2.23115	0	0	2.94902	0	CTCGGGGCTGGTGAAGGC	18
NC_030832.1_32618*	0	0	0	0	2	0	0	0	0	0	1.96601	0	GGTGGAGGGGTAGGGCAGAGG	21
NC_030832.1_32618	0	3	1	0	0	0	0	3.34672	1.02357	0	0	0	TCTGACCCTTTCCTTCCTTCCGT	23
NC_030832.1_32488	4	15	20	8	14	14	4.20293	16.7336	20.4714	10.3406	13.7621	11.7899	CATCCTGGATCCTCTTAACCTCT	23
NC_030832.1_32484*	11	29	3	15	28	14	11.5581	32.3517	3.07072	19.3886	27.5242	11.7899	TGCTGGTTGGGAGACCAGGGGAAGA	25
NC_030832.1_32484	4	6	17	2	1	2	4.20293	6.69345	17.4007	2.58514	0.983006	1.68428	TCCCCCATGTGTCTCCTCGCCCAGG	25
NC_030832.1_32457*	0	3	1	3	1	2	0	3.34672	1.02357	3.87772	0.983006	1.68428	CAAAAGTTCGTTCTGGGTTTT	21
NC_030832.1_32457	1	1	1	0	1	6	1.05073	1.11557	1.02357	0	0.983006	5.05283	AAAATCCGAATGAACTTTTTGG	22
NC_030832.1_32382*	0	0	0	2	0	0	0	0	0	2.58514	0	0	TCATTCATGCTCTGAACAAA	20
NC_030832.1_32382	1	0	0	1	0	1	1.05073	0	0	1.29257	0	0.842139	AATTGATTGGGGTAGATGTGAG	22
NC_030832.1_32289*	1	0	0	0	0	0	1.05073	0	0	0	0	0	AACCTCCTCTCGACGTCGCAGA	22
NC_030832.1_32289	1	3	8	3	3	3	1.05073	3.34672	8.18857	3.87772	2.94902	2.52642	ACTCGCCGTCGGAGGGGAGGCTCT	24
NC_030832.1_32270	115	123	167	86	115	104	120.834	137.216	170.936	111.161	113.046	87.5824	TTGGCTCTGCGAGGTCGGCTCAA	23
NC_030832.1_32269*	0	7	10	1	1	4	0	7.80902	10.2357	1.29257	0.983006	3.36855	AGCAGGCCTGTCAGGGCGTTG	21
NC_030832.1_32262	2	0	2	0	0	2	2.10147	0	2.04714	0	0	1.68428	TGAGGAACTTCTGGGAGGGC	20
NC_030832.1_32250	0	3	1	0	1	1	0	3.34672	1.02357	0	0.983006	0.842139	CGGGGAAGGGCGGGCGGG	18
NC_030832.1_32196	0	2	0	3	6	0	0	2.23115	0	3.87772	5.89803	0	AACCTTGGCTGTCAGCACTGA	21
NC_030832.1_32091	4	7	1	10	7	1	4.20293	7.80902	1.02357	12.9257	6.88104	0.842139	ACACACCCTTCACTCCTCCAGG	22
NC_030832.1_32072*	0	1	0	0	0	0	0	1.11557	0	0	0	0	GAGCAGTCCAGGAGCGCAGGTGGCC	25
NC_030832.1_32072	43	71	59	41	99	63	45.1815	79.2058	60.3907	52.9955	97.3176	53.0547	ACCCTGTCCTCCAGGAGCTCAT	22
NC_030832.1_31897*	0	0	0	1	0	0	0	0	0	1.29257	0	0	TGCAGGGACGGGGGCCGAGTGGGG	24
NC_030832.1_31897	0	0	0	0	2	0	0	0	0	0	1.96601	0	CACCTGGCCCCATCCCCGCAGC	22
NC_030832.1_31896*	0	0	1	2	2	0	0	0	1.02357	2.58514	1.96601	0	CCTGAGGTCCTGGCCCCCACCCCAG	25
NC_030832.1_31896	1	4	1	2	2	1	1.05073	4.4623	1.02357	2.58514	1.96601	0.842139	TGGGTGGGCCCTGGACGACAGCC	23
NC_030832.1_31894*	46	35	43	29	26	53	48.3337	39.0451	44.0136	37.4846	25.5582	44.6333	ACCCAAACGAACTTTTTGGCCA	22
NC_030832.1_31894	150	245	189	122	111	237	157.61	273.316	193.455	157.694	109.114	199.587	GTCAAAAAATTCGTTTGGGTTT	22
NC_030832.1_31874*	6	13	3	13	9	6	6.3044	14.5025	3.07072	16.8034	8.84705	5.05283	TCTGGAGGTCCGAGTTCAGGAGG	23
NC_030832.1_31874	0	8	5	3	5	1	0	8.9246	5.11786	3.87772	4.91503	0.842139	TCCCTGTCTTTGGCCTCAGACT	22
NC_030832.1_31839	0	0	0	2	1	1	0	0	0	2.58514	0.983006	0.842139	GGGTGGGGGCCGGGCCGGGA	20
NC_030832.1_31786	0	0	0	1	0	1	0	0	0	1.29257	0	0.842139	TGTCCATGGTCACTGTGGAGCC	22
NC_030832.1_31694*	0	0	0	0	0	1	0	0	0	0	0	0.842139	ATGGTGGGAGTCTGGGATCGGC	22
NC_030832.1_31694	3	2	12	7	10	0	3.1522	2.23115	12.2829	9.04801	9.83006	0	AATTCCCAGCATTCCACACCTCT	23
NC_030832.1_31692*	1	0	0	3	0	0	1.05073	0	0	3.87772	0	0	CCAGGTGGGCGCCAGCACAGGAC	23
NC_030832.1_31692	0	1	1	3	0	0	0	1.11557	1.02357	3.87772	0	0	CCCTGCTGGCGACCACCTGACT	22
NC_030831.1_31663*	0	0	5	0	0	0	0	0	5.11786	0	0	0	GCAAGAATACTGGAGTTGGGTGCC	24
NC_030831.1_31663	382	24	483	28	21	339	401.38	26.7738	494.385	36.192	20.6431	285.485	CGCCGGGCTCCTCTGTCCA	19
NC_030831.1_31650*	1	0	0	0	0	0	1.05073	0	0	0	0	0	GAGGCCCGGGCTCTGCCCATCC	22
NC_030831.1_31650	0	1	1	2	0	0	0	1.11557	1.02357	2.58514	0	0	ATGGGCGCAGCTCTGAGGCCTCCC	24
NC_030831.1_31632*	0	2	0	0	0	0	0	2.23115	0	0	0	0	CCAGAGGAGCTTTTGACATGAA	22
NC_030831.1_31632	1	7	0	2	1	1	1.05073	7.80902	0	2.58514	0.983006	0.842139	TTCATGTCTGAGCTAACCAGAGG	23
NC_030831.1_31528	0	2	2	1	0	0	0	2.23115	2.04714	1.29257	0	0	CCTGGCCATGTAGGAGACTCAG	22
NC_030831.1_31469	19	18	25	7	11	19	19.9639	20.0803	25.5893	9.04801	10.8131	16.0006	CACTAGACTTGGAGTCAGAAGT	22
NC_030831.1_31418*	9	6	3	11	10	9	9.4566	6.69345	3.07072	14.2183	9.83006	7.57925	TCAAAAGTTTTAAAGCAGTCA	21
NC_030831.1_31418	5	4	17	13	6	23	5.25367	4.4623	17.4007	16.8034	5.89803	19.3692	ACTGCTTTAAAACCTTTGACAG	22
NC_030831.1_31415	1	0	4	0	2	2	1.05073	0	4.09429	0	1.96601	1.68428	CTGCAGCATGTGGGGTTCTAGCT	23
NC_030831.1_31374	3	12	9	44	37	13	3.1522	13.3869	9.21215	56.8732	36.3712	10.9478	AAAGACCCGAATGAACTTTTTG	22
NC_030831.1_31326*	12	0	11	1	0	6	12.6088	0	11.2593	1.29257	0	5.05283	CATGACTGGGCGACTGAACA	20
NC_030831.1_31326	33	38	28	10	7	15	34.6742	42.3918	28.66	12.9257	6.88104	12.6321	CAACTCAGTCGTGTCCAGCTCT	22
NC_030831.1_31250*	0	1	0	0	1	0	0	1.11557	0	0	0.983006	0	GCTCGGGGGCGGGGTGGGGGTG	22
NC_030831.1_31250	5	8	13	3	10	9	5.25367	8.9246	13.3064	3.87772	9.83006	7.57925	TTCTGAGAACGGACTGAGACC	21
NC_030831.1_31181*	1	0	2	4	0	0	1.05073	0	2.04714	5.17029	0	0	AAAAGTTCATTCGAGCTTTTC	21
NC_030831.1_31181	48	49	52	19	20	22	50.4352	54.6632	53.2257	24.5589	19.6601	18.527	AAACCCGAACGAACTTTTGGGC	22
NC_030831.1_31121	4	4	1	1	2	2	4.20293	4.4623	1.02357	1.29257	1.96601	1.68428	ACTCCTGCAGCATCTGTTCCGAG	23
NC_030831.1_31047*	0	0	0	1	0	0	0	0	0	1.29257	0	0	ACTGCTTTAAAACTTTTGACAGA	23
NC_030831.1_31047	0	0	1	1	0	0	0	0	1.02357	1.29257	0	0	TCAAAGGTTTTAAAGCAGTCA	21
NC_030831.1_31042	0	0	0	0	1	0	0	0	0	0	0.983006	0	CGGGCCGGGGCGGGAGGG	18
NC_030830.1_30902	0	0	1	0	1	0	0	0	1.02357	0	0.983006	0	TTTCCTTTTTTTCTGACA	18
NC_030830.1_30831	6	3	2	1	1	0	6.3044	3.34672	2.04714	1.29257	0.983006	0	GATCTCCGGAGGCCTCTTCAGT	22
NC_030830.1_30800*	1	0	1	2	3	0	1.05073	0	1.02357	2.58514	2.94902	0	TACGAACTTTTTGGCCGACGCA	22
NC_030830.1_30728	1	7	2	7	5	1	1.05073	7.80902	2.04714	9.04801	4.91503	0.842139	CTGACTCCCCTCATCTTCCCAGA	23
NC_030830.1_30720	2	2	3	2	4	5	2.10147	2.23115	3.07072	2.58514	3.93202	4.21069	TCATGCCCTGCTCTGACCCCAGT	23
NC_030830.1_30615*	2	10	4	50	9	5	2.10147	11.1557	4.09429	64.6286	8.84705	4.21069	CTTGTTCTCCAACCTGGCTCTT	22
NC_030830.1_30615	4	9	9	26	18	8	4.20293	10.0402	9.21215	33.6069	17.6941	6.73711	TAGCCAGTTGGGGAAGAATGC	21
NC_030830.1_30602	8	11	12	14	15	17	8.40587	12.2713	12.2829	18.096	14.7451	14.3164	CTCGGGAAGCTAGCTGGCCTTGT	23
NC_030830.1_30442	6	7	8	2	0	7	6.3044	7.80902	8.18857	2.58514	0	5.89497	TTCCAGGCTCTGCGTTCGCGAGG	23
NC_030830.1_30420	3	0	7	1	0	1	3.1522	0	7.165	1.29257	0	0.842139	GCCTCTGGCGACTTCGGCCTT	21
NC_030830.1_30363*	11	7	2	7	8	4	11.5581	7.80902	2.04714	9.04801	7.86405	3.36855	ACGTCCAGACTCAACTCTCGGC	22
NC_030830.1_30363	8	7	6	4	2	12	8.40587	7.80902	6.14143	5.17029	1.96601	10.1057	TCGAGAATTGCGTTTGGACAAT	22
NC_030830.1_30263	5	4	5	6	3	1	5.25367	4.4623	5.11786	7.75543	2.94902	0.842139	TTTTCACTCCCTCCTTCGCAGG	22
NC_030830.1_30262	0	1	0	6	1	1	0	1.11557	0	7.75543	0.983006	0.842139	CCTTGGACTGGGGGCTAGAGG	21
NC_030830.1_30246	2	1	1	2	0	0	2.10147	1.11557	1.02357	2.58514	0	0	ATCGCCCTCCTCGCTGCATCCACG	24
NC_030830.1_30219	0	0	1	0	1	4	0	0	1.02357	0	0.983006	3.36855	TCACCTCTTTTCCCTTCAGTCT	22
NC_030830.1_30180*	0	0	0	2	0	0	0	0	0	2.58514	0	0	CCAGTACTGGTTCCCCTTTCAT	22
NC_030830.1_30180	0	4	1	3	1	1	0	4.4623	1.02357	3.87772	0.983006	0.842139	CTGGGGGAGCCAGGAATGAGGTCA	24
NC_030830.1_30044	0	0	1	4	3	0	0	0	1.02357	5.17029	2.94902	0	ATCAAGTGTGGGTCAAGGACT	21
NC_030829.1_29799*	23	50	62	7	2	17	24.1669	55.7787	63.4615	9.04801	1.96601	14.3164	AGGCAGCGGGGTGTAGTGGATA	22
NC_030829.1_29799	623	1121	1953	179	49	566	654.607	1250.56	1999.04	231.37	48.1673	476.65	TCCATTACACTACCCTGCCTCT	22
NC_030829.1_29765*	128036	162112	188530	164622	217121	193168	134532	180848	192974	212786	213431	162674	GCTGCTTTTGGGATTCCGTTGCC	23
NC_030829.1_29765	204	192	252	141	206	214	214.35	214.19	257.94	182.253	202.499	180.218	GAACGAAATCCAAGCGCAGCTG	22
NC_030829.1_29746	3	1	6	2	1	6	3.1522	1.11557	6.14143	2.58514	0.983006	5.05283	TGACCCTGACTTCTGACCCCACAGG	25
NC_030829.1_29671*	0	0	1	0	0	0	0	0	1.02357	0	0	0	CTGAAGGATGGGTCTGCAAGTG	22
NC_030829.1_29671	6	14	5	9	3	5	6.3044	15.618	5.11786	11.6332	2.94902	4.21069	CCTGCAGAACTCATTCTCTGGGA	23
NC_030829.1_29668*	1	0	0	1	0	2	1.05073	0	0	1.29257	0	1.68428	TGGCTGAAGGACCCTGGACTGA	22
NC_030829.1_29668	1	0	0	1	0	3	1.05073	0	0	1.29257	0	2.52642	CCCAGGATTCTGGAGCCAGGC	21
NC_030829.1_29649	1	3	5	1	8	9	1.05073	3.34672	5.11786	1.29257	7.86405	7.57925	TGTTTGGGGGTTGGACAGGAC	21
NC_030829.1_29568	0	0	1	0	0	1	0	0	1.02357	0	0	0.842139	CCTTCCAAGGACTGTGACATGTGC	24
NC_030829.1_29481	1	1	5	2	2	6	1.05073	1.11557	5.11786	2.58514	1.96601	5.05283	CGGAGCTCTGAGCTGGGTGAGCT	23
NC_030829.1_29465*	0	0	0	0	0	1	0	0	0	0	0	0.842139	CCCGGGGGACGCCAGGGACGTGA	23
NC_030829.1_29465	0	1	2	1	4	0	0	1.11557	2.04714	1.29257	3.93202	0	ACGCTCCCGCGTCGTCTGGGTC	22
NC_030829.1_29362*	0	2	0	0	0	0	0	2.23115	0	0	0	0	CAGTCCTGGGTGGTCCCTTAAG	22
NC_030829.1_29361	14	3	16	15	18	10	14.7103	3.34672	16.3771	19.3886	17.6941	8.42139	GTAGGGACCTCTCATGTCTGTG	22
NC_030829.1_29352	1	0	2	0	0	2	1.05073	0	2.04714	0	0	1.68428	CTGGAGTGGGGATTCTGTCCA	21
NC_030829.1_29248	2	3	4	2	9	1	2.10147	3.34672	4.09429	2.58514	8.84705	0.842139	AAAAAGTTTGTTGGGATTTTC	21
NC_030829.1_29216	2	4	2	2	3	0	2.10147	4.4623	2.04714	2.58514	2.94902	0	ATCCCATGGCTCCTCGGTTTACC	23
NC_030829.1_29194	23	772	4	0	1	24	24.1669	861.224	4.09429	0	0.983006	20.2113	AATGTAGATTGTGGAACT	18
NC_030829.1_29102*	0	4	0	2	10	0	0	4.4623	0	2.58514	9.83006	0	GCTACTTCACAACACCAGGGTC	22
NC_030829.1_29102	81	277	63	633	2377	317	85.1094	309.014	64.485	818.198	2336.6	266.958	AGCTGGTGTTGTGAATCAGGCCGT	24
NC_030829.1_29050*	3	1	0	1	4	1	3.1522	1.11557	0	1.29257	3.93202	0.842139	CAATTCTGAGAACTCCTGCAA	21
NC_030829.1_29050	1	8	1	1	2	3	1.05073	8.9246	1.02357	1.29257	1.96601	2.52642	CCAGGAGTGTCTTTGGATTGTCT	23
NC_030828.1_28936*	0	3	0	0	1	0	0	3.34672	0	0	0.983006	0	CTCCGGCCGGCGGGCGGGGCGGC	23
NC_030828.1_28936	2	1	2	3	0	1	2.10147	1.11557	2.04714	3.87772	0	0.842139	CCGCCGCCCCGCGCAGGCCGGCACC	25
NC_030828.1_28932*	85	224	13	169	408	254	89.3124	249.889	13.3064	218.445	401.066	213.903	AGTGGTCCTAAACATTTCACAA	22
NC_030828.1_28932	9	60	4	46	193	87	9.4566	66.9345	4.09429	59.4583	189.72	73.2661	TTGAACTGTTAAGAACCACTGG	22
NC_030828.1_28907*	0	6	0	3	13	2	0	6.69345	0	3.87772	12.7791	1.68428	CGGGAACGTCGGGACTGGAGC	21
NC_030828.1_28907	47	538	110	754	721	107	49.3845	600.179	112.593	974.6	708.747	90.1088	ACCCGTCCCGTGCGTCCCCGGAC	23
NC_030828.1_28902*	16	8	6	4	14	10	16.8117	8.9246	6.14143	5.17029	13.7621	8.42139	GTATGTGGGACGGTAAACCAT	21
NC_030828.1_28902	5	2	1	2	2	9	5.25367	2.23115	1.02357	2.58514	1.96601	7.57925	CGGTTTACCGTCCCACATACATA	23
NC_030828.1_28896*	1	0	1	1	1	1	1.05073	0	1.02357	1.29257	0.983006	0.842139	AAGTACAGGATGCCCAATGAAT	22
NC_030828.1_28896	3	21	20	24	45	33	3.1522	23.4271	20.4714	31.0217	44.2353	27.7906	TCACTGGGCATCCTCTGCTTTA	22
NC_030828.1_28842*	4	0	0	0	0	0	4.20293	0	0	0	0	0	AGAAAGTTCATTTGGTTTTC	20
NC_030828.1_28842	66	73	94	57	66	76	69.3484	81.4369	96.2158	73.6766	64.8784	64.0025	AAACCGACATGAACTTTTTGG	21
NC_030828.1_28802	1	0	2	1	0	3	1.05073	0	2.04714	1.29257	0	2.52642	TGGGCGAGCTTTCCTCACAGCCA	23
NC_030828.1_28800	1	1083	6	772	0	2	1.05073	1208.17	6.14143	997.866	0	1.68428	TAAAGTTCATTTGGGTTCTTC	21
NC_030828.1_28750	0	0	1	0	0	1	0	0	1.02357	0	0	0.842139	TGACAACTCGGGCTGCCATGTTG	23
NC_030828.1_28717*	1	0	0	1	0	0	1.05073	0	0	1.29257	0	0	TGCGCTGAGGGGCCCAGGGAGCAG	24
NC_030828.1_28717	2	0	1	0	5	0	2.10147	0	1.02357	0	4.91503	0	TCCTGGGACCCTCCAGCTCACCT	23
NC_030828.1_28687	0	4	2	0	3	0	0	4.4623	2.04714	0	2.94902	0	AGTCAGAATCTCTTGGACAAGG	22
NC_030828.1_28683*	0	0	0	0	1	0	0	0	0	0	0.983006	0	ACATTGTGTGGGTTCAGTTGCC	22
NC_030828.1_28683	5	5	1	3	11	9	5.25367	5.57787	1.02357	3.87772	10.8131	7.57925	TGACTGAACCCATACAATGTGA	22
NC_030828.1_28678	1	0	1	0	1	0	1.05073	0	1.02357	0	0.983006	0	CACCTGTCGCCTGCCCTGCAGG	22
NC_030828.1_28594	2	0	4	2	3	0	2.10147	0	4.09429	2.58514	2.94902	0	CACTGGGAGGGTCTGTGGGGCTGGG	25
NC_030828.1_28589	0	0	1	0	0	1	0	0	1.02357	0	0	0.842139	TGAAGGACTGACCACTAGCAGCT	23
NC_030828.1_28542*	0	0	1	1	0	0	0	0	1.02357	1.29257	0	0	ACAAGGATCTGTACAGGCTCT	21
NC_030828.1_28542	0	2	1	0	2	1	0	2.23115	1.02357	0	1.96601	0.842139	CTGGTTGTACAGATGCTTGTCT	22
NC_030828.1_28538*	0	0	0	0	3	0	0	0	0	0	2.94902	0	TGGGGTGCCTGCCTAGTCCCTGT	23
NC_030828.1_28538	12	15	13	46	13	19	12.6088	16.7336	13.3064	59.4583	12.7791	16.0006	TGGGACATGTCAGGGCCTGGCT	22
NC_030828.1_28493*	2	0	0	0	0	0	2.10147	0	0	0	0	0	TTTGGGTTCTGGGGAGACATAGC	23
NC_030828.1_28493	1	6	5	6	16	3	1.05073	6.69345	5.11786	7.75543	15.7281	2.52642	TTATCACTCCAGGACCAAAAAGA	23
NC_030828.1_28470*	1	1	3	0	0	0	1.05073	1.11557	3.07072	0	0	0	TCCTCCTACTCCTCTGCTATCT	22
NC_030828.1_28470	4	0	5	1	2	1	4.20293	0	5.11786	1.29257	1.96601	0.842139	ACAGCTGAGAAGTAGGACAATG	22
NC_030828.1_28361*	0	3	0	8	23	14	0	3.34672	0	10.3406	22.6091	11.7899	AGTGGTTCTTAACAGTTCAACA	22
NC_030828.1_28361	495	1043	137	576	2036	1001	520.113	1163.54	140.229	744.522	2001.4	842.981	TGAAATGTTTAGGACCACTAGA	22
NC_030828.1_28307*	5	4	5	8	6	13	5.25367	4.4623	5.11786	10.3406	5.89803	10.9478	CTCGGAGAGTGGAGCTGTGGGTGT	24
NC_030828.1_28307	13	14	12	16	17	13	13.6595	15.618	12.2829	20.6812	16.7111	10.9478	ACGCACAGCACCTCACTGAGCT	22
NC_030828.1_28306*	21	12	11	20	7	20	22.0654	13.3869	11.2593	25.8514	6.88104	16.8428	TGGTGGGCACAGAATCCGGCCT	22
NC_030828.1_28306	31	53	47	98	100	67	32.5727	59.1255	48.1079	126.672	98.3006	56.4233	AAAGGATTCTGCTGTCGGTCCCAC	24
NC_030828.1_28295	3	1	6	2	3	5	3.1522	1.11557	6.14143	2.58514	2.94902	4.21069	CCCAATACACGGTCGATCTCT	21
NC_030828.1_28291*	0	0	0	1	0	1	0	0	0	1.29257	0	0.842139	GTAAGTGCGTCTCGGGTGAGCAT	23
NC_030828.1_28291	12	8	24	8	16	6	12.6088	8.9246	24.5657	10.3406	15.7281	5.05283	TGTCACTCGGCCCACTACCC	20
NC_030828.1_28263	19	12	12	17	17	14	19.9639	13.3869	12.2829	21.9737	16.7111	11.7899	TATGTCTGCTGACCATCACCT	21
NC_030828.1_28236*	166	98	146	93	120	113	174.422	109.326	149.441	120.209	117.961	95.1617	TGGTTTACCGTCCCACATACAT	22
NC_030828.1_28236	253	142	237	213	252	273	265.836	158.412	242.587	275.318	247.717	229.904	TATGTGGGACGGTAAACCGCTTC	23
NC_030828.1_28215*	2	4	9	4	1	3	2.10147	4.4623	9.21215	5.17029	0.983006	2.52642	CAGGTCACGTCTCTGCAGTTAC	22
NC_030828.1_28215	45	61	46	130	117	48	47.283	68.0501	47.0843	168.034	115.012	40.4227	GCCTGCTGGGGTGGAACCTGGT	22
NC_030828.1_28090	0	8	6	5	10	5	0	8.9246	6.14143	6.46286	9.83006	4.21069	ATCCGGGACTGTGGTTGACCCA	22
NC_030828.1_28083	1	3	6	4	5	4	1.05073	3.34672	6.14143	5.17029	4.91503	3.36855	CAAGTAGTTGGTCGGGGCCTGGAGG	25
NC_030828.1_27988*	0	0	0	1	0	0	0	0	0	1.29257	0	0	CATTGTATGGGTTCAGTCATCC	22
NC_030828.1_27988	0	0	2	5	1	1	0	0	2.04714	6.46286	0.983006	0.842139	GCAACTGAACCCACACAATGTG	22
NC_030828.1_27964	12243	10205	17115	6799	7338	13837	12864.1	11384.4	17518.4	8788.2	7213.3	11652.7	CCTGGACTTGGGGTCAGAAGGCT	23
NC_030828.1_27903	115	72	161	105	180	88	120.834	80.3214	164.795	135.72	176.941	74.1082	CATGGGGTCGCAAAGAGT	18
NC_030828.1_27748	3	3	12	2	1	0	3.1522	3.34672	12.2829	2.58514	0.983006	0	TTGTCCTACTTCTCAGCTGTCT	22
NC_030827.1_27715*	1	1	0	0	0	0	1.05073	1.11557	0	0	0	0	CCACTGAAAGCACACTGTCCG	21
NC_030827.1_27715	34	36	53	35	46	47	35.7249	40.1607	54.2493	45.24	45.2183	39.5805	AACAGCGTGGATTTCAGTTGGC	22
NC_030827.1_27447*	3	0	0	1	1	0	3.1522	0	0	1.29257	0.983006	0	AAAACCCAATGAACTTTTTGG	21
NC_030827.1_27320	4	0	0	0	0	2	4.20293	0	0	0	0	1.68428	TTTCCATGGGCAGAGAACTCC	21
NC_030827.1_27270	4	13	6	4	3	7	4.20293	14.5025	6.14143	5.17029	2.94902	5.89497	CGGCGCGCCCGGCCGTCTGACA	22
NC_030827.1_27185	507	1166	795	585	453	615	532.722	1300.76	813.74	756.155	445.302	517.915	ATCCCACTTCTGACACCACA	20
NC_030827.1_27136*	0	1	3	5	0	0	0	1.11557	3.07072	6.46286	0	0	TAGATCTGGGGTAGGGCCTGGGA	23
NC_030827.1_27136	6	5	0	7	0	3	6.3044	5.57787	0	9.04801	0	2.52642	TTGGGCCCCACCCCTGGAGACT	22
NC_030827.1_27124	4	0	4	0	0	5	4.20293	0	4.09429	0	0	4.21069	CTGGGGAGCTGTAGCAGTAGAG	22
NC_030827.1_27115*	0	0	0	1	0	0	0	0	0	1.29257	0	0	AAGGTTAAAATATATCAATCT	21
NC_030827.1_27115	2	0	0	0	0	3	2.10147	0	0	0	0	2.52642	ATTGATTGATTTTAACCTTC	20
NC_030826.1_26884	2	0	5	0	1	0	2.10147	0	5.11786	0	0.983006	0	AACCCAGGTCTCGTGAACTGC	21
NC_030826.1_26880*	6	0	2	0	1	1	6.3044	0	2.04714	0	0.983006	0.842139	CTTGGGATAGGGAGATTACCC	21
NC_030826.1_26880	4	1	0	0	0	8	4.20293	1.11557	0	0	0	6.73711	TAATCTCCCTATCCCAAGGGC	21
NC_030826.1_26823*	0	0	0	2	0	0	0	0	0	2.58514	0	0	CTGCTGCAGAGGCGGCACCTG	21
NC_030826.1_26823	0	1	0	1	0	0	0	1.11557	0	1.29257	0	0	CCAGGTGCAGCGCTGCTCCAGCTG	24
NC_030826.1_26765*	1	8	5	2	0	0	1.05073	8.9246	5.11786	2.58514	0	0	CAAAAGCTCATTCGGGTTTTT	21
NC_030826.1_26765	15	18	33	18	4	11	15.761	20.0803	33.7779	23.2663	3.93202	9.26352	AAAACCAGAACGAACTTTTTGT	22
NC_030826.1_26762	2	1	8	7	1	10	2.10147	1.11557	8.18857	9.04801	0.983006	8.42139	TCTGCCTGGCTCTGTCCCCAGT	22
NC_030826.1_26722	7	15	15	19	24	10	7.35514	16.7336	15.3536	24.5589	23.5921	8.42139	TTGCTCCCTCCACACTTCCAGA	22
NC_030826.1_26685*	1	0	0	0	0	0	1.05073	0	0	0	0	0	TGCCTCAGTGATCCCGGCCAGGA	23
NC_030826.1_26685	1	0	0	1	1	2	1.05073	0	0	1.29257	0.983006	1.68428	CTGGCCTCTATTACTGTGACATC	23
NC_030826.1_26684*	0	0	0	0	1	0	0	0	0	0	0.983006	0	GCGGGACGCCAGAAATTCTCCT	22
NC_030826.1_26684	6	3	6	3	4	2	6.3044	3.34672	6.14143	3.87772	3.93202	1.68428	TTTCTGGCTCTTCTGCTCCTTGCA	24
NC_030826.1_26670*	2	0	0	0	0	0	2.10147	0	0	0	0	0	TGGGTTGGGGAAGGTGAGGGTGAT	24
NC_030826.1_26670	1	1	4	2	1	0	1.05073	1.11557	4.09429	2.58514	0.983006	0	TTCTCTGACCTCTTCCTCCCCAGT	24
NC_030826.1_26602*	0	0	0	0	1	0	0	0	0	0	0.983006	0	AGGCCTCGGCTAGCGCGGC	19
NC_030826.1_26601*	3	1	0	0	0	0	3.1522	1.11557	0	0	0	0	GGCCTCGCCGCCGCCTCTGCTGC	23
NC_030826.1_26601	0	0	1	3	0	0	0	0	1.02357	3.87772	0	0	AGTGGAGGCCGCGGCTGAGGCCCG	24
NC_030826.1_26581	19570	13484	26632	9234	11259	24842	20562.9	15042.4	27259.8	11935.6	11067.7	20920.4	ACTGGACTTGGAGTCAGACT	20
NC_030826.1_26540*	1	0	0	1	0	0	1.05073	0	0	1.29257	0	0	GAAAAGCCTTGCAAAAATT	19
NC_030826.1_26540	36	12	22	19	25	32	37.8264	13.3869	22.5186	24.5589	24.5751	26.9484	TAATTTTTGCAAGGCTTTTCC	21
NC_030826.1_26530	3	9	12	17	16	7	3.1522	10.0402	12.2829	21.9737	15.7281	5.89497	CACTGTCTCTGGCCCCTGCAGC	22
NC_030826.1_26427	2	0	2	0	0	0	2.10147	0	2.04714	0	0	0	ATAGGATTGAACTCTTAGCTC	21
NC_030826.1_26387	0	0	0	3	1	0	0	0	0	3.87772	0.983006	0	TACCAGGCAGGACTTCTTGATC	22
NC_030826.1_26374*	0	1	0	1	2	1	0	1.11557	0	1.29257	1.96601	0.842139	AGCCATGTGCCTCCATCCTAGGC	23
NC_030826.1_26374	7	12	6	8	7	5	7.35514	13.3869	6.14143	10.3406	6.88104	4.21069	AATGATGGAGGCACACGGCTCA	22
NC_030826.1_26370*	0	11	3	14	6	6	0	12.2713	3.07072	18.096	5.89803	5.05283	ACCTTGGCTCTAGACTGCTTACT	23
NC_030826.1_26370	4	31	23	38	58	23	4.20293	34.5828	23.5422	49.1178	57.0143	19.3692	TAACAGTCTCCAGTCACGGCC	21
NC_030826.1_26368*	2	12	6	21	7	10	2.10147	13.3869	6.14143	27.144	6.88104	8.42139	ACCGTGGCTTTCGATTGTTACT	22
NC_030826.1_26368	78	191	130	330	385	171	81.9572	213.075	133.064	426.549	378.457	144.006	TAACAGTCTACAGCCATGGTCG	22
NC_030826.1_26330	9	1	9	1	4	2	9.4566	1.11557	9.21215	1.29257	3.93202	1.68428	TCTCCTCCCACCCTGCCTCCT	21
NC_030826.1_26312*	135	119	130	119	199	124	141.849	132.753	133.064	153.816	195.618	104.425	TGGGTCTTTGCGGGCGAGATGA	22
NC_030826.1_26312	501	713	723	934	685	515	526.418	795.405	740.042	1207.26	673.359	433.701	AACTGGCCTACAAAGTCCCAGT	22
NC_030826.1_26200*	0	0	0	2	0	0	0	0	0	2.58514	0	0	GATGATCGTTCTTTTCTCCCG	21
NC_030826.1_26200	2	3	5	6	0	1	2.10147	3.34672	5.11786	7.75543	0	0.842139	GAGAAAATGCCGTCTGAG	18
NC_030826.1_26192	4	9	2	5	30	2	4.20293	10.0402	2.04714	6.46286	29.4902	1.68428	AGAGGACACCGTCTGAGTGGT	21
NC_030826.1_26176*	1068	4311	2910	4847	3062	4307	1122.18	4809.24	2978.59	6265.1	3009.96	3627.09	AGTGTTTCCTACTTTATGGATG	22
NC_030826.1_26176	11618	67810	27134	40707	42390	44884	12207.4	75647.1	27773.6	52616.7	41669.6	37798.5	CCCATAAAGTAGAAAGCACTACT	23
NC_030826.1_26019*	1	0	0	0	0	0	1.05073	0	0	0	0	0	TGGGGGTGGGGAGGGCGT	18
NC_030826.1_26019	10	11	7	18	14	6	10.5073	12.2713	7.165	23.2663	13.7621	5.05283	TCACGGCCTCTCTGCCCCCAGG	22
NC_030826.1_26009	6	19	9	3	8	6	6.3044	21.1959	9.21215	3.87772	7.86405	5.05283	AGCTAGGAGCTGACTCCCGGGGAC	24
NC_030826.1_25817	1	2	1	3	8	3	1.05073	2.23115	1.02357	3.87772	7.86405	2.52642	TTCTTCCCTGCCTGCGCCC	19
NC_030826.1_25751	4	3	6	0	8	8	4.20293	3.34672	6.14143	0	7.86405	6.73711	TCCCCTTGAGACAGTAGAAACA	22
NC_030826.1_25750*	0	0	0	0	0	1	0	0	0	0	0	0.842139	AGGGGAGCTGAGAGAGGGGAT	21
NC_030826.1_25750	0	1	1	0	3	0	0	1.11557	1.02357	0	2.94902	0	TACCTCTCGGCAGTATCCCTGG	22
NC_030826.1_25572*	71	69	66	50	45	66	74.6021	76.9747	67.5557	64.6286	44.2353	55.5811	CTGTTGCCACTAACCTCAACCT	22
NC_030826.1_25571*	1	0	0	0	0	0	1.05073	0	0	0	0	0	CGCTCTGGGTTGGGCGGGG	19
NC_030826.1_25571	999	1407	1194	1072	891	926	1049.68	1569.61	1222.14	1385.64	875.858	779.82	TGCGGGGCTAGGGCTAACAGCAG	23
NC_030826.1_25531*	0	0	0	0	1	0	0	0	0	0	0.983006	0	GGGGAAGCCAGGGGACTCAG	20
NC_030826.1_25531	2	0	0	3	0	0	2.10147	0	0	3.87772	0	0	CCTTATTTCCCTGTCTCCCAGG	22
NC_030826.1_25471	0	2	6	0	0	0	0	2.23115	6.14143	0	0	0	CTGGGCGGGCGGGGCGCGG	19
NC_030826.1_25432*	2	0	1	0	0	0	2.10147	0	1.02357	0	0	0	CCCCGCTCGCCCGTGCCCGCCC	22
NC_030826.1_25432	5	4	3	7	1	3	5.25367	4.4623	3.07072	9.04801	0.983006	2.52642	AGCGAGGCACGGGCTGTGGGGCC	23
NC_030826.1_25405*	300	561	329	842	920	343	315.22	625.837	336.755	1088.35	904.365	288.854	TGGGACTTTGTAGGCCAGTTGA	22
NC_030826.1_25405	4	1	1	0	0	0	4.20293	1.11557	1.02357	0	0	0	ATCTCGCCCGCAAAGACCCAGC	22
NC_030826.1_25358	17	4	22	0	7	15	17.8625	4.4623	22.5186	0	6.88104	12.6321	CGGCTCTGTGCCTGTCGGGGGGTTA	25
NC_030826.1_25304*	0	2	0	0	0	2	0	2.23115	0	0	0	1.68428	GGCAGGGGAAGGCGGGGGGCTG	22
NC_030825.1_25199*	4	0	0	2	8	1	4.20293	0	0	2.58514	7.86405	0.842139	AAGTGCCCCCACAGTTTGAGTAC	23
NC_030825.1_25199	1	0	2	4	0	0	1.05073	0	2.04714	5.17029	0	0	ACTCAAAACATGGCGGCACTT	21
NC_030825.1_25132*	3	3	1	1	3	0	3.1522	3.34672	1.02357	1.29257	2.94902	0	GGGGGAGAGGGGAGGGGCAGG	21
NC_030825.1_25132	40	43	48	115	99	78	42.0293	47.9697	49.1314	148.646	97.3176	65.6868	TGACTCTCTGTTCCTTGGCCCCCAG	25
NC_030825.1_25106*	0	3	2	1	4	0	0	3.34672	2.04714	1.29257	3.93202	0	CTCTACCCCTCGCCTCTGCAGG	22
NC_030825.1_25106	1	5	1	9	13	5	1.05073	5.57787	1.02357	11.6332	12.7791	4.21069	CGCAGAGGCGGGAGGTATGACCT	23
NC_030825.1_25081*	3	0	1	0	0	0	3.1522	0	1.02357	0	0	0	AAAACCCAAATGAATTTTTTGG	22
NC_030825.1_25081	5	2	5	0	0	0	5.25367	2.23115	5.11786	0	0	0	ATAAATTCGTTTGGATTTTTCC	22
NC_030825.1_25069	5	1	1	2	3	5	5.25367	1.11557	1.02357	2.58514	2.94902	4.21069	GAGTTGGGGGCTGTGGACGGTTTGG	25
NC_030825.1_25034	0	3	1	2	6	13	0	3.34672	1.02357	2.58514	5.89803	10.9478	TTTTGTGTTACTAGAACTACC	21
NC_030825.1_24866	1	5	0	1	4	1	1.05073	5.57787	0	1.29257	3.93202	0.842139	CTGGACGTGGGCAGCTCGCGT	21
NC_030825.1_24806*	0	0	2	0	0	1	0	0	2.04714	0	0	0.842139	GCCAGGCTCAGTGATACCACCAT	23
NC_030825.1_24806	2	1	1	1	8	0	2.10147	1.11557	1.02357	1.29257	7.86405	0	GGGGTACCACTGTAGGCCAGGCT	23
NC_030825.1_24619*	0	1	0	0	0	0	0	1.11557	0	0	0	0	CTTTTGAACCACAAATCTGAAA	22
NC_030825.1_24619	0	1	1	3	23	0	0	1.11557	1.02357	3.87772	22.6091	0	TCAGAGCTGTGGTTCAAAAGCT	22
NC_030825.1_24596	15	16	13	14	8	28	15.761	17.8492	13.3064	18.096	7.86405	23.5799	TCTCTGTCTTCAATCCTGTAGT	22
NC_030825.1_24561	1	0	1	2	3	9	1.05073	0	1.02357	2.58514	2.94902	7.57925	CCTGAGAGGCTGTCCCGAGAG	21
NC_030825.1_24558*	12	20	12	21	47	24	12.6088	22.3115	12.2829	27.144	46.2013	20.2113	CGTCTCGTCCCGCCCGGGGAGA	22
NC_030825.1_24558	200	323	318	271	472	231	210.147	360.331	325.496	350.287	463.979	194.534	TCCCGGGCTGGAGGAGTCTG	20
NC_030825.1_24515	2	5	2	6	7	4	2.10147	5.57787	2.04714	7.75543	6.88104	3.36855	CAGTTACCGCTTCCGCTACCGC	22
NC_030825.1_24457*	0	0	0	0	0	1	0	0	0	0	0	0.842139	GCGGGGCAGGGCGGCGGGCAGC	22
NC_030825.1_24457	13	4	2	2	5	5	13.6595	4.4623	2.04714	2.58514	4.91503	4.21069	TGCCCTCCACCTCTGTCCCCAGG	23
NC_030825.1_24420	10	11	2	25	15	16	10.5073	12.2713	2.04714	32.3143	14.7451	13.4742	AATAGCTCAGAATGTCACTTCTG	23
NC_030825.1_24393*	0	0	0	0	0	1	0	0	0	0	0	0.842139	GGTGGAGCCAGGGCGCAGTTT	21
NC_030825.1_24393	7	4	16	4	2	5	7.35514	4.4623	16.3771	5.17029	1.96601	4.21069	CCTGAGCCCTGCCTCCACCCT	21
NC_030825.1_24392*	0	0	6	4	5	2	0	0	6.14143	5.17029	4.91503	1.68428	CTGGGATCTCTGGGGTCTCGGT	22
NC_030825.1_24392	2176	3284	2792	2663	3046	3453	2286.4	3663.55	2857.81	3442.12	2994.24	2907.9	TGAGACCTCCGGGTTCTGAGCT	22
NC_030825.1_24383*	1	2	0	0	0	0	1.05073	2.23115	0	0	0	0	TTTGGAAGGGAGAAGGGGAAGAGG	24
NC_030825.1_24383	6	20	12	21	11	9	6.3044	22.3115	12.2829	27.144	10.8131	7.57925	TCTGCCCACTGTTTCCTTCCAGC	23
NC_030825.1_24368	1	2	2	3	1	2	1.05073	2.23115	2.04714	3.87772	0.983006	1.68428	CCTGTCCTCCAGGAGCTC	18
NC_030825.1_24361	1	0	0	0	0	2	1.05073	0	0	0	0	1.68428	TGTAGGGGCTCAAACTCTC	19
NC_030825.1_24335*	1	0	1	1	0	0	1.05073	0	1.02357	1.29257	0	0	TCGGGGGGGGAGGCGGGGAGAG	22
NC_030825.1_24335	0	0	3	1	3	3	0	0	3.07072	1.29257	2.94902	2.52642	TCTCTTCCCTTGCCCCCCAAGA	22
NC_030825.1_24327*	0	0	1	0	0	0	0	0	1.02357	0	0	0	TAGTTCTAGTAACACAAAACA	21
NC_030825.1_24327	0	5	0	0	1	1	0	5.57787	0	0	0.983006	0.842139	TTTTGTGTTATTAGAACTACC	21
NC_030825.1_24303*	0	0	0	1	0	0	0	0	0	1.29257	0	0	GGTGGGGCGCAGAGAAAAGGG	21
NC_030825.1_24303	0	2	1	0	0	2	0	2.23115	1.02357	0	0	1.68428	TTCGAATCTCTGCTCCCCACAGC	23
NC_030825.1_24262*	2	0	1	0	0	0	2.10147	0	1.02357	0	0	0	TCGGAGTTGCTCCCCCACAG	20
NC_030825.1_24262	0	0	0	1	1	0	0	0	0	1.29257	0.983006	0	CTGGGGTGAGTAGCGATGAGC	21
NC_030825.1_24247	0	0	1	1	0	0	0	0	1.02357	1.29257	0	0	TTCTGCAGTGTGACTAGCCAGG	22
NC_030825.1_24105*	0	1	0	0	0	0	0	1.11557	0	0	0	0	ATGACAAAGAAGCGGTGAACT	21
NC_030825.1_24105	5	4	1	1	1	1	5.25367	4.4623	1.02357	1.29257	0.983006	0.842139	TGTTCCCTGCTCCTTTGCCAGT	22
NC_030825.1_24103	48	35	48	50	50	25	50.4352	39.0451	49.1314	64.6286	49.1503	21.0535	TCAGCACCATCCTTCCCTGGCA	22
NC_030825.1_24100*	3	0	5	0	0	1	3.1522	0	5.11786	0	0	0.842139	TTGGCAGAGAACAGCCTGGC	20
NC_030825.1_24100	1	5	7	4	9	4	1.05073	5.57787	7.165	5.17029	8.84705	3.36855	CACGGCTGTCTCCCCTGCCTTGC	23
NC_030825.1_24096*	0	0	0	1	0	0	0	0	0	1.29257	0	0	GCTATTTCACGACACCAGGGTT	22
NC_030825.1_24095*	0	1	1	0	0	0	0	1.11557	1.02357	0	0	0	CCTCGGAGCACCAGCCAG	18
NC_030825.1_24095	14	60	20	91	424	125	14.7103	66.9345	20.4714	117.624	416.794	105.267	AGCTGGTGTTGTGAATCAGGCC	22
NC_030825.1_24003	0	2	1	0	0	0	0	2.23115	1.02357	0	0	0	TACCTGGGCCTGCTCTATCCT	21
NC_030825.1_23955*	1	0	2	0	0	1	1.05073	0	2.04714	0	0	0.842139	TTGGTAAGGCTGAGAGTTGATG	22
NC_030825.1_23955	0	0	2	1	0	0	0	0	2.04714	1.29257	0	0	ATCAACTCTGATGTCTTCCCGGG	23
NC_030825.1_23938	0	0	2	1	1	0	0	0	2.04714	1.29257	0.983006	0	TCAAATGCAGGCTCCTGGATGCC	23
NC_030825.1_23913*	0	0	0	0	4	0	0	0	0	0	3.93202	0	TGCTGAGCGCGCGTGCCGCGGC	22
NC_030825.1_23913	1	7	3	2	4	2	1.05073	7.80902	3.07072	2.58514	3.93202	1.68428	CCCGGGGCCCGCGCTCTGCAGC	22
NC_030825.1_23905	0	2	3	3	5	2	0	2.23115	3.07072	3.87772	4.91503	1.68428	CCCTGCTGGGGCGGCCTTGG	20
NC_030825.1_23881*	0	0	1	0	0	0	0	0	1.02357	0	0	0	AAGGCACACATGCTGGGAGACCCT	24
NC_030825.1_23881	0	4	2	2	0	2	0	4.4623	2.04714	2.58514	0	1.68428	TCTCCCCACCAGGTGGCCTTCT	22
NC_030824.1_23821	29	44	46	28	23	8	30.4713	49.0853	47.0843	36.192	22.6091	6.73711	AATTTGTTCGGGTTTTTCTGT	21
NC_030824.1_23764*	0	0	0	0	0	1	0	0	0	0	0	0.842139	TGGGGATGTGTATTTTATATA	21
NC_030824.1_23764	1	0	2	0	0	0	1.05073	0	2.04714	0	0	0	TGTAAAATATGCATCCCTATAT	22
NC_030824.1_23532	1	0	1	0	0	0	1.05073	0	1.02357	0	0	0	GTAATTAGATCTTGGAGGAAATGC	24
NC_030824.1_23522*	0	2	0	0	0	0	0	2.23115	0	0	0	0	CTGGCCTCTGACCTTCATCTGA	22
NC_030824.1_23453*	0	0	0	0	0	1	0	0	0	0	0	0.842139	CGGGGCAGGGGGTGGATAGT	20
NC_030824.1_23453	0	0	5	0	0	2	0	0	5.11786	0	0	1.68428	ACTCTGGCTGTTGATGCTTGGA	22
NC_030824.1_23346*	27	26	37	28	10	22	28.3698	29.0049	37.8722	36.192	9.83006	18.527	TCACTCAGTCGTGTCCGACTTT	22
NC_030824.1_23346	31	33	23	17	6	35	32.5727	36.814	23.5422	21.9737	5.89803	29.4749	ATTGGGCATGATTGAAGCGACT	22
NC_030824.1_23343*	1	5	3	3	2	1	1.05073	5.57787	3.07072	3.87772	1.96601	0.842139	TCTGCATCTGTGGACACAACCA	22
NC_030824.1_23343	5	10	3	4	5	6	5.25367	11.1557	3.07072	5.17029	4.91503	5.05283	TTGAGTCCACAGATGCAGAACCT	23
NC_030824.1_23321*	1	0	1	3	1	0	1.05073	0	1.02357	3.87772	0.983006	0	AAAAACCCAGTGAACTTTTTGG	22
NC_030824.1_23321	0	1	2	2	0	1	0	1.11557	2.04714	2.58514	0	0.842139	AAAAGGTTCGTTTGGGTTTTT	21
NC_030824.1_23127*	1	0	0	0	0	0	1.05073	0	0	0	0	0	AGCAGGGAGGGAGGGGCAGCTGCT	24
NC_030824.1_23127	4	0	0	6	0	0	4.20293	0	0	7.75543	0	0	CTGAATCCTGTGCTTCTCTGCAGG	24
NC_030824.1_23117*	0	0	0	0	3	2	0	0	0	0	2.94902	1.68428	GTGAGGTGGGGTGGCTGCGGCCC	23
NC_030824.1_23117	2	1	1	3	3	2	2.10147	1.11557	1.02357	3.87772	2.94902	1.68428	CCTCAGCCACGCCCCTCACACA	22
NC_030824.1_23060*	0	0	0	0	0	1	0	0	0	0	0	0.842139	GGAGTGGAGGACAGATAAACAGGCA	25
NC_030824.1_23059	0	1	3	1	5	0	0	1.11557	3.07072	1.29257	4.91503	0	TCTCTGTCCTCCAGGAGCTCACA	23
NC_030824.1_23048	3	0	1	0	1	0	3.1522	0	1.02357	0	0.983006	0	AAGGGGACTCAGGTGAGCTGA	21
NC_030824.1_22998*	3	7	4	3	4	10	3.1522	7.80902	4.09429	3.87772	3.93202	8.42139	ACCCGAAGGAACATTTTGGCCA	22
NC_030824.1_22998	0	1	0	1	0	0	0	1.11557	0	1.29257	0	0	AACAGGTTCGTTTGGGTTTTTCT	23
NC_030824.1_22990*	7	13	14	10	1	9	7.35514	14.5025	14.33	12.9257	0.983006	7.57925	AGGGCTCGCTGAGCCTCATCT	21
NC_030824.1_22989	137	176	157	139	124	183	143.951	196.341	160.701	179.668	121.893	154.111	GATGAGGCTCAGCGAGCCCTG	21
NC_030824.1_22982*	0	1	0	1	2	0	0	1.11557	0	1.29257	1.96601	0	AAGGTCTGGGGGTTCTCTCCAT	22
NC_030824.1_22982	0	4	0	8	2	4	0	4.4623	0	10.3406	1.96601	3.36855	TAGAGAGAACCCCCAGACTTGG	22
NC_030824.1_22905	0	1	1	0	0	0	0	1.11557	1.02357	0	0	0	CACCTGTCCTCGAGCCCCCTGA	22
NC_030824.1_22889	6	12	8	7	9	10	6.3044	13.3869	8.18857	9.04801	8.84705	8.42139	GCGGGCGGCGGCGGGGGGA	19
NC_030824.1_22884	8	0	0	2	0	2	8.40587	0	0	2.58514	0	1.68428	AGGCACTTCTGAGCCACTCGAAT	23
NC_030824.1_22865*	0	0	2	0	3	0	0	0	2.04714	0	2.94902	0	CCCCACCTTCGCCACCCCACAGG	23
NC_030824.1_22865	2	1	1	0	0	0	2.10147	1.11557	1.02357	0	0	0	GGGATGGGAGGTGGAAGGGG	20
NC_030823.1_22840	1	2	4	1	1	1	1.05073	2.23115	4.09429	1.29257	0.983006	0.842139	TGACTGTCTGGTGTCTTCCCAGG	23
NC_030823.1_22805*	1476	1392	1603	1171	1897	2493	1550.88	1552.88	1640.79	1513.6	1864.76	2099.45	ACCATCGACCGTTGATTGTACC	22
NC_030823.1_22761*	203	187	150	220	330	268	213.299	208.612	153.536	284.366	324.392	225.693	GATTTCAGTGGAGTGAAGCTCA	22
NC_030823.1_22761	27726	20656	25295	31127	42057	36648	29132.6	23043.3	25891.2	40233.9	41342.3	30862.7	TCCTTCATTCCACCGGAGTCTGT	23
NC_030823.1_22724*	1	1	1	2	0	0	1.05073	1.11557	1.02357	2.58514	0	0	TTGGAAATGCAGATTCATGGGCT	23
NC_030823.1_22724	3	2	4	1	2	0	3.1522	2.23115	4.09429	1.29257	1.96601	0	TCTGAATCTCCATTTTCATCAA	22
NC_030823.1_22716*	0	0	0	0	1	0	0	0	0	0	0.983006	0	AGGGGAGGGAGAGGGGGCTG	20
NC_030823.1_22716	12	2	2	1	3	1	12.6088	2.23115	2.04714	1.29257	2.94902	0.842139	ACCCCTGTTCCTCTCTCTCCTAG	23
NC_030823.1_22688*	0	4	1	2	5	0	0	4.4623	1.02357	2.58514	4.91503	0	AGAAAAGAAGTTTGTGGAAACCC	23
NC_030823.1_22688	3	3	2	8	13	0	3.1522	3.34672	2.04714	10.3406	12.7791	0	TTTCTTTGAGCTTCTTTCTTT	21
NC_030823.1_22670*	0	8	8	1	4	6	0	8.9246	8.18857	1.29257	3.93202	5.05283	AAGAGGGTAACTATACAGTGAA	22
NC_030823.1_22670	7	12	14	19	18	10	7.35514	13.3869	14.33	24.5589	17.6941	8.42139	TCACTGTATAGTTACCCTCTTT	22
NC_030823.1_22465*	3	1	2	0	0	1	3.1522	1.11557	2.04714	0	0	0.842139	TATTCAACATCTAACAAGTATC	22
NC_030823.1_22415	1	6	7	11	12	7	1.05073	6.69345	7.165	14.2183	11.7961	5.89497	TTCTTGACTGCTCACCTGGGC	21
NC_030823.1_22385*	1	6	4	6	1	5	1.05073	6.69345	4.09429	7.75543	0.983006	4.21069	AAAACTCTGAATGAACTTTATGG	23
NC_030823.1_22385	8	10	10	51	25	22	8.40587	11.1557	10.2357	65.9212	24.5751	18.527	ATAAGTTCATTCGGAGTTGTCC	22
NC_030823.1_22351	1	1	1	5	1	2	1.05073	1.11557	1.02357	6.46286	0.983006	1.68428	TTGGGGAAGCGCAGGAAACAGT	22
NC_030823.1_22288*	1	12	4	1	10	6	1.05073	13.3869	4.09429	1.29257	9.83006	5.05283	AAAAGTTCATTAGGGTTTTTCT	22
NC_030823.1_22288	10	56	43	11	36	23	10.5073	62.4722	44.0136	14.2183	35.3882	19.3692	AAAAAACCGAGTGAACTTTTTGG	23
NC_030823.1_22167	0	3	4	1	2	1	0	3.34672	4.09429	1.29257	1.96601	0.842139	TGCTCTGAGGAGCCAGCCCAGA	22
NC_030823.1_22157	0	2	0	1	2	0	0	2.23115	0	1.29257	1.96601	0	TCCCCGGCCCTCTTCTCTTGCC	22
NC_030823.1_22101	0	0	1	1	1	2	0	0	1.02357	1.29257	0.983006	1.68428	TCTGCAGAACCCTGGGCAGACA	22
NC_030823.1_22018*	2	1	3	4	1	2	2.10147	1.11557	3.07072	5.17029	0.983006	1.68428	CCTCTATGTCAAACTGGACTTT	22
NC_030823.1_22018	4	2	1	3	2	0	4.20293	2.23115	1.02357	3.87772	1.96601	0	TCCAGTTTGACATAGAGGCCCC	22
NC_030823.1_21906	1628	1295	1346	558	825	1314	1710.59	1444.67	1377.73	721.255	810.98	1106.57	CAGCACTGTCCGGTAAGATGT	21
NC_030823.1_21905*	26726	16651	23378	8497	9469	22040	28081.9	18575.4	23929.1	10983	9308.08	18560.7	CATCGTTACCAGACAGTGTTAGA	23
NC_030823.1_21822*	0	1	2	3	0	1	0	1.11557	2.04714	3.87772	0	0.842139	TCAACATCTAACAAGTATCGGA	22
NC_030823.1_21822	21	17	27	5	28	19	22.0654	18.9648	27.6364	6.46286	27.5242	16.0006	TACTTGTTAGATGTTGAATAGA	22
NC_030823.1_21781*	0	0	0	2	0	0	0	0	0	2.58514	0	0	TGCGTGAACCTGCTTTCTGTGT	22
NC_030823.1_21781	0	1	0	0	0	1	0	1.11557	0	0	0	0.842139	TCAGAATGTAGGTTCACACACA	22
NC_030823.1_21710*	0	0	0	0	1	0	0	0	0	0	0.983006	0	ACAGGCCTCAGGGAGCTG	18
NC_030823.1_21710	2	2	1	0	1	4	2.10147	2.23115	1.02357	0	0.983006	3.36855	TCCCGGGCTGAGGCACCA	18
NC_030823.1_21683*	0	1	0	0	0	0	0	1.11557	0	0	0	0	AGTAACAGCATCTCCACTGGAA	22
NC_030823.1_21683	154	195	204	181	197	215	161.813	217.537	208.809	233.956	193.652	181.06	CACATGGAGTTGCTGTTACAAT	22
NC_030823.1_21603	1	0	3	0	0	0	1.05073	0	3.07072	0	0	0	CCTCAGGATCTGGAACCC	18
NC_030823.1_21593	0	1	0	3	1	0	0	1.11557	0	3.87772	0.983006	0	GTGTGGATTGGGGGCGTGGGAACC	24
NC_030823.1_21573*	0	0	1	0	0	0	0	0	1.02357	0	0	0	TTGCTAACATACCTCAAAAAA	21
NC_030823.1_21573	2	10	4	9	6	7	2.10147	11.1557	4.09429	11.6332	5.89803	5.89497	AATTGAGGTGTAGTTAGCAAAC	22
NC_030822.1_21476	1	5	4	10	14	5	1.05073	5.57787	4.09429	12.9257	13.7621	4.21069	AATTTTGGTTATGTGTTTTGCC	22
NC_030822.1_21372*	0	0	0	0	0	1	0	0	0	0	0	0.842139	GAGGGGCCTGGGAAAGGGAATGA	23
NC_030822.1_21372	0	0	0	2	4	1	0	0	0	2.58514	3.93202	0.842139	ATCCTGCTCTCTGTCCCCAGG	21
NC_030822.1_21036	2	13	1	9	10	3	2.10147	14.5025	1.02357	11.6332	9.83006	2.52642	TTTCCTCATATTCATTCAGGAGTG	24
NC_030822.1_21020*	0	1	0	0	1	0	0	1.11557	0	0	0.983006	0	TGGGCTTGGGGAGCCTGGGACT	22
NC_030822.1_21020	1	2	0	0	4	0	1.05073	2.23115	0	0	3.93202	0	TCCCAGGACACACCAAACCCACCT	24
NC_030822.1_21010	0	5	2	4	0	4	0	5.57787	2.04714	5.17029	0	3.36855	TGAGCCTGGGCCCTGCCCCCT	21
NC_030822.1_21006*	0	0	0	1	0	0	0	0	0	1.29257	0	0	TGGGGGTGGCCAGGGCTGCAGCC	23
NC_030822.1_21006	3	8	0	1	0	2	3.1522	8.9246	0	1.29257	0	1.68428	CCCAGCTCTGCCCACCACACT	21
NC_030822.1_20948	0	4	7	1	1	0	0	4.4623	7.165	1.29257	0.983006	0	CAGCAGCAGCTCTGGCCTC	19
NC_030822.1_20872*	0	1	0	0	0	0	0	1.11557	0	0	0	0	GTGCTGCTGGTGGTGATGA	19
NC_030822.1_20872	627	1278	1204	811	766	798	658.81	1425.7	1232.38	1048.28	752.982	672.027	ATCCCACCGCTGCCACCA	18
NC_030822.1_20864	15	16	9	10	16	8	15.761	17.8492	9.21215	12.9257	15.7281	6.73711	GTCCAGTTTCCCAGGAATCCAT	22
NC_030822.1_20818*	0	0	1	0	0	2	0	0	1.02357	0	0	1.68428	CAGCCTTCCCTTAAACTTTCTT	22
NC_030822.1_20818	1	2	1	3	2	7	1.05073	2.23115	1.02357	3.87772	1.96601	5.89497	AGAAAGTGTAAGGCAAGGTCTGG	23
NC_030822.1_20806*	0	0	0	3	0	0	0	0	0	3.87772	0	0	TATTTCTACATCTAGGAGCGAA	22
NC_030822.1_20806	5	2	2	4	0	1	5.25367	2.23115	2.04714	5.17029	0	0.842139	TGCTCTTAGATGTAGAAATACT	22
NC_030822.1_20785*	0	0	1	0	1	1	0	0	1.02357	0	0.983006	0.842139	GAAAAGCTGAACAAACTTGTGGG	23
NC_030822.1_20785	65	33	55	18	28	44	68.2977	36.814	56.2965	23.2663	27.5242	37.0541	AAAAGTTTGTTCAGGTTTTTCT	22
NC_030822.1_20773*	0	0	0	0	2	0	0	0	0	0	1.96601	0	AGGGTGGGGATGGAGGCGGAGCGGA	25
NC_030822.1_20773	7	3	2	14	9	2	7.35514	3.34672	2.04714	18.096	8.84705	1.68428	TTCTCCCCTTCCTCTCTGCCCAGG	24
NC_030822.1_20738*	8	2	3	2	6	3	8.40587	2.23115	3.07072	2.58514	5.89803	2.52642	CTGGGCCTGGGCCGAGCCCCAGA	23
NC_030822.1_20738	1	1	2	0	1	2	1.05073	1.11557	2.04714	0	0.983006	1.68428	AGGCTCGGGCTGGGCCCCGGG	21
NC_030822.1_20610*	13	11	9	9	19	30	13.6595	12.2713	9.21215	11.6332	18.6771	25.2642	TGGAGACGCGGCCCTGTTGGAGT	23
NC_030822.1_20610	856	946	955	763	808	917	899.428	1055.33	977.511	986.233	794.269	772.241	TCTACAGTGCACGTGTCTCCAGT	23
NC_030822.1_20607	0	2	1	0	0	0	0	2.23115	1.02357	0	0	0	TTCAGGATGCAAGGACTCTAGA	22
NC_030822.1_20472	2	2	13	9	8	5	2.10147	2.23115	13.3064	11.6332	7.86405	4.21069	CGCTACTCTGTATTAGGCACTT	22
NC_030822.1_20444	17	8	33	4	15	41	17.8625	8.9246	33.7779	5.17029	14.7451	34.5277	CCATCGGGACTGGGGCTCTGGCGG	24
NC_030822.1_20437	0	7	2	1	1	1	0	7.80902	2.04714	1.29257	0.983006	0.842139	ATGGGCCCGTCTCTCCTCCAGA	22
NC_030821.1_20349	1	0	1	0	4	0	1.05073	0	1.02357	0	3.93202	0	ACTGGAAGGTCTGCAGGCAGA	21
NC_030821.1_20341	1	0	2	0	0	6	1.05073	0	2.04714	0	0	5.05283	TCTGGGACGTGCCTTCAGCTC	21
NC_030821.1_20306	106	136	187	96	77	105	111.378	151.718	191.408	124.087	75.6914	88.4246	TCGCTCATTCATGTCTGACTCTAGG	25
NC_030821.1_20305*	0	4	3	0	2	1	0	4.4623	3.07072	0	1.96601	0.842139	CAGGTCAGAATACTGGAGTGGAT	23
NC_030821.1_19971*	0	0	0	2	0	0	0	0	0	2.58514	0	0	AGAATTGATAACTGAGCAAGGAA	23
NC_030821.1_19894	5	4	2	1	2	4	5.25367	4.4623	2.04714	1.29257	1.96601	3.36855	TTCCAGTTAATAGCTCTGTTAA	22
NC_030821.1_19771	1	0	2	1	1	0	1.05073	0	2.04714	1.29257	0.983006	0	AGCGCTTCGCCACGACGCCCGA	22
NC_030821.1_19453	0	0	1	3	0	3	0	0	1.02357	3.87772	0	2.52642	CGGCGGCGGCGAGACCCCCGAGC	23
NC_030821.1_19447*	2	1	4	1	2	1	2.10147	1.11557	4.09429	1.29257	1.96601	0.842139	AAAAAGCTTGCTTGGGTTTTCT	22
NC_030821.1_19388	1	0	2	0	0	1	1.05073	0	2.04714	0	0	0.842139	CTTTGTTTGGACTGTTCGTGT	21
NC_030820.1_19250	2	4	4	7	8	9	2.10147	4.4623	4.09429	9.04801	7.86405	7.57925	TCTGGAGCTGTCACACACC	19
NC_030820.1_19248	6	4	12	3	4	9	6.3044	4.4623	12.2829	3.87772	3.93202	7.57925	CTGGCGCTTTCGTACATG	18
NC_030820.1_19242	34	131	77	105	99	112	35.7249	146.14	78.815	135.72	97.3176	94.3195	TCCCTGTCCTCCAGGAGCTT	20
NC_030820.1_19205	1	0	3	3	3	3	1.05073	0	3.07072	3.87772	2.94902	2.52642	AACTCCCGGTAGGCAACGCGCC	22
NC_030820.1_19198	0	6	0	1	2	1	0	6.69345	0	1.29257	1.96601	0.842139	CACAGGCTCTGGCCCCTTGGAC	22
NC_030820.1_19190	18	15	21	24	22	9	18.9132	16.7336	21.495	31.0217	21.6261	7.57925	AGGAACATGGACTCTGGGCCCAGC	24
NC_030820.1_19188	0	2	1	6	6	3	0	2.23115	1.02357	7.75543	5.89803	2.52642	AGGGCTCAGCGAGCGCGGCCGCT	23
NC_030820.1_19167*	3	1	4	1	1	2	3.1522	1.11557	4.09429	1.29257	0.983006	1.68428	GAAAAGGTCGTTCGGGTTTTTA	22
NC_030820.1_19167	35	18	26	29	30	29	36.7757	20.0803	26.6129	37.4846	29.4902	24.422	AGACCTGAATGAACTTTTTGG	21
NC_030820.1_19163	0	0	1	1	0	1	0	0	1.02357	1.29257	0	0.842139	AACACTGACAAGTGTAGTCGAGC	23
NC_030820.1_19147	0	3	1	2	0	0	0	3.34672	1.02357	2.58514	0	0	CAGCAGCACTGTGGTTTGG	19
NC_030820.1_19075*	0	0	0	0	0	1	0	0	0	0	0	0.842139	TCTCCATGTCTCTGAGCAA	19
NC_030820.1_19075	25	55	28	53	51	127	26.2683	61.3566	28.66	68.5063	50.1333	106.952	TTGCAGTGATGACTTGAGTCTG	22
NC_030820.1_19070	7	13	7	8	7	2	7.35514	14.5025	7.165	10.3406	6.88104	1.68428	TGTTCCCCCTGGCCCTGCCCCAGA	24
NC_030820.1_19043*	0	4	0	0	1	0	0	4.4623	0	0	0.983006	0	TGAAACATGTGGGATCCTATCT	22
NC_030820.1_19043	1	4	7	11	3	2	1.05073	4.4623	7.165	14.2183	2.94902	1.68428	TGAGGATTTTGCTTGTTTCATG	22
NC_030820.1_18966	2	2	0	6	4	1	2.10147	2.23115	0	7.75543	3.93202	0.842139	CGCGGGCGCCCGGGCCTGACGCCG	24
NC_030820.1_18962*	1	1	1	2	1	0	1.05073	1.11557	1.02357	2.58514	0.983006	0	CCGAACGGGCGTTGTCTCCTCT	22
NC_030820.1_18962	1	5	0	2	5	0	1.05073	5.57787	0	2.58514	4.91503	0	AGGAGAGAAACCCGCTCGGGCTCT	24
NC_030820.1_18798	0	1	3	0	2	2	0	1.11557	3.07072	0	1.96601	1.68428	AGGGCTGTGGCTTCTGCCTTCC	22
NC_030820.1_18746	1	2	4	3	1	2	1.05073	2.23115	4.09429	3.87772	0.983006	1.68428	CACCGTGACCGACCTGCAGGA	21
NC_030820.1_18690	1	2	0	0	1	0	1.05073	2.23115	0	0	0.983006	0	CAGGGCAGGGGGGGCCGGGCT	21
NC_030820.1_18606*	0	0	0	0	0	1	0	0	0	0	0	0.842139	TTTGCTTTTCTGCTCTTGAGAATCC	25
NC_030820.1_18605*	0	0	2	0	0	0	0	0	2.04714	0	0	0	ACTGCTCTTTACAGTTCTCATCC	23
NC_030820.1_18605	4	2	0	1	2	4	4.20293	2.23115	0	1.29257	1.96601	3.36855	ATTCAGAGACAGAAAAGCTGTGT	23
NC_030820.1_18510	17	61	30	170	118	41	17.8625	68.0501	30.7072	219.737	115.995	34.5277	TGCCAAGCCCACGTTCAAAGGC	22
NC_030820.1_18459*	5	0	0	0	0	0	5.25367	0	0	0	0	0	TCCCGGGCCCGGGCTGTGGCCCCG	24
NC_030820.1_18459	0	4	0	2	1	6	0	4.4623	0	2.58514	0.983006	5.05283	CGCCCAGCTCGGCTCGGGACT	21
NC_030820.1_18452	0	3	0	2	1	0	0	3.34672	0	2.58514	0.983006	0	TCCTCTGACCTGCCCTTGTCCAGG	24
NC_030820.1_18421	0	2	0	0	1	0	0	2.23115	0	0	0.983006	0	TTCTGAGACCCTCTTGCCCAG	21
NC_030820.1_18367	0	2	2	2	11	10	0	2.23115	2.04714	2.58514	10.8131	8.42139	CTTGCTGGATGACCTCCCTGCCC	23
NC_030820.1_18238*	28	3	33	14	23	13	29.4205	3.34672	33.7779	18.096	22.6091	10.9478	CCTGAACGAACTTTTTGACCAAA	23
NC_030820.1_18149	595	9	758	21	13	546	625.187	10.0402	775.867	27.144	12.7791	459.808	TCCAGGCTCCTCTGTCCA	18
NC_030819.1_18101*	3	0	0	0	1	2	3.1522	0	0	0	0.983006	1.68428	AAAAACCCTAACGAACTTCTTG	22
NC_030819.1_18101	2	0	1	0	2	1	2.10147	0	1.02357	0	1.96601	0.842139	AGAAGTTCGTTAGGGTTTTTCT	22
NC_030819.1_18099	0	1	0	0	1	0	0	1.11557	0	0	0.983006	0	TTCACAAGTGTCAGTATTCCC	21
NC_030819.1_18066*	1	1	4	3	2	1	1.05073	1.11557	4.09429	3.87772	1.96601	0.842139	AAGAAGTTCGTTTGGGTTTTCC	22
NC_030819.1_18036	2160	3096	2096	3952	3922	1948	2269.58	3453.82	2145.41	5108.25	3855.35	1640.49	GTCCAGTTTTCCTAGGAATT	20
NC_030819.1_18015	7	1	12	0	0	0	7.35514	1.11557	12.2829	0	0	0	AATTTTCCACCTGAATTATCT	21
NC_030819.1_17937*	0	0	0	0	1	0	0	0	0	0	0.983006	0	CGCGGGGCAGGAGGGTGCGCAGG	23
NC_030819.1_17937	0	2	0	1	3	1	0	2.23115	0	1.29257	2.94902	0.842139	TCTGCGCTCGTCTGCCTCGCGGC	23
NC_030819.1_17928*	0	0	0	0	0	1	0	0	0	0	0	0.842139	GTGAGGAACTGGCCGTGGAGAA	22
NC_030819.1_17928	98	144	180	79	114	128	102.972	160.643	184.243	102.113	112.063	107.794	CTCCCGGGTTTCGGCACCA	19
NC_030819.1_17834*	0	0	0	0	0	1	0	0	0	0	0	0.842139	ATAAAGTTCATTGGGTTTTTCC	22
NC_030819.1_17834	15	31	11	10	25	22	15.761	34.5828	11.2593	12.9257	24.5751	18.527	AAAATCTGAATGAACTCTTTGG	22
NC_030819.1_17703	2	1	1	10	4	3	2.10147	1.11557	1.02357	12.9257	3.93202	2.52642	ACTTTCCCGGGACTTGGAGCGC	22
NC_030819.1_17614	22	2	23	5	2	14	23.1161	2.23115	23.5422	6.46286	1.96601	11.7899	AATGGATTACTTCTGATTGCT	21
NC_030819.1_17604*	0	4	0	2	0	4	0	4.4623	0	2.58514	0	3.36855	AAAAAGTTTGTCCAGGTTTTT	21
NC_030819.1_17604	13	23	14	18	16	13	13.6595	25.6582	14.33	23.2663	15.7281	10.9478	AAAACCTGAGCAAACTTTTTGG	22
NC_030819.1_17565	0	0	0	0	2	2	0	0	0	0	1.96601	1.68428	ACGGAGAACAGAGGCCTCTTAGT	23
NC_030819.1_17538*	18	34	39	48	39	31	18.9132	37.9295	39.9193	62.0435	38.3372	26.1063	ACAAAAAAAAAAGCCCAACCCT	22
NC_030819.1_17538	121	92	250	210	106	267	127.139	102.633	255.893	271.44	104.199	224.851	TGTTGTACTTTTTTTTTTGTT	21
NC_030819.1_17516*	3	0	0	0	0	0	3.1522	0	0	0	0	0	AGAGGCTTCTTCCAGAGCCCACT	23
NC_030819.1_17516	1	4	6	1	4	5	1.05073	4.4623	6.14143	1.29257	3.93202	4.21069	CAGGCCTGGACTGAAGCCAAAAT	23
NC_030819.1_17456*	120	166	93	128	209	136	126.088	185.185	95.1922	165.449	205.448	114.531	GAAAGGTTCATTTGGGTTTTT	21
NC_030819.1_17364*	0	1	3	1	0	0	0	1.11557	3.07072	1.29257	0	0	AACAGGTTCGTTTGGGTTTTTC	22
NC_030819.1_17349	6	4	10	3	5	2	6.3044	4.4623	10.2357	3.87772	4.91503	1.68428	TCGGACCCCGCGGAGCCGCGGA	22
NC_030818.1_17160*	1	1	4	0	1	3	1.05073	1.11557	4.09429	0	0.983006	2.52642	GCTCGGTGCTCCGAGGCCGCTC	22
NC_030818.1_17160	2	1	2	7	0	3	2.10147	1.11557	2.04714	9.04801	0	2.52642	CGGGGCTCGGGGCACCGAAGACCC	24
NC_030818.1_17149	4	5	3	0	5	0	4.20293	5.57787	3.07072	0	4.91503	0	TCACCTGTGCGTCTCCCCCAGA	22
NC_030818.1_17138*	25816	28524	24873	26466	27900	28275	27125.7	31820.7	25459.3	34209.2	27425.9	23811.5	CATTATTACTCACGGTACGAGT	22
NC_030818.1_17138	17253	12969	11815	8283	7030	15517	18128.3	14467.9	12093.5	10706.4	6910.53	13067.5	CGCGTACCAAAAGTAATAATGT	22
NC_030818.1_17131*	0	1	0	1	0	0	0	1.11557	0	1.29257	0	0	CAGGCCCTGCCTTCCCGGAGG	21
NC_030818.1_17131	1	10	10	8	4	8	1.05073	11.1557	10.2357	10.3406	3.93202	6.73711	TCCTGGAAGTCAGGTGCTGTGCT	23
NC_030818.1_17122*	0	1	3	1	1	0	0	1.11557	3.07072	1.29257	0.983006	0	CCGGACAGGCTCAGGGTCAGAGC	23
NC_030818.1_17121	3	2	3	4	3	5	3.1522	2.23115	3.07072	5.17029	2.94902	4.21069	CTCATGGCCCTGCTCTGTCCTGT	23
NC_030818.1_16963*	0	3	2	1	4	3	0	3.34672	2.04714	1.29257	3.93202	2.52642	CTCGTGGCTTGGGCACAGTGTCC	23
NC_030818.1_16963	10	27	19	30	23	23	10.5073	30.1205	19.4479	38.7772	22.6091	19.3692	TACAGTGACCAGGTGACGACGG	22
NC_030818.1_16836	3	0	1	0	0	3	3.1522	0	1.02357	0	0	2.52642	CTGGGAGGGCTGTGCTCTTGGAGGC	25
NC_030818.1_16736*	0	0	1	0	0	0	0	0	1.02357	0	0	0	GGCTTTGGCTTTATCCGCTTGG	22
NC_030818.1_16736	2	8	2	7	7	1	2.10147	8.9246	2.04714	9.04801	6.88104	0.842139	TAGCGGAGATTGCCAAAGTAGA	22
NC_030818.1_16723	6	15	6	1	2	5	6.3044	16.7336	6.14143	1.29257	1.96601	4.21069	AGAAAGTTCATTCAGATTTTT	21
NC_030818.1_16644*	0	4	2	2	0	2	0	4.4623	2.04714	2.58514	0	1.68428	TAATCTCAGCTGGCAACTGTGA	22
NC_030818.1_16644	2	3	0	3	1	1	2.10147	3.34672	0	3.87772	0.983006	0.842139	CACAGTGGTCTCTGGGATTATG	22
NC_030818.1_16508	5	2	9	4	4	5	5.25367	2.23115	9.21215	5.17029	3.93202	4.21069	AATATCTGAATGAACTTTTTGG	22
NC_030818.1_16492*	4	3	7	2	3	4	4.20293	3.34672	7.165	2.58514	2.94902	3.36855	CACAGTCGTTTGCTTTGGCCT	21
NC_030818.1_16492	2	6	3	8	7	12	2.10147	6.69345	3.07072	10.3406	6.88104	10.1057	AGGCCAAAGCAAACGACTGTGC	22
NC_030818.1_16481	7	2	7	4	1	3	7.35514	2.23115	7.165	5.17029	0.983006	2.52642	TAAGCAAACTCACTACCTCTG	21
NC_030818.1_16446*	1	0	0	3	0	0	1.05073	0	0	3.87772	0	0	TCCTTCCTCGCCCTACCCGACCCT	24
NC_030818.1_16446	0	2	2	9	5	0	0	2.23115	2.04714	11.6332	4.91503	0	TCGGGGTCGGAGGAAGGTTCT	21
NC_030818.1_16402*	5	3	1	9	2	0	5.25367	3.34672	1.02357	11.6332	1.96601	0	TCATGGACAAGCCATGTGGCAGC	23
NC_030818.1_16402	16	7	6	14	14	12	16.8117	7.80902	6.14143	18.096	13.7621	10.1057	TCTACAGCGCCTTGTCCATGCA	22
NC_030818.1_16353*	0	0	2	0	0	0	0	0	2.04714	0	0	0	GGCAGGGCGGGGTGGGCCTGCAGG	24
NC_030818.1_16353	14	5	7	2	1	3	14.7103	5.57787	7.165	2.58514	0.983006	2.52642	TGAGGCTGCCCCTGTCCTGCAGG	23
NC_030818.1_16343	2	4	2	2	5	1	2.10147	4.4623	2.04714	2.58514	4.91503	0.842139	ACTCCGCTGTCCACCCCCTCAGA	23
NC_030818.1_16321*	2	1	1	0	0	0	2.10147	1.11557	1.02357	0	0	0	TGGGAGGCGGGGGGAAGGGGG	21
NC_030818.1_16321	15	17	17	8	7	8	15.761	18.9648	17.4007	10.3406	6.88104	6.73711	TCTGACCTCTGCGCCCCCCAGG	22
NC_030818.1_16318	0	0	4	0	0	0	0	0	4.09429	0	0	0	TGCAGCTTGCGGCCTGGCTGGCA	23
NC_030818.1_16297	76	139	137	128	116	99	79.8558	155.065	140.229	165.449	114.029	83.3717	TCTGACCCCATCCACCCACAGG	22
NC_030818.1_16259	7	4	0	4	1	4	7.35514	4.4623	0	5.17029	0.983006	3.36855	CACCCGGCCTGGTCTCTGGGC	21
NC_030818.1_16225*	0	0	0	1	0	0	0	0	0	1.29257	0	0	TGACTCGATTGGCTGCTTAGAGT	23
NC_030818.1_16225	0	2	0	8	0	0	0	2.23115	0	10.3406	0	0	TCTGAGGCCATATCGAGGCTGCT	23
NC_030818.1_16219*	0	0	1	1	0	0	0	0	1.02357	1.29257	0	0	CCGTGGGGCTGTCAGGGCAAGG	22
NC_030818.1_16219	5	13	4	14	7	18	5.25367	14.5025	4.09429	18.096	6.88104	15.1585	TCGCTGTGACCTCCCCACGACC	22
NC_030818.1_16213	0	0	1	0	0	1	0	0	1.02357	0	0	0.842139	CATTTGGAGGTCCTGTCTC	19
NC_030818.1_16193*	0	1	0	0	0	0	0	1.11557	0	0	0	0	CCCACTGCCGAAGTGCTGGA	20
NC_030818.1_16193	1	0	3	2	1	0	1.05073	0	3.07072	2.58514	0.983006	0	CAGGACTGTGGAAGGGGCG	19
NC_030818.1_16164*	359026	274772	349232	243557	379367	516766	377241	306529	357464	314815	372920	435189	AACATTCAACGCTGTCGGTGAGT	23
NC_030818.1_16164	825	1125	788	882	1206	827	866.855	1255.02	806.575	1140.05	1185.5	696.449	ACCACCGACCGTTGACTGTACC	22
NC_030818.1_16119*	1	0	0	0	0	0	1.05073	0	0	0	0	0	AAAAGTTTGTTCAAGCTTTGCC	22
NC_030818.1_16119	54	58	38	58	69	44	56.7396	64.7033	38.8957	74.9692	67.8274	37.0541	AAAGGCCTGAATGAACTTTTTG	22
NC_030818.1_16113	0	0	1	0	0	1	0	0	1.02357	0	0	0.842139	AGGACTGAGAGCCGCCGG	18
NC_030818.1_15957	10	4	8	13	5	5	10.5073	4.4623	8.18857	16.8034	4.91503	4.21069	CTGGGGCACTCTTGAGGGCAGT	22
NC_030818.1_15862	22	9	28	17	10	5	23.1161	10.0402	28.66	21.9737	9.83006	4.21069	TGCCTCTCCGCCACCTCCACCT	22
NC_030818.1_15671	1	0	1	0	0	3	1.05073	0	1.02357	0	0	2.52642	CTGGAGCTGTATGGGGCTTGCG	22
NC_030818.1_15622	1	1	0	2	0	1	1.05073	1.11557	0	2.58514	0	0.842139	TCGGCCTGAGTGCTCCTAGCACC	23
NC_030818.1_15608*	2	0	1	0	0	0	2.10147	0	1.02357	0	0	0	GCAGTAACTCCCCCCTCTTCCAGTT	25
NC_030818.1_15608	0	1	0	0	1	2	0	1.11557	0	0	0.983006	1.68428	TTGGGAGGGGGTAGTGATTGCCA	23
NC_030817.1_15448*	0	2	0	0	0	0	0	2.23115	0	0	0	0	TTCTGTAGATAAGCCCCAATTAC	23
NC_030817.1_15448	0	1	1	3	0	0	0	1.11557	1.02357	3.87772	0	0	ATTGGAACCAGTCTGCAGAAGC	22
NC_030817.1_15427	6	7	2	7	11	7	6.3044	7.80902	2.04714	9.04801	10.8131	5.89497	AGTTGTAGACTGAATTTCAAGT	22
NC_030817.1_15425*	1	0	0	0	1	1	1.05073	0	0	0	0.983006	0.842139	TCTGGGGGCCCATCCCTGCAGT	22
NC_030817.1_15425	47	35	30	24	21	43	49.3845	39.0451	30.7072	31.0217	20.6431	36.212	TCCCAGGGATGTAGCTCCTAGTGC	24
NC_030817.1_15384*	0	0	3	0	0	0	0	0	3.07072	0	0	0	AGAGGAAGCCAGGGGTTGGAGG	22
NC_030817.1_15383	0	0	2	0	1	0	0	0	2.04714	0	0.983006	0	TCAGTCTCTGTGTTTCCTCACC	22
NC_030817.1_15335*	0	0	0	0	0	2	0	0	0	0	0	1.68428	ACCAGCTGGACTGGGGACTAGG	22
NC_030817.1_15335	0	3	5	3	6	4	0	3.34672	5.11786	3.87772	5.89803	3.36855	TAGTCTCCTGTTGTCACTGGTCT	23
NC_030817.1_15213*	53	41	94	35	25	75	55.6889	45.7386	96.2158	45.24	24.5751	63.1604	AAAAAAGTTTGTTTGGATTTT	21
NC_030817.1_15213	174	69	119	59	42	93	182.828	76.9747	121.805	76.2618	41.2862	78.3189	AAAACCTGAACAAACTTTTGGG	22
NC_030817.1_15203*	0	1	3	0	0	1	0	1.11557	3.07072	0	0	0.842139	GGAAGGGCTCATCTGACTTC	20
NC_030817.1_15203	53	53	50	72	84	70	55.6889	59.1255	51.1786	93.0652	82.5725	58.9497	TCTAGTAAGAGTGGCAGTCGA	21
NC_030817.1_15080*	1	3	6	0	1	4	1.05073	3.34672	6.14143	0	0.983006	3.36855	CAGAAGGTGACTAAGATGTC	20
NC_030817.1_15080	39	20	37	24	21	35	40.9786	22.3115	37.8722	31.0217	20.6431	29.4749	ACATCTCAGTCACTTTCTGTT	21
NC_030817.1_15075*	0	0	1	0	0	1	0	0	1.02357	0	0	0.842139	GCTGTTGAAGCCCGCTTGCCCT	22
NC_030817.1_15075	3	4	5	5	3	3	3.1522	4.4623	5.11786	6.46286	2.94902	2.52642	AGCTGGCGAGCTGCAACTACT	21
NC_030817.1_14994*	0	0	0	0	1	0	0	0	0	0	0.983006	0	AGCGGACAGGCCAAGCCG	18
NC_030817.1_14994	1	0	0	1	0	0	1.05073	0	0	1.29257	0	0	CAGCTGGCTCTTGGGCTGTCCGCCT	25
NC_030817.1_14981*	1	1	5	2	1	0	1.05073	1.11557	5.11786	2.58514	0.983006	0	AAAACCCGAACAAACTTTGTGG	22
NC_030817.1_14981	6	7	7	6	14	7	6.3044	7.80902	7.165	7.75543	13.7621	5.89497	AACAGTCTGTTCAGGTTTTCCT	22
NC_030817.1_14948	3409	22	2531	25	16	2868	3581.95	24.5426	2590.66	32.3143	15.7281	2415.25	CAGGATTTGAAAGAGCTCAGC	21
NC_030817.1_14893*	1	0	1	0	0	0	1.05073	0	1.02357	0	0	0	TCCCCTCCCTCCTTTGGTC	19
NC_030817.1_14893	3	1	1	0	6	1	3.1522	1.11557	1.02357	0	5.89803	0.842139	CTTACAGGAGGAGGGCTGGGGC	22
NC_030817.1_14887	0	2	0	2	2	0	0	2.23115	0	2.58514	1.96601	0	CCTGTGGACCCGTGACCGAGGCG	23
NC_030817.1_14877*	2	8	2	2	2	3	2.10147	8.9246	2.04714	2.58514	1.96601	2.52642	CGAGGCTCCCGGGCGCGGCCTGC	23
NC_030817.1_14877	13	4	9	14	13	1	13.6595	4.4623	9.21215	18.096	12.7791	0.842139	AGCCGCGGCCTGAGCTTCTGC	21
NC_030817.1_14815*	6807	6830	6739	5617	8207	8215	7152.34	7619.37	6897.85	7260.38	8067.53	6918.17	TGAAAAGTTCGTTCGGGTTTTT	22
NC_030817.1_14815	828	738	723	637	613	954	870.007	823.294	740.042	823.369	602.583	803.4	AAACACGAACAAACTTTTCGGC	22
NC_030817.1_14752	2	2	1	4	4	7	2.10147	2.23115	1.02357	5.17029	3.93202	5.89497	GTGTGACTGTTCCTGGTA	18
NC_030817.1_14475*	0	1	0	0	0	0	0	1.11557	0	0	0	0	TGGGCCTTTCCATCATGGCAG	21
NC_030817.1_14475	1	4	2	2	4	4	1.05073	4.4623	2.04714	2.58514	3.93202	3.36855	TGTCAAGGTGGAGGGGTCTGT	21
NC_030817.1_14421*	7	10	17	8	14	16	7.35514	11.1557	17.4007	10.3406	13.7621	13.4742	AAAAGTTTGTTCGGGTTTTTCT	22
NC_030817.1_14388	8	0	8	0	0	4	8.40587	0	8.18857	0	0	3.36855	CACCAAAAGACTGTGATCTCTACG	24
NC_030817.1_14153	0	0	0	34	70	0	0	0	0	43.9475	68.8104	0	TACCGTGAGCCTTACCGTGAGC	22
NC_030816.1_14114*	0	2	0	0	0	0	0	2.23115	0	0	0	0	TGGCGGCGCCAGGTGGGGGGCC	22
NC_030816.1_14114	1	7	0	5	8	0	1.05073	7.80902	0	6.46286	7.86405	0	TGTCCCACCTGGCACTTCCGTG	22
NC_030816.1_14110*	1	5	5	2	0	0	1.05073	5.57787	5.11786	2.58514	0	0	TGGCCTGCAGTACTGGACGGGC	22
NC_030816.1_14109	12	22	41	3	0	10	12.6088	24.5426	41.9664	3.87772	0	8.42139	CATGTCCGGTCTGCAGAGCTAGA	23
NC_030816.1_14053	17	19	33	26	24	13	17.8625	21.1959	33.7779	33.6069	23.5921	10.9478	TTGGCCTGATCCTGAGAACTCGGA	24
NC_030816.1_13964	1	0	1	0	0	0	1.05073	0	1.02357	0	0	0	AGTCTGTGTCTCTGAACTG	19
NC_030816.1_13927	410	446	607	166	237	310	430.801	497.546	621.308	214.567	232.972	261.063	GCGACTCCATGGACTGTCGGCT	22
NC_030816.1_13873*	8	14	17	0	1	6	8.40587	15.618	17.4007	0	0.983006	5.05283	TGGTGCTCCCTGGAGCTGAGCA	22
NC_030816.1_13873	10	17	29	6	12	12	10.5073	18.9648	29.6836	7.75543	11.7961	10.1057	CACAGCTCCAGGGGACGCCGTTC	23
NC_030816.1_13793	1	2	4	1	1	7	1.05073	2.23115	4.09429	1.29257	0.983006	5.89497	TACCCCGTTACTTCTGTTTAACC	23
NC_030816.1_13705*	4	3	9	0	1	13	4.20293	3.34672	9.21215	0	0.983006	10.9478	CCTCTGTCTGTGGGATTCT	19
NC_030816.1_13705	465	12	454	8	10	259	488.591	13.3869	464.702	10.3406	9.83006	218.114	CCCTATGGACTGTAGCCC	18
NC_030816.1_13636*	0	1	0	3	3	0	0	1.11557	0	3.87772	2.94902	0	AGCGCCCCGCGCCGCCGCCGC	21
NC_030816.1_13636	3	0	1	3	6	2	3.1522	0	1.02357	3.87772	5.89803	1.68428	AGCGCCGTCCCGGGGCCGCCCGC	23
NC_030816.1_13436*	0	3	0	0	2	2	0	3.34672	0	0	1.96601	1.68428	AAAAAAGTTCATTCGGATTTTT	22
NC_030816.1_13436	41	53	50	43	33	45	43.0801	59.1255	51.1786	55.5806	32.4392	37.8962	AAAAATCTGAATGAACTTTTTG	22
NC_030816.1_13404	0	1	2	0	0	0	0	1.11557	2.04714	0	0	0	TTCCGCGCTCTACGCCAGC	19
NC_030816.1_13398*	0	3	1	0	1	2	0	3.34672	1.02357	0	0.983006	1.68428	TTTCTTTTTCCTTTCACTTCAA	22
NC_030816.1_13398	2	3	4	2	4	4	2.10147	3.34672	4.09429	2.58514	3.93202	3.36855	TGAGTTAAAGGAAAAGGAAAGT	22
NC_030816.1_13292*	0	0	0	0	1	0	0	0	0	0	0.983006	0	CAGTCCATCATATACTTAAAGT	22
NC_030816.1_13292	2	0	3	1	4	4	2.10147	0	3.07072	1.29257	3.93202	3.36855	TTTAAGTACACGATGAACTGCA	22
NC_030815.1_13139	1	1	5	5	3	2	1.05073	1.11557	5.11786	6.46286	2.94902	1.68428	ATCCTGGACTTGCGGACAGAGAGCC	25
NC_030815.1_13057*	0	1	0	0	4	0	0	1.11557	0	0	3.93202	0	TGGGGGCTTCCACGTCTGCACA	22
NC_030815.1_13057	21	40	30	36	25	24	22.0654	44.623	30.7072	46.5326	24.5751	20.2113	TGTTTGACATGAGAGCTTCCAGA	23
NC_030815.1_13055*	20	10	19	15	25	15	21.0147	11.1557	19.4479	19.3886	24.5751	12.6321	CAATTTAGTGTGTGTGATATT	21
NC_030815.1_13055	510	533	603	424	287	576	535.874	594.601	617.214	548.051	282.123	485.072	TATTGCACATTACTAAGTTGCA	22
NC_030815.1_12742*	0	0	0	0	1	0	0	0	0	0	0.983006	0	CAGTTCCTCCAGCCCGGCCCGGGAGGGG	28
NC_030815.1_12742	9	48	27	32	25	14	9.4566	53.5476	27.6364	41.3623	24.5751	11.7899	TACCGGGCCAGCTGGAAGGAGAC	23
NC_030815.1_12389	0	0	0	2	1	2	0	0	0	2.58514	0.983006	1.68428	GGCCGGGCGCCGCCGGGC	18
NC_030815.1_12219	33	49	79	22	12	35	34.6742	54.6632	80.8622	28.4366	11.7961	29.4749	ATCCTGCTCACAGCGCCA	18
NC_030815.1_12207	0	2	0	1	0	0	0	2.23115	0	1.29257	0	0	GCTCTGGGGTTTCTTGCTGGGGAGA	25
NC_030815.1_12132*	0	6	7	1	5	10	0	6.69345	7.165	1.29257	4.91503	8.42139	AAAACTTGAACCAACTTTTTGG	22
NC_030815.1_12132	10	31	28	9	32	19	10.5073	34.5828	28.66	11.6332	31.4562	16.0006	GAAAAAGTTGATTTAGGTTTTT	22
NC_030815.1_12067	24	71	25	22	17	18	25.2176	79.2058	25.5893	28.4366	16.7111	15.1585	TGTTGGTTAGAGCTTGGTGC	20
NC_030815.1_11974	1	0	3	1	0	0	1.05073	0	3.07072	1.29257	0	0	ACTGGAGGGTGATAGAAC	18
NC_030815.1_11868	0	3	0	0	0	2	0	3.34672	0	0	0	1.68428	TAAAGTTCATTTGGGTTATTC	21
NC_030815.1_11812*	356	418	277	529	331	521	374.061	466.31	283.529	683.771	325.375	438.754	AGGCAAGATGCTGGCATAGCTG	22
NC_030815.1_11812	14	26	13	11	3	12	14.7103	29.0049	13.3064	14.2183	2.94902	10.1057	TGCTATGCCAACATATTGCCATC	23
NC_030815.1_11720*	2	0	0	1	0	1	2.10147	0	0	1.29257	0	0.842139	AAAACCCAAATGAACATTTTTG	22
NC_030815.1_11720	0	0	3	0	0	1	0	0	3.07072	0	0	0.842139	AAAAAAGTTTATTTGGGTTTT	21
NC_030815.1_11710*	17	49	52	34	8	25	17.8625	54.6632	53.2257	43.9475	7.86405	21.0535	GAAAAGTTCGTTTGGGTTTTCC	22
NC_030815.1_11710	38	43	24	30	54	37	39.9279	47.9697	24.5657	38.7772	53.0823	31.1591	AAACCCGAATGAACTTTTTGG	21
NC_030814.1_9995	3	2	12	3	1	1	3.1522	2.23115	12.2829	3.87772	0.983006	0.842139	ACTGACAGGAGAGCATTTTGA	21
NC_030814.1_9933	0	0	0	0	1	4	0	0	0	0	0.983006	3.36855	CAAAGGACTGGGGCTGGGGG	20
NC_030814.1_11656	0	0	0	0	2	1	0	0	0	0	1.96601	0.842139	TTGGCCATGGTCCGGGAGCGGAC	23
NC_030814.1_11574*	0	1	0	0	0	0	0	1.11557	0	0	0	0	TGGGGGAAGCAGGGTCCCTGGAGG	24
NC_030814.1_11574	4	1	3	2	0	0	4.20293	1.11557	3.07072	2.58514	0	0	CACAAGGACTTGTCTCCCCAGA	22
NC_030814.1_11518	13	5	19	36	35	8	13.6595	5.57787	19.4479	46.5326	34.4052	6.73711	CCTGACCTGGCCCCTGTGCCCCAC	24
NC_030814.1_11516*	0	0	1	5	3	0	0	0	1.02357	6.46286	2.94902	0	AGGAGGGGTGGATGGTGCAAAG	22
NC_030814.1_11516	0	14	13	33	24	0	0	15.618	13.3064	42.6549	23.5921	0	TTTGCACCATCCACCCCTCCAGA	23
NC_030814.1_11488	6	8	6	7	6	6	6.3044	8.9246	6.14143	9.04801	5.89803	5.05283	CTGCCTGGACCCCTGCTCACC	21
NC_030814.1_11470*	2	0	1	1	0	0	2.10147	0	1.02357	1.29257	0	0	AAGCCGAGGGCCGGGGGCTGTCAT	24
NC_030814.1_11470	12	11	13	15	13	12	12.6088	12.2713	13.3064	19.3886	12.7791	10.1057	TTTCCTCCGGCTTCGGCACC	20
NC_030814.1_11454*	0	5	0	2	11	1	0	5.57787	0	2.58514	10.8131	0.842139	TGATGGGGGAAGCCTGGTCCTGAGGG	26
NC_030814.1_11454	1	0	0	3	3	2	1.05073	0	0	3.87772	2.94902	1.68428	CTCATGGCTGGCCCCCCTCAGG	22
NC_030814.1_11216	3	1	5	1	2	3	3.1522	1.11557	5.11786	1.29257	1.96601	2.52642	CTACTCTGTGCCCTCACCCGCAGT	24
NC_030814.1_11206	1	0	0	0	0	1	1.05073	0	0	0	0	0.842139	GGTTCTGGGGATGGACTGTTC	21
NC_030814.1_11056	0	5	0	8	3	2	0	5.57787	0	10.3406	2.94902	1.68428	CAGTATGATCAAATGTGCCAGA	22
NC_030814.1_11054*	0	0	1	1	0	0	0	0	1.02357	1.29257	0	0	TGAGGTGGGTAGGATTGGGAGTGGG	25
NC_030814.1_11054	0	1	0	0	1	2	0	1.11557	0	0	0.983006	1.68428	CACTCTGACATTTTCCCTTTCAGC	24
NC_030814.1_11009*	0	2	1	0	4	0	0	2.23115	1.02357	0	3.93202	0	AAAGGTTCACTCAGGTTTTTCT	22
NC_030814.1_11009	6	31	12	11	9	8	6.3044	34.5828	12.2829	14.2183	8.84705	6.73711	AAAAACCTGAATGAACCTTTTG	22
NC_030814.1_11000	2	0	3	0	2	0	2.10147	0	3.07072	0	1.96601	0	TCTAATGCCCCTTCTCCTGCCT	22
NC_030814.1_10983*	0	0	0	0	2	0	0	0	0	0	1.96601	0	CCAGTTTGGCTCCTGATTGTCTC	23
NC_030814.1_10983	7	4	2	3	3	3	7.35514	4.4623	2.04714	3.87772	2.94902	2.52642	AGAGACCTAGGGCCATTCTGA	21
NC_030814.1_10720*	2	0	0	0	0	0	2.10147	0	0	0	0	0	ACGGAACAGACCCAGGGACGCCCCT	25
NC_030814.1_10720	11	2	8	2	7	17	11.5581	2.23115	8.18857	2.58514	6.88104	14.3164	GCCCCGCGGATCTGTCTCTTGCTT	24
NC_030814.1_10697	0	3	0	1	2	0	0	3.34672	0	1.29257	1.96601	0	CTTGCCTCGCGGCTGCGCTACC	22
NC_030814.1_10687	0	1	2	1	0	0	0	1.11557	2.04714	1.29257	0	0	CGCAGGGATTGGGACGGTGGCGG	23
NC_030814.1_10626	12	12	4	8	9	8	12.6088	13.3869	4.09429	10.3406	8.84705	6.73711	TGACCTCTGACCTTTGCCTCCCAGG	25
NC_030814.1_10625*	0	1	0	0	0	0	0	1.11557	0	0	0	0	GGGGAGGCAGGGGGTGGTCAGT	22
NC_030814.1_10622	0	1	2	1	5	2	0	1.11557	2.04714	1.29257	4.91503	1.68428	TCTGCATCCGAGGACTCAACCC	22
NC_030814.1_10603*	0	2	0	1	2	0	0	2.23115	0	1.29257	1.96601	0	GAGGGGTGGATGGTGCAAAGTC	22
NC_030814.1_10602*	0	0	0	1	0	0	0	0	0	1.29257	0	0	CCACCCCCTCCCCCCGCCCTGC	22
NC_030814.1_10602	0	4	4	1	0	4	0	4.4623	4.09429	1.29257	0	3.36855	TGGGCGGAGGTGGGGCGGGGGGCC	24
NC_030814.1_10537*	0	7	2	2	2	0	0	7.80902	2.04714	2.58514	1.96601	0	TCTCAACCTTCCTTACGCCTTG	22
NC_030814.1_10537	0	1	1	2	1	1	0	1.11557	1.02357	2.58514	0.983006	0.842139	AAGGTATAAGGAAGGTTGAGA	21
NC_030814.1_10520	1	2	2	1	0	0	1.05073	2.23115	2.04714	1.29257	0	0	TCAGCATGACTCCTGCCTGTTGGT	24
NC_030814.1_10401	0	0	0	1	0	1	0	0	0	1.29257	0	0.842139	AGCTGCAGGGACCATGCCCAGTC	23
NC_030814.1_10315*	0	1	0	0	1	0	0	1.11557	0	0	0.983006	0	CTGCAGGGGCGGGTGTGGGG	20
NC_030814.1_10315	5	11	16	22	19	4	5.25367	12.2713	16.3771	28.4366	18.6771	3.36855	CTCACACACACCCTCCCCTGCAGT	24
NC_030814.1_10307	0	3	4	2	0	1	0	3.34672	4.09429	2.58514	0	0.842139	TCTGGACACAGGCCGACCCCC	21
NC_030814.1_10302*	1	1	0	0	0	1	1.05073	1.11557	0	0	0	0.842139	TGCCAGGGGGAGCTTCTGCTGG	22
NC_030814.1_10302	2	1	3	1	1	4	2.10147	1.11557	3.07072	1.29257	0.983006	3.36855	AGCGGAAGTGGCCTCTCGGCAGCT	24
NC_030814.1_10299*	0	1	2	1	1	0	0	1.11557	2.04714	1.29257	0.983006	0	AGAGCGCGGGCGGCGGCGGCGGC	23
NC_030814.1_10299	11	27	26	13	16	13	11.5581	30.1205	26.6129	16.8034	15.7281	10.9478	CTCCTCCTCCTCCCGCACTCGA	22
NC_030814.1_10044	0	0	1	2	0	0	0	0	1.02357	2.58514	0	0	CAAGAGGTCTGTGATAACTAAC	22
NC_030814.1_10006	12	24	28	8	4	15	12.6088	26.7738	28.66	10.3406	3.93202	12.6321	ACTGGATTTGGAGTCAGAAAGC	22
NC_030813.1_9859*	0	0	0	1	0	0	0	0	0	1.29257	0	0	CAGCAGGGTTTGGGCAGCAGAGG	23
NC_030813.1_9859	25	32	41	34	32	35	26.2683	35.6984	41.9664	43.9475	31.4562	29.4749	TCTGGTGCTTAGACTCTGTGCT	22
NC_030813.1_9854	1	0	0	6	1	0	1.05073	0	0	7.75543	0.983006	0	TCTCCCCCTTGTCCAGGTGCACT	23
NC_030813.1_9836*	0	0	0	0	1	0	0	0	0	0	0.983006	0	TCAATAAATGTTTGTTGAATT	21
NC_030813.1_9836	27	9	10	15	12	13	28.3698	10.0402	10.2357	19.3886	11.7961	10.9478	TTCAACGGGTATTTATTGAGC	21
NC_030813.1_9746	0	1	2	0	3	1	0	1.11557	2.04714	0	2.94902	0.842139	AAGGATCAAAGGGGACTGGGG	21
NC_030813.1_9685	5	3	4	4	4	2	5.25367	3.34672	4.09429	5.17029	3.93202	1.68428	CACCCTGGTGACCTGTGACAGAG	23
NC_030813.1_9662	166	136	93	97	87	100	174.422	151.718	95.1922	125.38	85.5215	84.2139	AAAATCCGAACGAACTTTTTGGT	23
NC_030813.1_9542*	1	0	0	1	0	0	1.05073	0	0	1.29257	0	0	ATTTCACTCCTGCTTTTGTTCAG	23
NC_030813.1_9542	0	3	3	3	1	0	0	3.34672	3.07072	3.87772	0.983006	0	ATCGAGAACAGGAATGAATGCT	22
NC_030813.1_9347*	1	0	0	2	0	1	1.05073	0	0	2.58514	0	0.842139	GGGTTACCGTCACGTCGGAGA	21
NC_030813.1_9347	5	17	15	5	0	12	5.25367	18.9648	15.3536	6.46286	0	10.1057	ACCGGCGCAGCGGCTGACCTG	21
NC_030813.1_9188*	1	1	0	1	3	0	1.05073	1.11557	0	1.29257	2.94902	0	CGGATTCTTGACCGGCTGAGCCGC	24
NC_030813.1_9188	0	2	3	0	1	0	0	2.23115	3.07072	0	0.983006	0	ACTCAGCTGCTACAGAATCCCCC	23
NC_030813.1_9181	688	17	780	11	10	653	722.905	18.9648	798.386	14.2183	9.83006	549.917	TGGACTGTAGGCTCCTCTGTCCG	23
NC_030813.1_9158	0	9	1	11	8	7	0	10.0402	1.02357	14.2183	7.86405	5.89497	TGTGGACACATGGATGCACATG	22
NC_030813.1_9132*	0	0	0	0	2	0	0	0	0	0	1.96601	0	TCCACCGCGCATGCGCCAGCGCA	23
NC_030813.1_9132	3	0	0	0	1	0	3.1522	0	0	0	0.983006	0	AGCGCTGCGTGCGCGGTGCGGCT	23
NC_030813.1_9078*	8	2	5	4	0	0	8.40587	2.23115	5.11786	5.17029	0	0	AAAATCTGAACAAACTTTCCGGC	23
NC_030813.1_9078	44	34	56	38	34	44	46.2323	37.9295	57.32	49.1178	33.4222	37.0541	TAAAAGTTTGGTTGGGTTTTT	21
NC_030813.1_9053	0	0	2	0	0	1	0	0	2.04714	0	0	0.842139	CGAAGGCATCTCGGGCCAG	19
NC_030813.1_9034*	5	1	15	7	6	13	5.25367	1.11557	15.3536	9.04801	5.89803	10.9478	GCATCAGTGATGCCATCCAGCGTT	24
NC_030813.1_9034	366	4	402	3	2	414	384.569	4.4623	411.476	3.87772	1.96601	348.645	CCATGGACTGTACACTCCA	19
NC_030812.1_8503	1	0	0	2	0	0	1.05073	0	0	2.58514	0	0	CCTGGGGGTGACTGGGATCC	20
NC_030812.1_8477	0	0	1	1	0	1	0	0	1.02357	1.29257	0	0.842139	GCCTGGGTCCGGTCGGTG	18
NC_030812.1_8423*	0	0	0	1	0	0	0	0	0	1.29257	0	0	ACATCCTCCAGATTGTGGACGTCT	24
NC_030812.1_8423	0	0	0	2	3	2	0	0	0	2.58514	2.94902	1.68428	AACGTAGGCAATCTGGAGCTGAGT	24
NC_030812.1_8410	82	225	118	114	99	97	86.1602	251.004	120.781	147.353	97.3176	81.6874	ATCCCACTCCTGACACCA	18
NC_030812.1_8366	31	41	25	44	46	38	32.5727	45.7386	25.5893	56.8732	45.2183	32.0013	TGTGGACCCAGGGAGCCGGGAGG	23
NC_030812.1_8197	0	1	4	0	0	0	0	1.11557	4.09429	0	0	0	TCTGGGGAGGAAGCCATGCAC	21
NC_030812.1_8092*	0	0	0	0	1	0	0	0	0	0	0.983006	0	AGGGGCCCAGGGACTGAGGCTTCG	24
NC_030812.1_8092	3	0	6	5	6	7	3.1522	0	6.14143	6.46286	5.89803	5.89497	TGGCCTCAGAACTGGACCCCACA	23
NC_030812.1_8086*	6	0	1	2	1	3	6.3044	0	1.02357	2.58514	0.983006	2.52642	AAAAGTTCATTTGTGGTTTTTCT	23
NC_030812.1_8054*	0	0	0	0	3	0	0	0	0	0	2.94902	0	TGTGGGCCAGGGGAGCAAGGC	21
NC_030812.1_8054	0	0	2	2	6	4	0	0	2.04714	2.58514	5.89803	3.36855	TCTTGTTTCCCCTCCCCGCCAGC	23
NC_030812.1_8007*	0	0	0	2	0	2	0	0	0	2.58514	0	1.68428	AAAATCATGAACAAACTTTTTGA	23
NC_030812.1_8007	22	16	25	19	2	11	23.1161	17.8492	25.5893	24.5589	1.96601	9.26352	GAAAAGTTCGTTTGGGTTTTTCT	23
NC_030812.1_7940*	0	0	4	0	0	0	0	0	4.09429	0	0	0	CTCCCCTTAAGGACTTCAT	19
NC_030812.1_7940	0	4	0	2	2	2	0	4.4623	0	2.58514	1.96601	1.68428	TATGAAGTCCTTAAGGGGAGG	21
NC_030812.1_7844	1	0	1	0	0	0	1.05073	0	1.02357	0	0	0	GCTCCAGCCAAAGGCACTG	19
NC_030812.1_7836*	0	0	0	1	0	2	0	0	0	1.29257	0	1.68428	GGGGGTCCCCGGTGCTCGGATC	22
NC_030812.1_7836	72	98	81	174	152	84	75.6528	109.326	82.9093	224.908	149.417	70.7396	TCCGAGCCTGGGTCTCCCTCTC	22
NC_030812.1_7825*	0	0	2	0	0	0	0	0	2.04714	0	0	0	GCTTCTGGGGTCTGCTGGGGAGT	23
NC_030812.1_7825	2	0	1	4	0	1	2.10147	0	1.02357	5.17029	0	0.842139	ACCAGGGCAGTCCCAGGAGACTC	23
NC_030812.1_7808	1	0	1	0	0	1	1.05073	0	1.02357	0	0	0.842139	TTCTGTCTGGGTGTCCCTC	19
NC_030812.1_7765	0	1	1	1	1	4	0	1.11557	1.02357	1.29257	0.983006	3.36855	TTTCCTCTCTGCCCCATAGGGTG	23
NC_030812.1_7718	0	1	0	3	0	0	0	1.11557	0	3.87772	0	0	ACTCCTTTATTTATTCTTAGCTG	23
NC_030812.1_7706	2	0	1	0	0	2	2.10147	0	1.02357	0	0	1.68428	TCTGACAAGCAAAACGGCCCCC	22
NC_030812.1_7641	0	2	0	0	1	0	0	2.23115	0	0	0.983006	0	TCGAGTTTGGTTGTCCCCGACT	22
NC_030812.1_7630	2	7	4	3	4	6	2.10147	7.80902	4.09429	3.87772	3.93202	5.05283	GAAAAGTTCGTTCGGGCTTTTC	22
NC_030812.1_7565*	0	0	1	0	1	4	0	0	1.02357	0	0.983006	3.36855	ACAAATCTGAATGAATTTTCTG	22
NC_030812.1_7565	8	30	19	20	27	16	8.40587	33.4672	19.4479	25.8514	26.5412	13.4742	AAGTTCATTCAGGTTTTTCC	20
NC_030812.1_7560*	131	174	173	120	181	121	137.646	194.11	177.078	155.109	177.924	101.899	ATGTCCGCGGGTTCCCTATCCCA	23
NC_030812.1_7560	209	433	307	234	356	227	219.603	483.044	314.237	302.462	349.95	191.165	ATGCGGAACCTGCGGATACGGA	22
NC_030812.1_7490	0	1	1	1	2	3	0	1.11557	1.02357	1.29257	1.96601	2.52642	TCTCCTGTTCTTCTGCTGCCT	21
NC_030812.1_7351	5	0	1	0	0	1	5.25367	0	1.02357	0	0	0.842139	CACTGGCTGCACTCTGGAA	19
NC_030812.1_7341*	11	31	27	56	50	24	11.5581	34.5828	27.6364	72.3841	49.1503	20.2113	AAAGTTCATTCAGGCTTTTCT	21
NC_030812.1_7341	33	14	24	33	13	24	34.6742	15.618	24.5657	42.6549	12.7791	20.2113	AAACCTGAATAAACATTTTGGC	22
NC_030812.1_7270*	0	0	1	0	2	0	0	0	1.02357	0	1.96601	0	TGGTGGCCTCTCCCCTCCCCACA	23
NC_030812.1_7270	3	1	7	1	2	6	3.1522	1.11557	7.165	1.29257	1.96601	5.05283	TAGGAGGGAATGAGGCTGCACCTC	24
NC_030812.1_7257	0	0	2	0	0	3	0	0	2.04714	0	0	2.52642	CTGAGATCTGAGGATAGTGCG	21
NC_030812.1_7256	133	171	219	151	105	130	139.748	190.763	224.162	195.178	103.216	109.478	AAAAATTTGTTCGGGTTTTTC	21
NC_030812.1_7203*	0	0	1	0	0	0	0	0	1.02357	0	0	0	AGATTCCCAGGCCCCATCCACAG	23
NC_030812.1_7203	4	3	5	3	0	7	4.20293	3.34672	5.11786	3.87772	0	5.89497	TGGGCGGAGACTGGGAATCTGC	22
NC_030812.1_7166*	0	0	0	0	0	1	0	0	0	0	0	0.842139	GCGCTTTGCTCAGCCAGTGTAGA	23
NC_030812.1_7166	0	8	2	5	2	3	0	8.9246	2.04714	6.46286	1.96601	2.52642	ACTCTAGCTGCCAAAGGCGCT	21
NC_030812.1_7124*	1	0	0	1	0	0	1.05073	0	0	1.29257	0	0	CCAGATGCCGTTTCTGAGA	19
NC_030812.1_7124	0	7	1	11	2	9	0	7.80902	1.02357	14.2183	1.96601	7.57925	CTCACTGATGAGCAGCTTCTGAC	23
NC_030812.1_7011*	0	0	1	0	0	0	0	0	1.02357	0	0	0	CTCCCCTTAAGGACTTCATATT	22
NC_030812.1_7011	3	1	2	3	2	0	3.1522	1.11557	2.04714	3.87772	1.96601	0	ATGAAGTCCTTAAGGGGAGGGC	22
NC_030812.1_6928	3	0	8	0	0	7	3.1522	0	8.18857	0	0	5.89497	ATGGTCGACTGGGACCCCC	19
NC_030812.1_6903*	1	0	0	0	0	0	1.05073	0	0	0	0	0	AGGAGGGGAAAGGGAGAGTGGGTGCA	26
NC_030812.1_6903	3	12	7	7	13	8	3.1522	13.3869	7.165	9.04801	12.7791	6.73711	CTTGCCTGTCCCCTCCCTCTACA	23
NC_030812.1_6801*	0	1	0	0	0	0	0	1.11557	0	0	0	0	CCCAGATTTTAAAAGCAAAATG	22
NC_030812.1_6801	1	0	0	0	2	0	1.05073	0	0	0	1.96601	0	TTTTGCTTTTAAAATCTGGGGC	22
NC_030811.1_6637*	0	1	0	0	0	0	0	1.11557	0	0	0	0	CAGAGGCATCACTTTGCTGACAA	23
NC_030811.1_6637	1	1	1	1	0	0	1.05073	1.11557	1.02357	1.29257	0	0	TTTGGCAAAGTGACACCTCTGGT	23
NC_030811.1_6580*	0	0	0	0	0	1	0	0	0	0	0	0.842139	TGGGGAGGCGGCTGATCAGGTAG	23
NC_030811.1_6580	4	1	4	0	0	2	4.20293	1.11557	4.09429	0	0	1.68428	TTTGATCTGCTGCCTCACCAA	21
NC_030811.1_6496	0	1	2	3	3	1	0	1.11557	2.04714	3.87772	2.94902	0.842139	TTGGCTTCTGTACTTACTACA	21
NC_030811.1_6470*	0	0	1	7	0	2	0	0	1.02357	9.04801	0	1.68428	AAAAACCCAATGAACTTTGGCC	22
NC_030811.1_6470	5	9	11	3	3	7	5.25367	10.0402	11.2593	3.87772	2.94902	5.89497	AAAAAGTTCACTTGGGTTTTTGT	23
NC_030811.1_6412*	0	0	0	1	0	0	0	0	0	1.29257	0	0	AGCGGAGGTGTTTCCTGCTTTGCT	24
NC_030811.1_6412	3	1	0	1	1	1	3.1522	1.11557	0	1.29257	0.983006	0.842139	CGCCAAAACAGGACTCCGCCCA	22
NC_030811.1_6291	12	10	9	19	10	7	12.6088	11.1557	9.21215	24.5589	9.83006	5.89497	GGGGAGTGATGTGACCTGACCTGG	24
NC_030811.1_6263*	2	0	0	0	0	0	2.10147	0	0	0	0	0	TCCGTGCAGGAGGCAAAGCAA	21
NC_030811.1_6263	253	595	752	490	216	638	265.836	663.767	769.726	633.361	212.329	537.284	CTTTTGCCCCTAGTAACGGACT	22
NC_030811.1_6242*	0	2	0	1	0	2	0	2.23115	0	1.29257	0	1.68428	CAAAAAAGTCGTTTGGGTTTTT	22
NC_030811.1_6242	1	6	7	4	2	2	1.05073	6.69345	7.165	5.17029	1.96601	1.68428	AAGACCCAAACGAACTTTTTGG	22
NC_030811.1_6205*	0	0	1	1	0	0	0	0	1.02357	1.29257	0	0	TTCTGGGGTTGGGTGCAAGCAA	22
NC_030811.1_6205	1	0	6	6	0	5	1.05073	0	6.14143	7.75543	0	4.21069	TCTTGGACCTACCACTCCAGGCCT	24
NC_030811.1_6144	1	2	0	1	0	1	1.05073	2.23115	0	1.29257	0	0.842139	TCCTGGAGAGGAGCTGAGATCTC	23
NC_030811.1_6118*	0	0	2	2	1	2	0	0	2.04714	2.58514	0.983006	1.68428	AGAGAGGACCGCCCGTCCCT	20
NC_030811.1_6118	0	1	9	1	5	2	0	1.11557	9.21215	1.29257	4.91503	1.68428	AGAGGTGGGCGTGCCGGCTCAGA	23
NC_030811.1_6084	6	7	4	16	14	4	6.3044	7.80902	4.09429	20.6812	13.7621	3.36855	TGTGCTGTGTGACCTCCCGCAG	22
NC_030811.1_6009*	0	0	0	3	0	1	0	0	0	3.87772	0	0.842139	TTGAAACAATCTCCGTTGAACC	22
NC_030811.1_6009	0	2	0	3	0	3	0	2.23115	0	3.87772	0	2.52642	CACTGGAGTTTTGTTTCAACATT	23
NC_030811.1_5866*	2	0	3	0	0	0	2.10147	0	3.07072	0	0	0	GAATTATCTAGGCCAGAATA	20
NC_030811.1_5866	3	0	1	0	0	0	3.1522	0	1.02357	0	0	0	CTTTGTGACCTGTATAGTCCA	21
NC_030811.1_5569*	3	0	0	0	0	0	3.1522	0	0	0	0	0	ATCTGAGAGCACTTTGTCAAGGT	23
NC_030811.1_5569	5	1	4	0	3	11	5.25367	1.11557	4.09429	0	2.94902	9.26352	TTGGCAGAGAGCTCTTAGTAA	21
NC_030811.1_5516	1	4	4	7	6	0	1.05073	4.4623	4.09429	9.04801	5.89803	0	CCAGGGCAGGATGGCTATCTCG	22
NC_030811.1_5489*	4	10	9	9	13	11	4.20293	11.1557	9.21215	11.6332	12.7791	9.26352	ACGAATCAGACACGAGTTTGA	21
NC_030811.1_5489	22	12	36	14	18	8	23.1161	13.3869	36.8486	18.096	17.6941	6.73711	AAACTCGTGTCTGATTCGTTA	21
NC_030811.1_5443*	1	1	3	1	0	3	1.05073	1.11557	3.07072	1.29257	0	2.52642	TCCTGAGTTTGGGCAGCAGTTCA	23
NC_030811.1_5443	4	6	0	0	2	1	4.20293	6.69345	0	0	1.96601	0.842139	AACTGCTGCCTGAAGTCAGGGC	22
NC_030811.1_5391	0	0	0	0	3	1	0	0	0	0	2.94902	0.842139	TGTTTATTTGAAGTTTGGCT	20
NC_030811.1_5278*	1	0	2	0	0	0	1.05073	0	2.04714	0	0	0	ATACAAACCAAAAACAAAGCAGC	23
NC_030811.1_5278	1	3	0	4	2	5	1.05073	3.34672	0	5.17029	1.96601	4.21069	TTTGTTTTTGGTTTGGATTTCC	22
NC_030810.1_5232*	4	8	5	4	7	2	4.20293	8.9246	5.11786	5.17029	6.88104	1.68428	AAAGCCCAAGTGAACTTTTTGG	22
NC_030810.1_5232	48	48	45	50	9	130	50.4352	53.5476	46.0607	64.6286	8.84705	109.478	GAAAGTTTGTTTGGGTTTTT	20
NC_030810.1_5143	2	3	4	3	4	3	2.10147	3.34672	4.09429	3.87772	3.93202	2.52642	ACTCGGCACTGTGGTTGGACTAGT	24
NC_030810.1_5128	0	0	0	1	0	1	0	0	0	1.29257	0	0.842139	TAACTAACCTTTCTTCTGCAGG	22
NC_030810.1_5116*	0	0	0	0	1	0	0	0	0	0	0.983006	0	GTGGGTGTGTGGAGTGTGGTCA	22
NC_030810.1_5116	1	1	3	4	5	0	1.05073	1.11557	3.07072	5.17029	4.91503	0	ACTGCCCTTCTGCCCCTGCCAGGT	24
NC_030810.1_5080*	2	5	4	1	0	2	2.10147	5.57787	4.09429	1.29257	0	1.68428	CGCTGGCCCACCCCGATCCAGG	22
NC_030810.1_5079	35	26	70	15	25	45	36.7757	29.0049	71.65	19.3886	24.5751	37.8962	TGGAGCCGGAGCTGGTTAGCGG	22
NC_030810.1_4950*	2	0	0	2	0	0	2.10147	0	0	2.58514	0	0	AGGTTGAGGGAGGGCCTGTGGGC	23
NC_030810.1_4950	10	8	10	8	12	9	10.5073	8.9246	10.2357	10.3406	11.7961	7.57925	TCAAGGGTCTGTCCTCAACCACC	23
NC_030810.1_4811	2281	13	2324	35	9	2096	2396.72	14.5025	2378.78	45.24	8.84705	1765.12	CCTGGATTGGAGAATCTCC	19
NC_030810.1_4696*	15	15	22	7	6	23	15.761	16.7336	22.5186	9.04801	5.89803	19.3692	TTGGGCAAAAAGTTCATTTGGGA	23
NC_030810.1_4696	1	1	1	0	0	0	1.05073	1.11557	1.02357	0	0	0	CAAAAGAGCTTTTTGTCCAACT	22
NC_030810.1_4568	1	1	2	2	0	1	1.05073	1.11557	2.04714	2.58514	0	0.842139	TCTGAAAACCGAAGGTGC	18
NC_030810.1_4517	1	0	0	0	0	6	1.05073	0	0	0	0	5.05283	CCTGTGACCCCAGGCACCG	19
NC_030810.1_4481	0	1	2	0	0	0	0	1.11557	2.04714	0	0	0	AGGGGCCTGGGACCAGCC	18
NC_030810.1_4465	46	103	122	109	200	68	48.3337	114.904	124.876	140.89	196.601	57.2654	TCTGGCTCCGTGTCTTCACTCCC	23
NC_030810.1_4459	1	1	0	3	0	1	1.05073	1.11557	0	3.87772	0	0.842139	CGTGGGGTGCGGGCTGGAGGCTGGC	25
NC_030810.1_4387*	286	833	550	311	1053	324	300.51	929.274	562.965	401.99	1035.11	272.853	AGAGTTCATTCAGGTTTTTCTG	22
NC_030810.1_4387	377	557	724	419	657	510	396.127	621.375	741.066	541.588	645.835	429.491	AAGAATCTGAATGAACATTTT	21
NC_030810.1_4376	3	0	3	0	2	1	3.1522	0	3.07072	0	1.96601	0.842139	TAGAGGATAGAGTTAAGGGAAG	22
NC_030810.1_4315*	2	0	0	0	2	2	2.10147	0	0	0	1.96601	1.68428	ACGGGACGCGGTGCAGTGTT	20
NC_030810.1_4315	86243	108514	68101	112482	160205	118412	90618.4	121055	69706.3	145391	157482	99719.3	TATTGCACTCGTCCCGGCC	19
NC_030810.1_4241	1	4	1	0	3	0	1.05073	4.4623	1.02357	0	2.94902	0	AACTGTTGGCCCTCTGCCACA	21
NC_030810.1_4220*	1	1	4	0	1	1	1.05073	1.11557	4.09429	0	0.983006	0.842139	GGCCTGCACACGAGCATCAGCG	22
NC_030810.1_4220	56	45	69	31	29	46	58.8411	50.2009	70.6265	40.0697	28.5072	38.7384	CTGATGCTCTGTGCAGGGCCC	21
NC_030810.1_4125*	0	0	0	1	0	0	0	0	0	1.29257	0	0	AGGAGGCAAACTGACCTAGAGAA	23
NC_030810.1_4125	5	2	6	10	4	13	5.25367	2.23115	6.14143	12.9257	3.93202	10.9478	TCCTAGGACAGCTGACCCCTA	21
NC_030810.1_4086	0	0	0	0	2	2	0	0	0	0	1.96601	1.68428	CTGAGGGGGTGGAGGGGGCAG	21
NC_030810.1_4057*	0	1	0	0	0	2	0	1.11557	0	0	0	1.68428	TGTGAGCAGGGTTAGGAGGATGGGGC	26
NC_030810.1_4057	0	4	1	0	0	0	0	4.4623	1.02357	0	0	0	TCTCTCCACCTCCTGCCACAGA	22
NC_030810.1_3915*	3	2	2	0	4	2	3.1522	2.23115	2.04714	0	3.93202	1.68428	CCCCTCAGTCCACCAGAGCCCGGA	24
NC_030810.1_3915	16	27	20	34	46	7	16.8117	30.1205	20.4714	43.9475	45.2183	5.89497	CGGCTCTGGGTCTGTGGGGAGC	22
NC_030810.1_3898	1	4	2	2	1	4	1.05073	4.4623	2.04714	2.58514	0.983006	3.36855	AACTGTGAGCTAGAGAGAATT	21
NC_030810.1_3821*	3	7	7	10	9	4	3.1522	7.80902	7.165	12.9257	8.84705	3.36855	AAAACCGAGTGAACTTTTGGGCC	23
NC_030810.1_3821	14	40	37	47	34	60	14.7103	44.623	37.8722	60.7509	33.4222	50.5283	GCCAAAAAGTTTGTTTGGGTTT	22
NC_030810.1_3735*	14	19	6	8	8	2	14.7103	21.1959	6.14143	10.3406	7.86405	1.68428	TGAACAAACCTTTTGGCCAACC	22
NC_030810.1_3735	34	44	52	50	77	54	35.7249	49.0853	53.2257	64.6286	75.6914	45.4755	TGGCCAAAAGGTTTGTTCAGAT	22
NC_030810.1_3678*	0	1	0	0	0	0	0	1.11557	0	0	0	0	ATGAAGGAGGCTGAAGGATCACCTT	25
NC_030810.1_3678	1	5	6	7	4	13	1.05073	5.57787	6.14143	9.04801	3.93202	10.9478	ATCACTTCAGTCTTTTCTTTCTAG	24
NC_030810.1_3608*	0	1	0	1	0	0	0	1.11557	0	1.29257	0	0	CATGGTTTAGAGTTTCACTGAG	22
NC_030810.1_3608	2	7	2	2	7	1	2.10147	7.80902	2.04714	2.58514	6.88104	0.842139	CAGTGAAACTCTAAACCATGCC	22
NC_030810.1_3465	2	0	0	1	0	0	2.10147	0	0	1.29257	0	0	CCGGGGCAGCGGAGAATCTGAGC	23
NC_030810.1_3463*	1	0	0	1	4	0	1.05073	0	0	1.29257	3.93202	0	CCCGCCCGGCCCGGCCCGGCC	21
NC_030810.1_3463	1	1	2	1	2	8	1.05073	1.11557	2.04714	1.29257	1.96601	6.73711	CGGCCTGGCCCTGCGGGGCGAGC	23
NC_030809.1_3434*	8	4	4	5	6	3	8.40587	4.4623	4.09429	6.46286	5.89803	2.52642	AACAAAAAGTCCGTTCAGATT	21
NC_030809.1_3434	195	170	97	104	133	137	204.893	189.648	99.2865	134.428	130.74	115.373	AAACTGGAACGAACTTTTTGGCCA	24
NC_030809.1_3354*	7	5	19	0	1	17	7.35514	5.57787	19.4479	0	0.983006	14.3164	GCTGAGTTTTCCAAATTTGC	20
NC_030809.1_3354	2463	19	1916	26	19	2000	2587.96	21.1959	1961.16	33.6069	18.6771	1684.28	TGTTAGGATTTGAAAGAGCTCAGC	24
NC_030809.1_3008*	1	0	0	0	1	2	1.05073	0	0	0	0.983006	1.68428	TTGGATGTTGGAGGCGGGCATTGGA	25
NC_030809.1_3008	4	1	2	0	0	0	4.20293	1.11557	2.04714	0	0	0	TCGGATGTTCCTTCCCTTCCAGG	23
NC_030809.1_2938*	0	3	0	0	1	0	0	3.34672	0	0	0.983006	0	CCGGGCGGGGCTCCCGGCT	19
NC_030809.1_2938	9	11	24	45	32	18	9.4566	12.2713	24.5657	58.1658	31.4562	15.1585	AGCTCCAGGGCCCGGGCGCCCA	22
NC_030809.1_2777	0	1	0	0	2	0	0	1.11557	0	0	1.96601	0	AAGGGATGCTTCTCTGGCTACGG	23
NC_030809.1_2689	1	4	5	6	3	2	1.05073	4.4623	5.11786	7.75543	2.94902	1.68428	TGAGACAGGGTGGAGACCAGCC	22
NC_030809.1_2683	0	0	1	0	128	0	0	0	1.02357	0	125.825	0	TCGCGATAGCCGGCCGCC	18
NC_030809.1_2623	1	0	0	0	1	2	1.05073	0	0	0	0.983006	1.68428	TGAACCAGCCTTGGGACTGGGAG	23
NC_030809.1_2538	1	1	1	12	2	3	1.05073	1.11557	1.02357	15.5109	1.96601	2.52642	AAAAGATTTGTTTGGGTTTTT	21
NC_030809.1_2528	0	1	3	0	1	0	0	1.11557	3.07072	0	0.983006	0	GTAGCAGCAACTGTCTTGTGAC	22
NC_030809.1_2489*	0	1	0	0	0	0	0	1.11557	0	0	0	0	AGGGAGGGGGCCCGCGGGCCGAG	23
NC_030809.1_2489	3	3	10	12	10	8	3.1522	3.34672	10.2357	15.5109	9.83006	6.73711	CGGACCGAGTCCCCTTCCCCT	21
NC_030809.1_2486	0	31	0	0	38	0	0	34.5828	0	0	37.3542	0	AATAGTTCATTCAGGTTTTTC	21
NC_030809.1_2472	5	10	7	19	11	12	5.25367	11.1557	7.165	24.5589	10.8131	10.1057	GCCCTTTGAGGGTTTGGGTTT	21
NC_030809.1_2461	1	0	1	0	0	4	1.05073	0	1.02357	0	0	3.36855	TCTGTGTCGGAAGTCTTAACCAC	23
NC_030809.1_2368*	0	0	0	1	0	0	0	0	0	1.29257	0	0	TTCTCAAGCACTCCATTTTCCT	22
NC_030809.1_2368	1	2	4	5	0	1	1.05073	2.23115	4.09429	6.46286	0	0.842139	GAAATGGAGTGCTTGAGAACT	21
NC_030809.1_2254	0	0	0	1	0	2	0	0	0	1.29257	0	1.68428	AATGCTGATGTTGTTGGTCTAGG	23
NC_030809.1_2166*	51	55	49	63	48	64	53.5874	61.3566	50.155	81.4321	47.1843	53.8969	ATCCCCAGATACAATGGACAATA	23
NC_030809.1_2166	11	8	12	21	14	6	11.5581	8.9246	12.2829	27.144	13.7621	5.05283	ATTGTCCTTGCTGTTTGGAGAT	22
NC_030809.1_2113*	12	21	21	20	5	24	12.6088	23.4271	21.495	25.8514	4.91503	20.2113	AAAAGTTCATTTGAGTTTTTC	21
NC_030809.1_2113	16	61	25	116	51	8	16.8117	68.0501	25.5893	149.938	50.1333	6.73711	AAAACCCGCATGAACTTTTTGGC	23
NC_030809.1_2093*	0	0	0	1	0	1	0	0	0	1.29257	0	0.842139	GGTGGGGGGACAGGGGGATCGTGGA	25
NC_030809.1_2093	1	6	3	8	10	6	1.05073	6.69345	3.07072	10.3406	9.83006	5.05283	TCTGACCACCTGTCTCTCCGCACA	24
NC_030809.1_2085*	2	4	2	3	0	3	2.10147	4.4623	2.04714	3.87772	0	2.52642	GCGACGAGCCCCTCGCACAAACC	23
NC_030809.1_2085	118945	67532	70205	14904	4651	49285	124980	75337	71859.9	19264.5	4571.96	41504.8	TTTTGTTCGTTCGGCTCGCGTGA	23
NC_030809.1_2005	30	47	31	28	40	11	31.522	52.432	31.7307	36.192	39.3202	9.26352	CGCCGCGAGGCCGGTGGCCGGTT	23
NC_030809.1_1888	0	1	0	0	0	1	0	1.11557	0	0	0	0.842139	AGAACTCCGGGCTGCAGGGCTCC	23
NC_030809.1_1875	0	0	0	2	1	0	0	0	0	2.58514	0.983006	0	TTGTACTGTGAGGATTCAGGAGA	23
NC_030808.1_995*	0	2	0	0	0	1	0	2.23115	0	0	0	0.842139	CCAGGAGCTGACCAATGAGTTGT	23
NC_030808.1_995	20	13	9	6	15	17	21.0147	14.5025	9.21215	7.75543	14.7451	14.3164	TTCTCATTGGCCTCACGTCCTGTC	24
NC_030808.1_954	0	2	2	0	0	0	0	2.23115	2.04714	0	0	0	ATGCTCAGATGTTAGCGTCTG	21
NC_030808.1_858	1	0	0	5	1	1	1.05073	0	0	6.46286	0.983006	0.842139	CAGGGAGCTGAGCTGAAGAGGA	22
NC_030808.1_847*	2	1	0	5	0	1	2.10147	1.11557	0	6.46286	0	0.842139	TCCCCGAGTCCCTGGTGTGCAC	22
NC_030808.1_847	1	6	0	2	3	7	1.05073	6.69345	0	2.58514	2.94902	5.89497	TGTACTCTGGGACTCGGGTGTCA	23
NC_030808.1_795	0	0	1	0	1	1	0	0	1.02357	0	0.983006	0.842139	TCGGGGCCGCCCGCTGCTCTG	21
NC_030808.1_734*	0	0	1	0	0	0	0	0	1.02357	0	0	0	AACAGCAATCCTGGAAGGGGCC	22
NC_030808.1_734	3	4	8	1	3	1	3.1522	4.4623	8.18857	1.29257	2.94902	0.842139	TCTCCCTTGGAGGCGTGGGT	20
NC_030808.1_494*	130	8	258	5	33	1	136.595	8.9246	264.082	6.46286	32.4392	0.842139	CAGTCCGGTCCCGCGGTGTCTCCG	24
NC_030808.1_494	158	19	263	8	29	5	166.016	21.1959	269.199	10.3406	28.5072	4.21069	GCGGCCCGCGGGCTCGGATGCTC	23
NC_030808.1_477*	0	1	0	0	0	2	0	1.11557	0	0	0	1.68428	AGGCCGGCTTCTCTCCGCGGGC	22
NC_030808.1_477	10	4	7	5	6	7	10.5073	4.4623	7.165	6.46286	5.89803	5.89497	TCGCGGAGGGCTGCCAGCCACG	22
NC_030808.1_401	6	5	2	2	6	3	6.3044	5.57787	2.04714	2.58514	5.89803	2.52642	CCTGGGGAGCAGGGACTGA	19
NC_030808.1_1800	2	0	0	0	0	1	2.10147	0	0	0	0	0.842139	ACTCTGCCGGGGCTTCCC	18
NC_030808.1_1791	0	0	1	0	0	1	0	0	1.02357	0	0	0.842139	CTGGGGACCATGGGCTCTGTCGTG	24
NC_030808.1_1747*	0	0	0	1	0	0	0	0	0	1.29257	0	0	CCTCACCACTGCTGGGCACCC	21
NC_030808.1_1747	3	1	1	2	5	0	3.1522	1.11557	1.02357	2.58514	4.91503	0	CTGCTCAGGGGCTGGTGGGCGCCT	24
NC_030808.1_1619*	0	1	0	1	1	0	0	1.11557	0	1.29257	0.983006	0	TGATAAGATCCTAAAATGCCC	21
NC_030808.1_1619	1	3	4	12	2	4	1.05073	3.34672	4.09429	15.5109	1.96601	3.36855	AGGCATTTTAGGATCTTATCACT	23
NC_030808.1_1524*	9	3	2	9	6	7	9.4566	3.34672	2.04714	11.6332	5.89803	5.89497	ATCCATACAGTCAAAGGC	18
NC_030808.1_1524	1	0	2	0	0	2	1.05073	0	2.04714	0	0	1.68428	CTAAATTGACTGTAGATAATATTTT	25
NC_030808.1_1512*	0	0	0	0	2	0	0	0	0	0	1.96601	0	GAAATCAAGCGTGGGTGAGACC	22
NC_030808.1_1512	4	21	7	16	28	23	4.20293	23.4271	7.165	20.6812	27.5242	19.3692	GCGACCCATACTTGGTTTCAGA	22
NC_030808.1_1470	2	0	1	0	0	0	2.10147	0	1.02357	0	0	0	CGTGTCGGAAGGCTGTGTATTTTAC	25
NC_030808.1_1451*	331	232	385	136	156	319	347.793	258.813	394.075	175.79	153.349	268.642	AAAACCCAAATGAACTTTTTGG	22
NC_030808.1_1451	13	10	23	8	7	15	13.6595	11.1557	23.5422	10.3406	6.88104	12.6321	AAAAAGTTTGTTTGGATTTTTT	22
NC_030808.1_1377*	0	0	2	1	1	0	0	0	2.04714	1.29257	0.983006	0	GCTTGACCCCTGTCTCTGCCAGGT	24
NC_030808.1_1377	3	1	0	1	0	8	3.1522	1.11557	0	1.29257	0	6.73711	TGCAGGGGCAAGGGTTCTCTGA	22
NC_030808.1_1319*	249	467	361	552	623	377	261.633	520.973	369.509	713.5	612.413	317.486	GAGAGATCAGAGGCGCAGAGT	21
NC_030808.1_1319	3	15	12	27	20	7	3.1522	16.7336	12.2829	34.8995	19.6601	5.89497	CCTGTGCCTTTTACCTCTTTAA	22
NC_030808.1_1011*	0	0	0	0	0	1	0	0	0	0	0	0.842139	GCAGAGGCCAGCTGGGCACAA	21
NC_030808.1_1011	1	2	6	2	1	2	1.05073	2.23115	6.14143	2.58514	0.983006	1.68428	TCGCCCAGTCGGCCTTCTTCCA	22
