# Supplementary material for: LncRNA as ceRNAs may be involved in lactation process
Source: Oncotarget. 2017 Aug 24;8(58):98014–28. doi: 10.18632/oncotarget.20439 (PMC5716710; doi:10.18632/oncotarget.20439)
Supplement: Supplementary file 4 [file oncotarget-08-98014-s004.xls]

## Sheet: Sample_L5d_VS_Sample_L30d_diff_
Supplementary Table 6: The differentially expressed novel miRNAs
id	baseMean	baseMean_Sample_L5d	baseMean_Sample_L30d	foldChange	log2FoldChange	pval	padj	up_down	Sequence
NW_017189517.1_36522	49.7706	80.7805	29.0974	0.360203	-1.47312	0.0191587	1	Down	GGAGTATTGTTTCTGCTGCCC
NC_030833.1_33192	14.8285	28.2188	5.90157	0.209136	-2.25749	0.0039293	1	Down	TTGAGCCTGACAGATCACACAC
NC_030829.1_29102	266.835	462.94	136.099	0.293987	-1.76617	0.0257167	1	Down	AGCTGGTGTTGTGAATCAGGCCGT
NC_030828.1_28361*	4.80765	10.6077	0.940973	0.0887068	-3.49481	0.00494394	1	Down	AGTGGTTCTTAACAGTTCAACA
NC_030825.1_24095	59.7982	104.36	30.0907	0.288337	-1.79417	0.00587063	1	Down	AGCTGGTGTTGTGAATCAGGCC
NC_030823.1_22385	19.7316	35.6134	9.14378	0.256751	-1.96156	0.0170811	1	Down	ATAAGTTCATTCGGAGTTGTCC
NC_030811.1_6470*	1.94319	4.40278	0.303465	0.0689257	-3.85881	0.0495817	1	Down	AAAAACCCAATGAACTTTGGCC
NW_017189851.1_37249	2.94356	0	4.90593	Inf	Inf	0.0212088	1	Up	AGCCCGTCATGGGCCTGGCCTT
NC_030829.1_29799*	30.4433	11.5427	43.0438	3.7291	1.89883	0.0101308	1	Up	AGGCAGCGGGGTGTAGTGGATA
NC_030829.1_29799	848.52	357.654	1175.76	3.28743	1.71696	0.0314735	1	Up	TCCATTACACTACCCTGCCTCT
NC_030825.1_25081	2.40149	0	4.00249	Inf	Inf	0.0423315	1	Up	ATAAATTCGTTTGGATTTTTCC
NC_030819.1_18015	3.93373	0	6.55622	Inf	Inf	0.0328907	1	Up	AATTTTCCACCTGAATTATCT
NC_030818.1_17149	2.37898	0	3.96496	Inf	Inf	0.0425591	1	Up	TCACCTGTGCGTCTCCCCCAGA
NC_030816.1_14109	16.7763	6.23885	23.8014	3.81502	1.93169	0.0396773	1	Up	CATGTCCGGTCTGCAGAGCTAGA
NC_030816.1_13873*	8.65598	2.85596	12.5227	4.38475	2.13249	0.0472437	1	Up	TGGTGCTCCCTGGAGCTGAGCA
NC_030808.1_494*	78.6406	2.94085	129.107	43.9014	5.45619	0.0165012	1	Up	CAGTCCGGTCCCGCGGTGTCTCCG
NC_030808.1_494	89.2167	6.32373	144.479	22.8471	4.51394	0.0152968	1	Up	GCGGCCCGCGGGCTCGGATGCTC
