# Supplementary material for: LncRNA as ceRNAs may be involved in lactation process
Source: Oncotarget. 2017 Aug 24;8(58):98014–28. doi: 10.18632/oncotarget.20439 (PMC5716710; doi:10.18632/oncotarget.20439)
Supplement: Supplementary file 5 [file oncotarget-08-98014-s005.xls]

## Sheet: KEGG up enrichment-kegg-Sample_
Supplementary Table 7: The KEGG pathway analysis for up-regulated genes
id	term	ListHits	ListTotal	PopHits	PopTotal	pval	padj	Enrichment_score	Gene
path:ko00100	Steroid biosynthesis	16	250	48	15058	8.60145e-19	1.7719e-16	20.0773	XM_005677120.3; XM_005678362.3; XM_005683526.3; XM_005688851.3; XM_005689562.3; XM_005691137.2; XM_005691142.3; XM_005691143.3; XM_005699882.3; XM_005700492.3; XM_005700493.3; XM_005700790.3; XM_018043425.1; XM_018043426.1; XM_018047439.1; XM_018052364.1
path:ko00900	Terpenoid backbone biosynthesis	11	250	41	15058	1.73739e-12	1.78951e-10	16.1598	XM_005677386.3; XM_005677388.3; XM_005677389.2; XM_005677425.3; XM_005691582.3; XM_005694739.3; XM_005694740.3; XM_018042306.1; XM_018053703.1; XM_018057345.1; XM_018061849.1
path:ko00254	Aflatoxin biosynthesis	4	250	8	15058	6.51744e-08	4.47531e-06	30.116	XM_018064169.1; XM_018064171.1; XM_018064172.1; XM_018064173.1
path:ko01212	Fatty acid metabolism	11	250	100	15058	9.71693e-08	5.00422e-06	6.62552	NM_001285619.1; NM_001285629.1; XM_005676749.3; XM_005690127.3; XM_005698717.3; XM_018043053.1; XM_018051173.1; XM_018064169.1; XM_018064171.1; XM_018064172.1; XM_018064173.1
path:ko03320	PPAR signaling pathway	12	250	158	15058	2.3345e-06	8.92799e-05	4.57458	NM_001285607.1; NM_001285619.1; NM_001285701.1; XM_005676252.3; XM_005698717.3; XM_013966067.2; XM_013971605.2; XM_013975103.2; XM_018046613.1; XM_018048904.1; XM_018054616.1; XM_018055876.1
path:ko00061	Fatty acid biosynthesis	6	250	38	15058	2.60039e-06	8.92799e-05	9.51032	NM_001285629.1; XM_005698717.3; XM_018064169.1; XM_018064171.1; XM_018064172.1; XM_018064173.1
path:ko00300	Lysine biosynthesis	2	250	3	15058	4.52247e-06	0.000115166	40.1547	XM_005683509.3; XM_013965831.2
path:ko00909	Sesquiterpenoid and triterpenoid biosynthesis	2	250	3	15058	4.52247e-06	0.000115166	40.1547	XM_005683526.3; XM_005688851.3
path:ko01230	Biosynthesis of amino acids	11	250	144	15058	5.03152e-06	0.000115166	4.60106	XM_005680540.2; XM_005683509.3; XM_005683802.3; XM_005694051.2; XM_005697752.3; XM_013965831.2; XM_013971570.2; XM_018045984.1; XM_018060230.1; XM_018061181.1; XM_018061975.1
path:ko00072	Synthesis and degradation of ketone bodies	4	250	21	15058	1.98414e-05	0.000408732	11.4728	XM_005694739.3; XM_005694740.3; XM_018046459.1; XM_018046468.1
path:ko01210	2-Oxocarboxylic acid metabolism	4	250	31	15058	0.000144667	0.00270921	7.77187	XM_005683509.3; XM_013965831.2; XM_018060230.1; XM_018061975.1
path:ko00620	Pyruvate metabolism	6	250	75	15058	0.000242748	0.00416718	4.81856	XM_018054616.1; XM_018057750.1; XM_018064169.1; XM_018064171.1; XM_018064172.1; XM_018064173.1
path:ko01040	Biosynthesis of unsaturated fatty acids	4	250	37	15058	0.000342221	0.00518515	6.51157	NM_001285619.1; XM_005690127.3; XM_018043053.1; XM_018051173.1
path:ko00640	Propanoate metabolism	5	250	57	15058	0.000352389	0.00518515	5.28351	XM_018057750.1; XM_018064169.1; XM_018064171.1; XM_018064172.1; XM_018064173.1
path:ko00400	Phenylalanine, tyrosine and tryptophan biosynthesis	2	250	10	15058	0.000497744	0.00683569	12.0464	XM_005680540.2; XM_018062816.1
path:ko01200	Carbon metabolism	10	250	206	15058	0.000668339	0.00860487	2.92388	XM_005679323.3; XM_005683802.3; XM_005697752.3; XM_013971570.2; XM_018045984.1; XM_018047030.1; XM_018057750.1; XM_018060230.1; XM_018061181.1; XM_018061975.1
path:ko00380	Tryptophan metabolism	6	250	92	15058	0.000844265	0.0102305	3.92817	XM_005679323.3; XM_005683509.3; XM_013965831.2; XM_018045704.1; XM_018047030.1; XM_018062816.1
path:ko00062	Fatty acid elongation	4	250	46	15058	0.00095323	0.0109092	5.23757	XM_005676749.3; XM_005690127.3; XM_018039373.1; XM_018051173.1
path:ko00261	Monobactam biosynthesis	1	250	4	15058	0.00161139	0.0162691	15.058	XM_018041298.1
path:ko04016	MAPK signaling pathway - plant	1	250	4	15058	0.00161139	0.0162691	15.058	XM_018056698.1
path:ko00680	Methane metabolism	4	250	52	15058	0.00166732	0.0162691	4.63323	XM_005683802.3; XM_005697752.3; XM_018045984.1; XM_018057750.1
path:ko00450	Selenocompound metabolism	4	250	53	15058	0.00181645	0.0162691	4.54581	XM_005680282.3; XM_018041298.1; XM_018044800.1; XM_018045704.1
path:ko00650	Butanoate metabolism	4	250	53	15058	0.00181645	0.0162691	4.54581	XM_005694739.3; XM_005694740.3; XM_018046459.1; XM_018046468.1
path:ko00020	Citrate cycle (TCA cycle)	4	250	58	15058	0.00271237	0.0232812	4.15393	XM_005679323.3; XM_018047030.1; XM_018054616.1; XM_018060230.1
path:ko00440	Phosphonate and phosphinate metabolism	2	250	18	15058	0.00306801	0.0252804	6.69244	XM_018065451.1; XM_018065452.1
path:ko00310	Lysine degradation	7	250	149	15058	0.00344743	0.0273143	2.82969	XM_005679323.3; XM_005683509.3; XM_005695097.3; XM_013965831.2; XM_018046051.1; XM_018047030.1; XM_018051562.1
path:ko00561	Glycerolipid metabolism	7	250	151	15058	0.00373869	0.0285248	2.79221	NM_001285607.1; XM_005684958.3; XM_005698479.3; XM_005709739.3; XM_013966067.2; XM_013975269.2; XM_018041984.1
path:ko00430	Taurine and hypotaurine metabolism	2	250	20	15058	0.00418265	0.0307723	6.0232	XM_018045029.1; XM_018047686.1
path:ko03410	Base excision repair	4	250	71	15058	0.00647883	0.046022	3.39335	XM_018038319.1; XM_018040105.1; XM_018047012.1; XM_018047013.1
path:ko04712	Circadian rhythm - plant	1	250	8	15058	0.00719641	0.0494154	7.529	XM_018057662.1
path:ko04122	Sulfur relay system	2	250	25	15058	0.00793963	0.0524307	4.81856	XM_018048916.1; XM_018065594.1
path:ko00360	Phenylalanine metabolism	3	250	48	15058	0.00814458	0.0524307	3.7645	XM_005680540.2; XM_018043557.1; XM_018062816.1
path:ko00250	Alanine, aspartate and glutamate metabolism	4	250	76	15058	0.00860168	0.0536953	3.17011	XM_005678959.3; XM_018047383.1; XM_018061975.1; XM_018062816.1
path:ko00920	Sulfur metabolism	2	250	26	15058	0.00886675	0.0537221	4.63323	XM_018041298.1; XM_018048097.1
path:ko00290	Valine, leucine and isoleucine biosynthesis	1	250	10	15058	0.0113152	0.0665983	6.0232	XM_018061181.1
path:ko00260	Glycine, serine and threonine metabolism	4	250	82	15058	0.0117315	0.0671301	2.93815	XM_005683802.3; XM_005697752.3; XM_018045984.1; XM_018061181.1
path:ko00460	Cyanoamino acid metabolism	1	250	12	15058	0.0162374	0.0885648	5.01933	XM_018045029.1
path:ko04146	Peroxisome	6	250	158	15058	0.0164407	0.0885648	2.28729	XM_005677425.3; XM_005683475.3; XM_005691582.3; XM_005698717.3; XM_018049992.1; XM_018060230.1
path:ko04512	ECM-receptor interaction	7	250	196	15058	0.0167671	0.0885648	2.15114	NM_001285667.1; XM_018038909.1; XM_018038915.1; XM_018039603.1; XM_018039604.1; XM_018046613.1; XM_018060560.1
path:ko00710	Carbon fixation in photosynthetic organisms	2	250	35	15058	0.0200158	0.103081	3.44183	XM_013971570.2; XM_018061975.1
path:ko00520	Amino sugar and nucleotide sugar metabolism	4	250	96	15058	0.0218432	0.109749	2.50967	XM_018045388.1; XM_018052164.1; XM_018055684.1; XM_018056267.1
path:ko00480	Glutathione metabolism	4	250	98	15058	0.0236381	0.115939	2.45845	NM_001285712.1; XM_018045029.1; XM_018058705.1; XM_018060230.1
path:ko00750	Vitamin B6 metabolism	1	250	15	15058	0.0250029	0.119781	4.01547	XM_005683802.3
path:ko00563	Glycosylphosphatidylinositol(GPI)-anchor biosynthesis	3	250	68	15058	0.0264026	0.123309	2.65729	XM_005690654.2; XM_018046364.1; XM_018054240.1
path:ko04152	AMPK signaling pathway	10	250	340	15058	0.0269365	0.123309	1.77153	NM_001285619.1; NM_001285629.1; XM_018046613.1; XM_018053703.1; XM_018054616.1; XM_018056744.1; XM_018064169.1; XM_018064171.1; XM_018064172.1; XM_018064173.1
path:ko03430	Mismatch repair	2	250	41	15058	0.0303302	0.135827	2.93815	XM_018047012.1; XM_018047013.1
path:ko04976	Bile secretion	6	250	181	15058	0.0316042	0.138509	1.99664	XM_005682375.3; XM_018049137.1; XM_018049142.1; XM_018049143.1; XM_018053703.1; XM_018060890.1
path:ko00720	Carbon fixation pathways in prokaryotes	2	250	42	15058	0.032274	0.138509	2.86819	XM_018057750.1; XM_018060230.1
path:ko03420	Nucleotide excision repair	3	250	77	15058	0.0391496	0.164588	2.3467	XM_013968375.2; XM_018047012.1; XM_018047013.1
path:ko04922	Glucagon signaling pathway	8	250	278	15058	0.0428591	0.176579	1.73329	XM_005689658.3; XM_018048904.1; XM_018054616.1; XM_018056916.1; XM_018064169.1; XM_018064171.1; XM_018064172.1; XM_018064173.1
path:ko02024	Quorum sensing	1	250	21	15058	0.046866	0.189302	2.86819	XM_005698717.3
path:ko00970	Aminoacyl-tRNA biosynthesis	3	250	83	15058	0.0492919	0.195272	2.17706	XM_005680282.3; XM_005695408.3; XM_018057918.1
path:ko00280	Valine, leucine and isoleucine degradation	3	250	86	15058	0.0548556	0.213213	2.10112	XM_005694739.3; XM_005694740.3; XM_018062816.1
path:ko04392	Hippo signaling pathway - multiple species	3	250	87	15058	0.0567827	0.216615	2.07697	XM_018042262.1; XM_018042264.1; XM_018061009.1
path:ko00270	Cysteine and methionine metabolism	3	250	90	15058	0.0627794	0.235138	2.00773	XM_013963495.2; XM_018061181.1; XM_018062816.1
path:ko03030	DNA replication	2	250	56	15058	0.0659626	0.242648	2.15114	XM_018047012.1; XM_018047013.1
path:ko00564	Glycerophospholipid metabolism	7	250	261	15058	0.0700896	0.253306	1.61542	XM_005684958.3; XM_005698479.3; XM_013975269.2; XM_018041984.1; XM_018064499.1; XM_018065451.1; XM_018065452.1
path:ko00790	Folate biosynthesis	1	250	30	15058	0.0881741	0.307217	2.00773	XM_018065594.1
path:ko00600	Sphingolipid metabolism	3	250	102	15058	0.0899108	0.307217	1.77153	XM_013974709.2; XM_018039375.1; XM_018062724.1
path:ko04139	Regulation of mitophagy - yeast	2	250	64	15058	0.0902236	0.307217	1.88225	XM_018038788.1; XM_018057662.1
path:ko00330	Arginine and proline metabolism	3	250	103	15058	0.0923907	0.307217	1.75433	XM_005694051.2; XM_005699184.3; XM_018042528.1
path:ko04320	Dorso-ventral axis formation	2	250	66	15058	0.0967963	0.307217	1.82521	XM_018039420.1; XM_018061901.1
path:ko04710	Circadian rhythm	3	250	105	15058	0.0974473	0.307217	1.72091	XM_005680582.3; XM_013964055.2; XM_018064610.1
path:ko00220	Arginine biosynthesis	1	250	32	15058	0.0984288	0.307217	1.88225	XM_018061975.1
path:ko00950	Isoquinoline alkaloid biosynthesis	1	250	32	15058	0.0984288	0.307217	1.88225	XM_018062816.1
path:ko04711	Circadian rhythm - fly	1	250	32	15058	0.0984288	0.307217	1.88225	XM_018064610.1
path:ko04011	MAPK signaling pathway - yeast	2	250	68	15058	0.103558	0.314078	1.77153	XM_018038788.1; XM_018055357.1
path:ko03450	Non-homologous end-joining	1	250	33	15058	0.103676	0.314078	1.82521	XM_018056368.1
path:ko04970	Salivary secretion	5	250	201	15058	0.118532	0.353878	1.49831	XM_018056916.1; XM_018063559.1; XM_018063560.1; XM_018063561.1; XM_018063562.1
path:ko04624	Toll and Imd signaling pathway	3	250	114	15058	0.121734	0.358245	1.58505	XM_018038284.1; XM_018038788.1; XM_018053329.1
path:ko00604	Glycosphingolipid biosynthesis - ganglio series	1	250	37	15058	0.125374	0.363762	1.62789	XM_018045571.1
path:ko00760	Nicotinate and nicotinamide metabolism	2	250	75	15058	0.128603	0.367946	1.60619	XM_005683475.3; XM_018049992.1
path:ko04145	Phagosome	7	250	302	15058	0.130945	0.369516	1.39611	XM_005676582.3; XM_005677150.3; XM_005682038.2; XM_018042469.1; XM_018042470.1; XM_018042471.1; XM_018046613.1
path:ko04910	Insulin signaling pathway	8	250	352	15058	0.132799	0.369683	1.36891	NM_001285629.1; XM_005689658.3; XM_013975103.2; XM_018054616.1; XM_018064169.1; XM_018064171.1; XM_018064172.1; XM_018064173.1
path:ko04621	NOD-like receptor signaling pathway	3	250	120	15058	0.139224	0.374374	1.5058	XM_013972720.2; XM_018038788.1; XM_018053329.1
path:ko00010	Glycolysis / Gluconeogenesis	3	250	120	15058	0.139224	0.374374	1.5058	XM_018043557.1; XM_018054616.1; XM_018057750.1
path:ko00350	Tyrosine metabolism	2	250	78	15058	0.139936	0.374374	1.54441	XM_018043557.1; XM_018062816.1
path:ko04964	Proximal tubule bicarbonate reclamation	1	250	41	15058	0.14803	0.386001	1.46907	XM_018054616.1
path:ko00670	One carbon pool by folate	1	250	41	15058	0.14803	0.386001	1.46907	XM_018055019.1
path:ko04611	Platelet activation	6	250	269	15058	0.161211	0.415119	1.34346	XM_005679090.3; XM_018038788.1; XM_018056916.1; XM_018059648.1; XM_018059649.1; XM_018059650.1
path:ko00230	Purine metabolism	8	250	370	15058	0.163642	0.416177	1.30231	XM_005689658.3; XM_013966645.2; XM_013967499.1; XM_018039002.1; XM_018041298.1; XM_018047012.1; XM_018047013.1; XM_018053453.1
path:ko04370	VEGF signaling pathway	4	250	175	15058	0.166545	0.417718	1.37673	XM_018038496.1; XM_018038788.1; XM_018055357.1; XM_018062724.1
path:ko04610	Complement and coagulation cascades	4	250	176	15058	0.169267	0.417718	1.36891	XM_005694773.3; XM_018048527.1; XM_018057275.1; XM_018060134.1
path:ko00340	Histidine metabolism	1	250	45	15058	0.171428	0.417718	1.33849	XM_018043557.1
path:ko04261	Adrenergic signaling in cardiomyocytes	9	250	426	15058	0.172359	0.417718	1.27251	XM_005679090.3; XM_013969206.2; XM_013969693.2; XM_018038788.1; XM_018053830.1; XM_018054297.1; XM_018054298.1; XM_018056840.1; XM_018056916.1
path:ko04978	Mineral absorption	2	250	88	15058	0.179898	0.426723	1.36891	XM_005683194.3; XM_018060890.1
path:ko03008	Ribosome biogenesis in eukaryotes	3	250	133	15058	0.180218	0.426723	1.35862	XM_013971132.2; XM_018057662.1; XM_018060778.1
path:ko03440	Homologous recombination	2	250	90	15058	0.188236	0.440644	1.33849	XM_018047012.1; XM_018047013.1
path:ko04614	Renin-angiotensin system	1	250	49	15058	0.19538	0.452228	1.22922	XM_013975959.2
path:ko04540	Gap junction	4	250	192	15058	0.215025	0.492168	1.25483	XM_005676582.3; XM_005679090.3; XM_018053004.1; XM_018056916.1
path:ko04920	Adipocytokine signaling pathway	4	250	197	15058	0.230069	0.520816	1.22298	XM_005698717.3; XM_018046613.1; XM_018048904.1; XM_018054616.1
path:ko04064	NF-kappa B signaling pathway	4	250	203	15058	0.24851	0.556446	1.18684	XM_018043306.1; XM_018048678.1; XM_018053329.1; XM_018057662.1
path:ko00240	Pyrimidine metabolism	4	250	205	15058	0.254741	0.564265	1.17526	XM_018039776.1; XM_018044800.1; XM_018047012.1; XM_018047013.1
path:ko00052	Galactose metabolism	1	250	60	15058	0.262788	0.575897	1.00387	XM_018055684.1
path:ko02010	ABC transporters	3	250	158	15058	0.267896	0.580911	1.14365	XM_018049137.1; XM_018049142.1; XM_018049143.1
path:ko04260	Cardiac muscle contraction	3	250	160	15058	0.275251	0.590644	1.12935	XM_013969693.2; XM_018054297.1; XM_018054298.1
path:ko00030	Pentose phosphate pathway	1	250	63	15058	0.281298	0.597395	0.956063	XM_013971570.2
path:ko04115	p53 signaling pathway	3	250	164	15058	0.29006	0.59954	1.1018	XM_013964001.2; XM_018059212.1; XM_018061961.1
path:ko03015	mRNA surveillance pathway	4	250	217	15058	0.292857	0.59954	1.11027	XM_005684790.3; XM_018059049.1; XM_018064096.1; XM_018064098.1
path:ko04520	Adherens junction	5	250	271	15058	0.295405	0.59954	1.11129	XM_005680926.2; XM_013975103.2; XM_018039447.1; XM_018055357.1; XM_018057662.1
path:ko04974	Protein digestion and absorption	4	250	218	15058	0.296081	0.59954	1.10517	XM_005676047.3; XM_005696286.3; XM_005697008.3; XM_018047891.1
path:ko04713	Circadian entrainment	5	250	272	15058	0.298287	0.59954	1.10721	XM_005679090.3; XM_018040760.1; XM_018053830.1; XM_018056916.1; XM_018064610.1
path:ko00601	Glycosphingolipid biosynthesis - lacto and neolacto series	1	250	66	15058	0.29977	0.59954	0.912606	XM_005696863.3
path:ko00410	beta-Alanine metabolism	1	250	68	15058	0.312044	0.612673	0.885765	XM_018043557.1
path:ko04666	Fc gamma R-mediated phagocytosis	4	250	223	15058	0.312285	0.612673	1.08039	XM_005677150.3; XM_018055357.1; XM_018062724.1; XM_018064499.1
path:ko00040	Pentose and glucuronate interconversions	1	250	69	15058	0.318164	0.618319	0.872928	XM_013971570.2
path:ko04620	Toll-like receptor signaling pathway	4	250	229	15058	0.331883	0.638952	1.05209	NM_001285667.1; XM_018038788.1; XM_018043306.1; XM_018053329.1
path:ko04144	Endocytosis	12	250	677	15058	0.33505	0.639077	1.06763	XM_005682375.3; XM_005691431.2; XM_005698363.3; XM_013975126.2; XM_018040848.1; XM_018042484.1; XM_018045925.1; XM_018055357.1; XM_018059339.1; XM_018060546.1; XM_018062660.1; XM_018064499.1
path:ko04141	Protein processing in endoplasmic reticulum	6	250	342	15058	0.341067	0.644084	1.0567	XM_005682038.2; XM_013971020.2; XM_018038284.1; XM_018049656.1; XM_018049662.1; XM_018056436.1
path:ko04113	Meiosis - yeast	2	250	125	15058	0.343928	0.644084	0.963712	XM_005684149.3; XM_013972746.2
path:ko04961	Endocrine and other factor-regulated calcium reabsorption	2	250	129	15058	0.362081	0.670992	0.933829	XM_018053363.1; XM_018056916.1
path:ko04924	Renin secretion	3	250	184	15058	0.365204	0.670992	0.982043	XM_005679090.3; XM_005689658.3; XM_018056916.1
path:ko04013	MAPK signaling pathway - fly	4	250	240	15058	0.368068	0.670992	1.00387	XM_018038284.1; XM_018038788.1; XM_018053329.1; XM_018061961.1
path:ko00860	Porphyrin and chlorophyll metabolism	1	250	79	15058	0.378475	0.68391	0.76243	XM_005677168.3
path:ko04727	GABAergic synapse	3	250	189	15058	0.384048	0.687947	0.956063	XM_005679090.3; XM_005681579.2; XM_018047891.1
path:ko04923	Regulation of lipolysis in adipocyte	2	250	135	15058	0.389155	0.691086	0.892326	XM_005679090.3; XM_005689658.3
path:ko04071	Sphingolipid signaling pathway	5	250	305	15058	0.395394	0.691592	0.98741	XM_005679090.3; XM_018038788.1; XM_018056916.1; XM_018062724.1; XM_018064499.1
path:ko04672	Intestinal immune network for IgA production	1	250	82	15058	0.396155	0.691592	0.734537	XM_018064823.1
path:ko03022	Basal transcription factors	1	250	85	15058	0.413602	0.708103	0.708612	XM_018039870.1
path:ko04913	Ovarian Steroidogenesis	2	250	141	15058	0.415945	0.708103	0.854355	XM_005677120.3; XM_005682375.3
path:ko04723	Retrograde endocannabinoid signaling	4	250	255	15058	0.417443	0.708103	0.944816	XM_005679090.3; XM_005681579.2; XM_018038788.1; XM_018056916.1
path:ko04973	Carbohydrate digestion and absorption	1	250	86	15058	0.419362	0.708103	0.700372	XM_018060890.1
path:ko04650	Natural killer cell mediated cytotoxicity	5	250	319	15058	0.436815	0.72607	0.944075	XM_005680926.2; XM_018045585.1; XM_018046536.1; XM_018053353.1; XM_018053455.1
path:ko04668	TNF signaling pathway	4	250	261	15058	0.437052	0.72607	0.923096	XM_018038788.1; XM_018053329.1; XM_018053830.1; XM_018061455.1
path:ko04912	GnRH signaling pathway	4	250	264	15058	0.446804	0.736333	0.912606	XM_018038788.1; XM_018055357.1; XM_018056916.1; XM_018064499.1
path:ko04670	Leukocyte transendothelial migration	4	250	267	15058	0.456515	0.744118	0.902352	XM_005679090.3; XM_005698856.3; XM_018038788.1; XM_018055357.1
path:ko04530	Tight junction	6	250	391	15058	0.473786	0.744118	0.924276	XM_005675626.3; XM_005679090.3; XM_005698856.3; XM_018043827.1; XM_018055357.1; XM_018057662.1
path:ko00071	Fatty acid degradation	1	250	96	15058	0.475289	0.744118	0.627417	XM_005698717.3
path:ko04391	Hippo signaling pathway -fly	3	250	214	15058	0.476563	0.744118	0.844374	XM_018042262.1; XM_018042264.1; XM_018061009.1
path:ko00140	Steroid hormone biosynthesis	2	250	155	15058	0.476814	0.744118	0.777187	XM_005677120.3; XM_005690127.3
path:ko04111	Cell cycle - yeast	2	250	155	15058	0.476814	0.744118	0.777187	XM_005684149.3; XM_013972746.2
path:ko04214	Apoptosis - fly	2	250	155	15058	0.476814	0.744118	0.777187	XM_013964001.2; XM_018053329.1
path:ko04975	Fat digestion and absorption	1	250	97	15058	0.480702	0.744546	0.620948	XM_018046613.1
path:ko04215	Apoptosis - multiple species	1	250	98	15058	0.486081	0.747259	0.614612	XM_013964001.2
path:ko04745	Phototransduction - fly	1	250	100	15058	0.496736	0.757982	0.60232	XM_018056916.1
path:ko04212	Longevity regulating pathway - worm	2	250	161	15058	0.502006	0.760391	0.748224	NM_001285619.1; XM_018038788.1
path:ko04918	Thyroid hormone synthesis	2	250	162	15058	0.506145	0.761064	0.743605	XM_005682038.2; XM_018056916.1
path:ko04730	Long-term depression	2	250	164	15058	0.514369	0.767826	0.734537	XM_005679090.3; XM_018056916.1
path:ko04915	Estrogen signaling pathway	3	250	230	15058	0.532973	0.787778	0.785635	XM_005679090.3; XM_018053363.1; XM_018056916.1
path:ko04360	Axon guidance	8	250	540	15058	0.543157	0.787778	0.892326	XM_005679090.3; XM_005684668.3; XM_013972057.2; XM_018044775.1; XM_018055357.1; XM_018059648.1; XM_018059649.1; XM_018059650.1
path:ko04380	Osteoclast differentiation	4	250	295	15058	0.544302	0.787778	0.816705	XM_005677150.3; XM_018038788.1; XM_018046536.1; XM_018053329.1
path:ko00565	Ether lipid metabolism	1	250	110	15058	0.547849	0.787778	0.547564	XM_018064499.1
path:ko04914	Progesterone-mediated oocyte maturation	3	250	236	15058	0.553349	0.787778	0.765661	XM_005679090.3; XM_005689658.3; XM_018038788.1
path:ko04010	MAPK signaling pathway	11	250	730	15058	0.556237	0.787778	0.907605	XM_005675116.3; XM_005675173.3; XM_013969693.2; XM_018038788.1; XM_018040760.1; XM_018053329.1; XM_018053830.1; XM_018054934.1; XM_018055357.1; XM_018059339.1; XM_018061491.1
path:ko03460	Fanconi anemia pathway	1	250	112	15058	0.557628	0.787778	0.537786	XM_018046505.1
path:ko04724	Glutamatergic synapse	4	250	301	15058	0.562262	0.787778	0.800425	XM_005679090.3; XM_018047891.1; XM_018056916.1; XM_018064499.1
path:ko04660	T cell receptor signaling pathway	3	250	239	15058	0.563361	0.787778	0.75605	XM_005680926.2; XM_018038788.1; XM_018055357.1
path:ko04662	B cell receptor signaling pathway	2	250	177	15058	0.565976	0.787778	0.680588	XM_005677150.3; XM_005680926.2
path:ko04330	Notch signaling pathway	1	250	115	15058	0.572014	0.790838	0.523757	XM_018060234.1
path:ko04925	Aldosterone synthesis and secretion	3	250	249	15058	0.595829	0.818271	0.725687	XM_005682375.3; XM_018040760.1; XM_018056916.1
path:ko00980	Metabolism of xenobiotics by cytochrome P450	1	250	124	15058	0.61312	0.826441	0.485742	XM_018043557.1
path:ko00982	Drug metabolism - cytochrome P450	1	250	124	15058	0.61312	0.826441	0.485742	XM_018043557.1
path:ko04971	Gastric acid secretion	2	250	192	15058	0.621191	0.826441	0.627417	XM_005679090.3; XM_018056916.1
path:ko04917	Prolactin signaling pathway	2	250	192	15058	0.621191	0.826441	0.627417	XM_018038788.1; XM_018053363.1
path:ko00830	Retinol metabolism	1	250	126	15058	0.621837	0.826441	0.478032	XM_005686002.3
path:ko04510	Focal adhesion	7	250	517	15058	0.630343	0.832376	0.81552	NM_001285667.1; XM_018038496.1; XM_018038909.1; XM_018038915.1; XM_018039603.1; XM_018039604.1; XM_018055357.1
path:ko04514	Cell adhesion molecules (CAMs)	5	250	391	15058	0.634404	0.832403	0.77023	NM_001285626.1; XM_005698856.3; XM_013962503.2; XM_018039447.1; XM_018046828.1
path:ko03013	RNA transport	4	250	329	15058	0.641027	0.835769	0.732304	XM_005695790.3; XM_018044132.1; XM_018050114.1; XM_018066122.1
path:ko04640	Hematopoietic cell lineage	2	250	201	15058	0.651953	0.844669	0.599323	XM_018046613.1; XM_018060134.1
path:ko04726	Serotonergic synapse	3	250	269	15058	0.656287	0.844969	0.671732	XM_005679090.3; XM_005681579.2; XM_018056916.1
path:ko04612	Antigen processing and presentation	1	250	138	15058	0.67097	0.858508	0.436464	XM_005682038.2
path:ko04270	Vascular smooth muscle contraction	4	250	349	15058	0.691612	0.879457	0.690338	XM_018056916.1; XM_018059648.1; XM_018059649.1; XM_018059650.1
path:ko04722	Neurotrophin signaling pathway	4	250	357	15058	0.710438	0.897854	0.674868	XM_018038788.1; XM_018053830.1; XM_018055357.1; XM_018060234.1
path:ko04340	Hedgehog signaling pathway	1	250	154	15058	0.728315	0.914835	0.391117	XM_018059339.1
path:ko04742	Taste transduction	1	250	159	15058	0.744418	0.929395	0.378818	XM_005696286.3
path:ko04728	Dopaminergic synapse	4	250	376	15058	0.751882	0.933059	0.640766	XM_005679090.3; XM_018038788.1; XM_018056916.1; XM_018062660.1
path:ko04664	Fc epsilon RI signaling pathway	1	250	165	15058	0.762659	0.940765	0.365042	XM_018038788.1
path:ko04015	Rap1 signaling pathway	7	250	591	15058	0.769955	0.94153	0.713408	XM_005675116.3; XM_005679090.3; XM_018038496.1; XM_018038788.1; XM_018055357.1; XM_018056916.1; XM_018061491.1
path:ko04721	Synaptic vesicle cycle	1	250	169	15058	0.774186	0.94153	0.356402	XM_005683832.3
path:ko03018	RNA degradation	1	250	170	15058	0.776991	0.94153	0.354306	XM_013965718.2
path:ko04066	HIF-1 signaling pathway	2	250	248	15058	0.783456	0.942504	0.485742	XM_018038496.1; XM_018046536.1
path:ko04062	Chemokine signaling pathway	4	250	394	15058	0.786945	0.942504	0.611492	XM_005679090.3; XM_018055357.1; XM_018056916.1; XM_018059339.1
path:ko04810	Regulation of actin cytoskeleton	6	250	540	15058	0.797292	0.949377	0.669244	XM_005675116.3; XM_018050114.1; XM_018055357.1; XM_018059648.1; XM_018059649.1; XM_018059650.1
path:ko00562	Inositol phosphate metabolism	1	250	183	15058	0.81077	0.957115	0.329137	XM_018056916.1
path:ko00590	Arachidonic acid metabolism	1	250	185	15058	0.815543	0.957115	0.325578	XM_018045029.1
path:ko03010	Ribosome	2	250	264	15058	0.81773	0.957115	0.456303	XM_005699249.3; XM_013967444.2
path:ko04622	RIG-I-like receptor signaling pathway	1	250	199	15058	0.84605	0.976173	0.302673	XM_018038788.1
path:ko04919	Thyroid hormone signaling pathway	2	250	284	15058	0.854013	0.976173	0.424169	XM_018053363.1; XM_018056916.1
path:ko04916	Melanogenesis	2	250	286	15058	0.857272	0.976173	0.421203	XM_005679090.3; XM_018056916.1
path:ko04972	Pancreatic secretion	1	250	214	15058	0.873603	0.976173	0.281458	XM_018056916.1
path:ko04720	Long-term potentiation	1	250	215	15058	0.875269	0.976173	0.280149	XM_018056916.1
path:ko04750	Inflammatory mediator regulation of TRP channels	2	250	299	15058	0.876947	0.976173	0.40289	XM_018038788.1; XM_018056916.1
path:ko04725	Cholinergic synapse	2	250	303	15058	0.882499	0.976173	0.397571	XM_005679090.3; XM_018056916.1
path:ko04068	FoxO signaling pathway	2	250	303	15058	0.882499	0.976173	0.397571	XM_018038788.1; XM_018054616.1
path:ko03040	Spliceosome	2	250	308	15058	0.889127	0.976173	0.391117	XM_018040210.1; XM_018044132.1
path:ko04072	Phospholipase D signaling pathway	3	250	390	15058	0.891567	0.976173	0.463323	XM_005684958.3; XM_018056916.1; XM_018064499.1
path:ko04151	PI3K-Akt signaling pathway	8	250	778	15058	0.904327	0.976173	0.619352	NM_001285667.1; XM_005675116.3; XM_018038496.1; XM_018038909.1; XM_018038915.1; XM_018039603.1; XM_018039604.1; XM_018054616.1
path:ko04310	Wnt signaling pathway	3	250	412	15058	0.914321	0.976173	0.438583	XM_018056916.1; XM_018057662.1; XM_018061961.1
path:ko04022	cGMP - PKG signaling pathway	3	250	414	15058	0.916163	0.976173	0.436464	XM_005679090.3; XM_005689658.3; XM_018056916.1
path:ko04921	Oxytocin signaling pathway	3	250	421	15058	0.922337	0.976173	0.429207	XM_005679090.3; XM_013969693.2; XM_018056916.1
path:ko04911	Insulin secretion	1	250	253	15058	0.9254	0.976173	0.238071	XM_018056916.1
path:ko04110	Cell cycle	1	250	256	15058	0.928421	0.976173	0.235281	XM_005684149.3
path:ko04060	Cytokine-cytokine receptor interaction	4	250	509	15058	0.928496	0.976173	0.473336	XM_018038496.1; XM_018046536.1; XM_018059371.1; XM_018064823.1
path:ko04550	Signaling pathways regulating pluripotency of stem cells	2	250	346	15058	0.929502	0.976173	0.348162	XM_018038788.1; XM_018046051.1
path:ko04210	Apoptosis	2	250	347	15058	0.930355	0.976173	0.347159	XM_005676582.3; XM_013964001.2
path:ko04630	Jak-STAT signaling pathway	2	250	354	15058	0.936066	0.976173	0.340294	XM_005680926.2; XM_018046536.1
path:ko04120	Ubiquitin mediated proteolysis	2	250	365	15058	0.944177	0.976173	0.330038	XM_018038284.1; XM_018061961.1
path:ko04070	Phosphatidylinositol signaling system	1	250	278	15058	0.947295	0.976173	0.216662	XM_018056916.1
path:ko04150	mTOR signaling pathway	2	250	370	15058	0.94754	0.976173	0.325578	XM_005691915.3; XM_018056744.1
path:ko04024	cAMP signaling pathway	4	250	539	15058	0.94774	0.976173	0.446991	XM_005679090.3; XM_005689658.3; XM_018048904.1; XM_018064499.1
path:ko04020	Calcium signaling pathway	3	250	468	15058	0.954254	0.977992	0.386103	XM_018040760.1; XM_018056916.1; XM_018062724.1
path:ko04114	Oocyte meiosis	1	250	301	15058	0.961925	0.980973	0.200106	XM_018054633.1
path:ko04014	Ras signaling pathway	4	250	588	15058	0.969346	0.983671	0.409741	XM_005675116.3; XM_018038496.1; XM_018055357.1; XM_018064499.1
path:ko04390	Hippo signaling pathway	1	250	427	15058	0.994035	1	0.141059	XM_018061009.1
path:ko04080	Neuroactive ligand-receptor interaction	1	250	542	15058	0.998984	1	0.111129	XM_005681579.2
path:ko04740	Olfactory transduction	1	250	1152	15058	1	1	0.0522847	XM_018059339.1
