# Supplementary material for: LncRNA as ceRNAs may be involved in lactation process
Source: Oncotarget. 2017 Aug 24;8(58):98014–28. doi: 10.18632/oncotarget.20439 (PMC5716710; doi:10.18632/oncotarget.20439)
Supplement: Supplementary file 6 [file oncotarget-08-98014-s006.xls]

## Sheet: down enrichment-kegg-Sample_L30
Supplementary Table 8: The KEGG pathway analysis for down-regulated genes
id	term	ListHits	ListTotal	PopHits	PopTotal	pval	padj	Enrichment_score	Gene
path:ko04512	ECM-receptor interaction	12	199	196	15058	2.05848e-06	0.000356117	4.63276	XM_005684732.3; XM_005700225.3; XM_018044168.1; XM_018044169.1; XM_018054472.1; XM_018054473.1; XM_018054474.1; XM_018055991.1; XM_018059241.1; XM_018059242.1; XM_018063189.1; XM_018066641.1
path:ko04151	PI3K-Akt signaling pathway	24	199	778	15058	3.52627e-05	0.00305022	2.33424	XM_005684732.3; XM_005700225.3; XM_013972572.2; XM_018039829.1; XM_018041434.1; XM_018041440.1; XM_018041760.1; XM_018041777.1; XM_018041778.1; XM_018041779.1; XM_018044168.1; XM_018044169.1; XM_018054472.1; XM_018054473.1; XM_018054474.1; XM_018055909.1; XM_018055991.1; XM_018058446.1; XM_018058564.1; XM_018065502.1; XM_018066062.1; XM_018066065.1; XM_018066070.1; XM_018066641.1
path:ko00603	Glycosphingolipid biosynthesis - globo series	3	199	36	15058	0.00125203	0.0658963	6.3057	XM_018056058.1; XM_018056059.1; XM_018065541.1
path:ko04115	p53 signaling pathway	7	199	164	15058	0.00152361	0.0658963	3.22975	NM_001314175.1; XM_005699594.3; XM_018039829.1; XM_018053094.1; XM_018054472.1; XM_018054473.1; XM_018054474.1
path:ko00600	Sphingolipid metabolism	5	199	102	15058	0.00232586	0.0804749	3.70923	XM_018042456.1; XM_018042457.1; XM_018063747.1; XM_018063749.1; XM_018063750.1
path:ko00532	Glycosaminoglycan biosynthesis - chondroitin sulfate / dermatan sulfate	3	199	45	15058	0.00288742	0.0812061	5.04456	XM_018041479.1; XM_018042047.1; XM_018042521.1
path:ko00903	Limonene and pinene degradation	1	199	7	15058	0.00349339	0.0812061	10.8098	XM_018064738.1
path:ko04010	MAPK signaling pathway	18	199	730	15058	0.0037552	0.0812061	1.86579	XM_005675347.3; XM_005686292.3; XM_018041434.1; XM_018041440.1; XM_018041777.1; XM_018041778.1; XM_018041779.1; XM_018042305.1; XM_018043347.1; XM_018047283.1; XM_018047661.1; XM_018047853.1; XM_018048694.1; XM_018052435.1; XM_018052436.1; XM_018056459.1; XM_018058564.1; XM_018060865.1
path:ko00920	Sulfur metabolism	2	199	26	15058	0.00472496	0.0908242	5.82064	XM_018048291.1; XM_018054155.1
path:ko00625	Chloroalkane and chloroalkene degradation	1	199	9	15058	0.00588525	0.0920796	8.40759	XM_018064738.1
path:ko04113	Meiosis - yeast	5	199	125	15058	0.00631879	0.0920796	3.02673	XM_005697841.3; XM_005699594.3; XM_018066062.1; XM_018066065.1; XM_018066070.1
path:ko04550	Signaling pathways regulating pluripotency of stem cells	10	199	346	15058	0.00638702	0.0920796	2.18695	XM_018041434.1; XM_018041440.1; XM_018041777.1; XM_018041778.1; XM_018041779.1; XM_018058564.1; XM_018061576.1; XM_018063950.1; XM_018064981.1; XM_018065245.1
path:ko00400	Phenylalanine, tyrosine and tryptophan biosynthesis	1	199	10	15058	0.00729286	0.0970512	7.56683	XM_018042749.1
path:ko04350	TGF-beta signaling pathway	6	199	177	15058	0.00921599	0.111454	2.56503	XM_018048812.1; XM_018054472.1; XM_018054473.1; XM_018054474.1; XM_018058564.1; XM_018061576.1
path:ko00480	Glutathione metabolism	4	199	98	15058	0.00966364	0.111454	3.0885	NM_001285615.1; XM_018045780.1; XM_018045876.1; XM_018058702.1
path:ko03460	Fanconi anemia pathway	4	199	112	15058	0.0164846	0.175467	2.70244	XM_013972572.2; XM_013973158.2; XM_013974903.2; XM_018060856.1
path:ko04640	Hematopoietic cell lineage	6	199	201	15058	0.0175327	0.175467	2.25876	XM_005686292.3; XM_013962501.2; XM_018041760.1; XM_018059241.1; XM_018059242.1; XM_018065405.1
path:ko02010	ABC transporters	5	199	158	15058	0.0185569	0.175467	2.39457	XM_005684265.3; XM_005686074.3; XM_018047358.1; XM_018052542.1; XM_018056290.1
path:ko04260	Cardiac muscle contraction	5	199	160	15058	0.0196126	0.175467	2.36464	XM_018047283.1; XM_018047853.1; XM_018048694.1; XM_018054302.1; XM_018057680.1
path:ko04071	Sphingolipid signaling pathway	8	199	305	15058	0.0202853	0.175467	1.98474	XM_018042456.1; XM_018042457.1; XM_018063747.1; XM_018063749.1; XM_018063750.1; XM_018066062.1; XM_018066065.1; XM_018066070.1
path:ko04391	Hippo signaling pathway -fly	6	199	214	15058	0.0237647	0.195776	2.12154	XM_005675126.3; XM_018046434.1; XM_018046740.1; XM_018058048.1; XM_018058564.1; XM_018061576.1
path:ko03015	mRNA surveillance pathway	6	199	217	15058	0.0253948	0.199696	2.09221	XM_018058311.1; XM_018059052.1; XM_018064097.1; XM_018066062.1; XM_018066065.1; XM_018066070.1
path:ko04520	Adherens junction	7	199	271	15058	0.0277995	0.2091	1.95453	XM_005687667.3; XM_018041209.1; XM_018041777.1; XM_018041778.1; XM_018041779.1; XM_018042916.1; XM_018048812.1
path:ko00270	Cysteine and methionine metabolism	3	199	90	15058	0.0313738	0.226153	2.52228	XM_018042749.1; XM_018045780.1; XM_018048291.1
path:ko00380	Tryptophan metabolism	3	199	92	15058	0.0336268	0.232697	2.46745	XM_018042749.1; XM_018055135.1; XM_018064738.1
path:ko04152	AMPK signaling pathway	8	199	340	15058	0.0370681	0.24217	1.78043	XM_018039829.1; XM_018043311.1; XM_018056958.1; XM_018062483.1; XM_018065502.1; XM_018066062.1; XM_018066065.1; XM_018066070.1
path:ko03030	DNA replication	2	199	56	15058	0.0377952	0.24217	2.70244	XM_005697841.3; XM_018062689.1
path:ko00120	Primary bile acid biosynthesis	1	199	24	15058	0.0396417	0.244929	3.15285	XM_018040026.1
path:ko04510	Focal adhesion	11	199	517	15058	0.0420947	0.246362	1.60996	XM_005684732.3; XM_005700225.3; XM_018044168.1; XM_018044169.1; XM_018046207.1; XM_018054472.1; XM_018054473.1; XM_018054474.1; XM_018055991.1; XM_018059566.1; XM_018066641.1
path:ko04122	Sulfur relay system	1	199	25	15058	0.0427218	0.246362	3.02673	XM_018048291.1
path:ko04145	Phagosome	7	199	302	15058	0.0476448	0.265889	1.7539	XM_005677657.3; XM_018049147.1; XM_018051782.1; XM_018054472.1; XM_018054473.1; XM_018054474.1; XM_018061848.1
path:ko04015	Rap1 signaling pathway	12	199	591	15058	0.0502955	0.266705	1.53641	XM_018041434.1; XM_018041440.1; XM_018041777.1; XM_018041778.1; XM_018041779.1; XM_018043347.1; XM_018045932.1; XM_018047329.1; XM_018049058.1; XM_018054472.1; XM_018054473.1; XM_018054474.1
path:ko04970	Salivary secretion	5	199	201	15058	0.0508743	0.266705	1.8823	NM_001285545.1; NM_001285546.1; NM_001285620.1; XM_018038479.1; XM_018066702.1
path:ko00511	Other glycan degradation	1	199	31	15058	0.0629189	0.320146	2.44091	XM_018065541.1
path:ko00950	Isoquinoline alkaloid biosynthesis	1	199	32	15058	0.0665464	0.328428	2.36464	XM_018042749.1
path:ko04974	Protein digestion and absorption	5	199	218	15058	0.0696599	0.328428	1.73551	XM_005685276.3; XM_005700225.3; XM_018044168.1; XM_018044169.1; XM_018052661.1
path:ko03450	Non-homologous end-joining	1	199	33	15058	0.0702418	0.328428	2.29298	XM_005687741.3
path:ko03018	RNA degradation	4	199	170	15058	0.0752068	0.342389	1.78043	XM_018049622.1; XM_018053752.1; XM_018058311.1; XM_018061949.1
path:ko00531	Glycosaminoglycan degradation	1	199	35	15058	0.0778268	0.344613	2.16195	XM_018065541.1
path:ko00980	Metabolism of xenobiotics by cytochrome P450	3	199	124	15058	0.0821413	0.344613	1.83069	NM_001285615.1; XM_018045876.1; XM_018055135.1
path:ko04370	VEGF signaling pathway	4	199	175	15058	0.0827505	0.344613	1.72956	XM_018042305.1; XM_018063747.1; XM_018063749.1; XM_018063750.1
path:ko04610	Complement and coagulation cascades	4	199	176	15058	0.0843059	0.344613	1.71974	XM_005681316.3; XM_013968974.2; XM_018051875.1; XM_018059057.1
path:ko00604	Glycosphingolipid biosynthesis - ganglio series	1	199	37	15058	0.0856553	0.344613	2.04509	XM_018065541.1
path:ko04924	Renin secretion	4	199	184	15058	0.0972991	0.382562	1.64496	XM_018042305.1; XM_018048694.1; XM_018061587.1; XM_018065326.1
path:ko03430	Mismatch repair	1	199	41	15058	0.101972	0.387711	1.84557	XM_018062689.1
path:ko00280	Valine, leucine and isoleucine degradation	2	199	86	15058	0.105332	0.387711	1.75973	XM_018042749.1; XM_018064738.1
path:ko04140	Regulation of autophagy	2	199	86	15058	0.105332	0.387711	1.75973	XM_018059384.1; XM_018065502.1
path:ko04978	Mineral absorption	2	199	88	15058	0.110872	0.3996	1.71974	XM_013964037.2; XM_018064564.1
path:ko00340	Histidine metabolism	1	199	45	15058	0.119058	0.420347	1.68152	XM_018064738.1
path:ko00360	Phenylalanine metabolism	1	199	48	15058	0.132303	0.438181	1.57642	XM_018042749.1
path:ko00071	Fatty acid degradation	2	199	96	15058	0.13409	0.438181	1.57642	XM_018043311.1; XM_018064738.1
path:ko00983	Drug metabolism - other enzymes	2	199	96	15058	0.13409	0.438181	1.57642	XM_018062001.1; XM_018062002.1
path:ko04614	Renin-angiotensin system	1	199	49	15058	0.13679	0.438181	1.54425	XM_018065326.1
path:ko04975	Fat digestion and absorption	2	199	97	15058	0.137104	0.438181	1.56017	XM_005684265.3; XM_018052542.1
path:ko04215	Apoptosis - multiple species	2	199	98	15058	0.140141	0.438181	1.54425	NM_001314175.1; XM_018041622.1
path:ko04340	Hedgehog signaling pathway	3	199	154	15058	0.147171	0.438181	1.47406	XM_018064156.1; XM_018066629.1; XM_018066680.1
path:ko04214	Apoptosis - fly	3	199	155	15058	0.149614	0.438181	1.46455	NM_001314175.1; XM_005675126.3; XM_018041622.1
path:ko00140	Steroid hormone biosynthesis	3	199	155	15058	0.149614	0.438181	1.46455	XM_018055083.1; XM_018055084.1; XM_018055135.1
path:ko03050	Proteasome	1	199	53	15058	0.155057	0.438181	1.4277	XM_018062174.1
path:ko00450	Selenocompound metabolism	1	199	53	15058	0.155057	0.438181	1.4277	XM_018067233.1
path:ko04720	Long-term potentiation	4	199	215	15058	0.156249	0.438181	1.40778	XM_018042305.1; XM_018048694.1; XM_018048812.1; XM_018056459.1
path:ko04146	Peroxisome	3	199	158	15058	0.157036	0.438181	1.43674	XM_005686074.3; XM_018048533.1; XM_018048535.1
path:ko00512	Mucin type O-glycan biosynthesis	1	199	54	15058	0.159695	0.438529	1.40127	XM_013967229.2
path:ko04922	Glucagon signaling pathway	5	199	278	15058	0.163171	0.441072	1.36094	XM_018042305.1; XM_018043311.1; XM_018043848.1; XM_018048812.1; XM_018065502.1
path:ko00053	Ascorbate and aldarate metabolism	1	199	56	15058	0.169046	0.448655	1.35122	XM_018064738.1
path:ko04666	Fc gamma R-mediated phagocytosis	4	199	223	15058	0.173439	0.448655	1.35728	XM_018052714.1; XM_018063747.1; XM_018063749.1; XM_018063750.1
path:ko00640	Propanoate metabolism	1	199	57	15058	0.173757	0.448655	1.32751	XM_018047605.1
path:ko04310	Wnt signaling pathway	7	199	412	15058	0.179821	0.457485	1.28563	XM_005680143.3; XM_018041209.1; XM_018042305.1; XM_018048812.1; XM_018058564.1; XM_018063950.1; XM_018065245.1
path:ko04910	Insulin signaling pathway	6	199	352	15058	0.185493	0.465076	1.2898	XM_018039829.1; XM_018042916.1; XM_018043848.1; XM_018046207.1; XM_018062483.1; XM_018065502.1
path:ko04130	SNARE interactions in vesicular transport	1	199	61	15058	0.192795	0.476479	1.24046	XM_018048365.1
path:ko00030	Pentose phosphate pathway	1	199	63	15058	0.202414	0.48533	1.20108	XM_018060387.1
path:ko04261	Adrenergic signaling in cardiomyocytes	7	199	426	15058	0.203085	0.48533	1.24338	XM_018047283.1; XM_018047853.1; XM_018048694.1; XM_018054302.1; XM_018066062.1; XM_018066065.1; XM_018066070.1
path:ko04390	Hippo signaling pathway	7	199	427	15058	0.204792	0.48533	1.24046	XM_018041209.1; XM_018046434.1; XM_018058564.1; XM_018061576.1; XM_018063950.1; XM_018064546.1; XM_018065245.1
path:ko04114	Oocyte meiosis	5	199	301	15058	0.208718	0.487948	1.25695	XM_018042305.1; XM_018056459.1; XM_018066062.1; XM_018066065.1; XM_018066070.1
path:ko04142	Lysosome	4	199	243	15058	0.219296	0.502758	1.24557	XM_005677657.3; XM_005693517.3; XM_018051782.1; XM_018065541.1
path:ko03040	Spliceosome	5	199	308	15058	0.22341	0.502758	1.22838	XM_005683105.3; XM_018040211.1; XM_018040215.1; XM_018040217.1; XM_018054471.1
path:ko00982	Drug metabolism - cytochrome P450	2	199	124	15058	0.225655	0.502758	1.22046	NM_001285615.1; XM_018045876.1
path:ko00410	beta-Alanine metabolism	1	199	68	15058	0.226677	0.502758	1.11277	XM_018064738.1
path:ko00040	Pentose and glucuronate interconversions	1	199	69	15058	0.231557	0.507081	1.09664	XM_018064738.1
path:ko03410	Base excision repair	1	199	71	15058	0.241337	0.52189	1.06575	XM_018062689.1
path:ko04917	Prolactin signaling pathway	3	199	192	15058	0.249111	0.523908	1.18232	XM_005681721.2; XM_013964699.2; XM_018046207.1
path:ko04110	Cell cycle	4	199	256	15058	0.250918	0.523908	1.18232	XM_005697841.3; XM_005699594.3; XM_018048812.1; XM_018058564.1
path:ko04014	Ras signaling pathway	9	199	588	15058	0.251355	0.523908	1.15819	XM_018041434.1; XM_018041440.1; XM_018041777.1; XM_018041778.1; XM_018041779.1; XM_018043347.1; XM_018046207.1; XM_018047329.1; XM_018060642.1
path:ko00760	Nicotinate and nicotinamide metabolism	1	199	75	15058	0.260944	0.529883	1.00891	XM_018041160.1
path:ko00620	Pyruvate metabolism	1	199	75	15058	0.260944	0.529883	1.00891	XM_018064738.1
path:ko00250	Alanine, aspartate and glutamate metabolism	1	199	76	15058	0.26585	0.529883	0.995636	XM_018042749.1
path:ko03013	RNA transport	5	199	329	15058	0.269351	0.529883	1.14997	XM_005700455.3; XM_018044532.1; XM_018058311.1; XM_018061015.1; XM_018066773.1
path:ko03420	Nucleotide excision repair	1	199	77	15058	0.270756	0.529883	0.982706	XM_018062689.1
path:ko04612	Antigen processing and presentation	2	199	138	15058	0.275188	0.529883	1.09664	XM_005677657.3; XM_018051782.1
path:ko00350	Tyrosine metabolism	1	199	78	15058	0.275662	0.529883	0.970107	XM_018042749.1
path:ko04020	Calcium signaling pathway	7	199	468	15058	0.279184	0.530756	1.13179	XM_018042305.1; XM_018043848.1; XM_018048694.1; XM_018061587.1; XM_018063747.1; XM_018063749.1; XM_018063750.1
path:ko04810	Regulation of actin cytoskeleton	8	199	540	15058	0.285921	0.531956	1.12101	XM_018041434.1; XM_018041440.1; XM_018041777.1; XM_018041778.1; XM_018041779.1; XM_018049058.1; XM_018052714.1; XM_018064987.1
path:ko04913	Ovarian Steroidogenesis	2	199	141	15058	0.285965	0.531956	1.07331	XM_013975437.2; XM_018055135.1
path:ko00051	Fructose and mannose metabolism	1	199	85	15058	0.309911	0.555796	0.890216	XM_018056958.1
path:ko04210	Apoptosis	5	199	347	15058	0.310437	0.555796	1.09032	NM_001314175.1; XM_005677657.3; XM_018041622.1; XM_018049699.1; XM_018051782.1
path:ko04973	Carbohydrate digestion and absorption	1	199	86	15058	0.314782	0.555796	0.879864	XM_018060391.1
path:ko00513	Various types of N-glycan biosynthesis	1	199	86	15058	0.314782	0.555796	0.879864	XM_018065541.1
path:ko00310	Lysine degradation	2	199	149	15058	0.314844	0.555796	1.01568	XM_018050759.1; XM_018064738.1
path:ko04921	Oxytocin signaling pathway	6	199	421	15058	0.322515	0.563587	1.07841	XM_005690460.3; XM_018042305.1; XM_018047283.1; XM_018047853.1; XM_018048694.1; XM_018065502.1
path:ko03440	Homologous recombination	1	199	90	15058	0.334184	0.576477	0.840759	XM_013972572.2
path:ko04111	Cell cycle - yeast	2	199	155	15058	0.336556	0.576477	0.976366	XM_005697841.3; XM_005699594.3
path:ko04380	Osteoclast differentiation	4	199	295	15058	0.350995	0.586378	1.02601	XM_018042305.1; XM_018057454.1; XM_018057458.1; XM_018061848.1
path:ko04742	Taste transduction	2	199	159	15058	0.351017	0.586378	0.951803	XM_018048694.1; XM_018056270.1
path:ko04120	Ubiquitin mediated proteolysis	5	199	365	15058	0.352505	0.586378	1.03655	XM_013968525.2; XM_013972572.2; XM_018043817.1; XM_018052688.1; XM_018054329.1
path:ko00520	Amino sugar and nucleotide sugar metabolism	1	199	96	15058	0.362975	0.59455	0.788212	XM_018065541.1
path:ko04150	mTOR signaling pathway	5	199	370	15058	0.36429	0.59455	1.02255	XM_018039829.1; XM_018040087.1; XM_018056459.1; XM_018065245.1; XM_018065502.1
path:ko04068	FoxO signaling pathway	4	199	303	15058	0.371985	0.601433	0.998922	XM_018048812.1; XM_018051334.1; XM_018058446.1; XM_018065502.1
path:ko04728	Dopaminergic synapse	5	199	376	15058	0.378462	0.606153	1.00623	XM_018042305.1; XM_018048694.1; XM_018066062.1; XM_018066065.1; XM_018066070.1
path:ko01212	Fatty acid metabolism	1	199	100	15058	0.381911	0.606153	0.756683	XM_018043311.1
path:ko00330	Arginine and proline metabolism	1	199	103	15058	0.395957	0.622732	0.734644	XM_018064738.1
path:ko04710	Circadian rhythm	1	199	105	15058	0.40524	0.63159	0.720651	XM_018065502.1
path:ko04211	Longevity regulating pathway - mammal	3	199	248	15058	0.415571	0.640773	0.915343	XM_018039829.1; XM_018053094.1; XM_018065502.1
path:ko04925	Aldosterone synthesis and secretion	3	199	249	15058	0.41854	0.640773	0.911667	XM_013975437.2; XM_018048694.1; XM_018062483.1
path:ko00565	Ether lipid metabolism	1	199	110	15058	0.428142	0.649724	0.687894	XM_018039171.1
path:ko00590	Arachidonic acid metabolism	2	199	185	15058	0.443434	0.665346	0.818036	XM_013963989.2; XM_018051325.1
path:ko04624	Toll and Imd signaling pathway	1	199	114	15058	0.446128	0.665346	0.663757	XM_018041978.1
path:ko04330	Notch signaling pathway	1	199	115	15058	0.450576	0.666236	0.657986	XM_018048812.1
path:ko00010	Glycolysis / Gluconeogenesis	1	199	120	15058	0.472507	0.692743	0.63057	XM_018064738.1
path:ko04611	Platelet activation	3	199	269	15058	0.477026	0.693492	0.843885	XM_018043347.1; XM_018048365.1; XM_018049013.1
path:ko04920	Adipocytokine signaling pathway	2	199	197	15058	0.484429	0.698385	0.768207	XM_018043311.1; XM_018065502.1
path:ko04270	Vascular smooth muscle contraction	4	199	349	15058	0.491144	0.702214	0.867259	XM_005686353.3; XM_018046321.1; XM_018048694.1; XM_018061587.1
path:ko04630	Jak-STAT signaling pathway	4	199	354	15058	0.503689	0.713149	0.85501	XM_018041760.1; XM_018048812.1; XM_018051201.1; XM_018058564.1
path:ko00240	Pyrimidine metabolism	2	199	205	15058	0.510952	0.713149	0.738228	XM_018041160.1; XM_018067233.1
path:ko04722	Neurotrophin signaling pathway	4	199	357	15058	0.511159	0.713149	0.847825	XM_018046207.1; XM_018052435.1; XM_018052436.1; XM_018056459.1
path:ko04919	Thyroid hormone signaling pathway	3	199	284	15058	0.519399	0.718849	0.799313	XM_018039829.1; XM_018048812.1; XM_018058564.1
path:ko04916	Melanogenesis	3	199	286	15058	0.52493	0.720738	0.793724	XM_018041209.1; XM_018048812.1; XM_018065245.1
path:ko04923	Regulation of lipolysis in adipocyte	1	199	135	15058	0.535027	0.728816	0.560506	XM_018062483.1
path:ko00230	Purine metabolism	4	199	370	15058	0.542985	0.733879	0.818036	XM_018041160.1; XM_018049488.1; XM_018051046.1; XM_018056270.1
path:ko04724	Glutamatergic synapse	3	199	301	15058	0.565404	0.758255	0.75417	XM_018042305.1; XM_018048694.1; XM_018064546.1
path:ko04024	cAMP signaling pathway	6	199	539	15058	0.572558	0.758737	0.842319	XM_018048694.1; XM_018048812.1; XM_018051046.1; XM_018056290.1; XM_018061587.1; XM_018062483.1
path:ko04360	Axon guidance	6	199	540	15058	0.574535	0.758737	0.840759	XM_005674783.3; XM_018042305.1; XM_018065612.1; XM_018066629.1; XM_018066680.1; XM_018066816.1
path:ko00561	Glycerolipid metabolism	1	199	151	15058	0.595937	0.781038	0.501115	XM_018064738.1
path:ko04213	Longevity regulating pathway - multiple species	1	199	154	15058	0.606674	0.789132	0.491353	XM_018065502.1
path:ko04660	T cell receptor signaling pathway	2	199	239	15058	0.614961	0.789508	0.633208	XM_018042305.1; XM_018046434.1
path:ko04013	MAPK signaling pathway - fly	2	199	240	15058	0.617786	0.789508	0.63057	XM_018046207.1; XM_018049058.1
path:ko03320	PPAR signaling pathway	1	199	158	15058	0.620654	0.789508	0.478914	XM_018043311.1
path:ko04212	Longevity regulating pathway - worm	1	199	161	15058	0.630886	0.794238	0.46999	XM_005683105.3
path:ko04918	Thyroid hormone synthesis	1	199	162	15058	0.634249	0.794238	0.467089	XM_018064156.1
path:ko04066	HIF-1 signaling pathway	2	199	248	15058	0.639889	0.794238	0.610229	XM_018048812.1; XM_018056958.1
path:ko04022	cGMP - PKG signaling pathway	4	199	414	15058	0.642736	0.794238	0.731095	XM_005690460.3; XM_018042305.1; XM_018048694.1; XM_018061587.1
path:ko00190	Oxidative phosphorylation	1	199	168	15058	0.653928	0.800582	0.450407	XM_018057680.1
path:ko04721	Synaptic vesicle cycle	1	199	169	15058	0.657125	0.800582	0.447742	XM_018051393.1
path:ko04144	Endocytosis	7	199	677	15058	0.6767	0.818666	0.782391	XM_005685783.3; XM_005694774.3; XM_018041434.1; XM_018041440.1; XM_018041859.1; XM_018041864.1; XM_018050300.1
path:ko04662	B cell receptor signaling pathway	1	199	177	15058	0.681859	0.819178	0.427505	XM_018042305.1
path:ko04976	Bile secretion	1	199	181	15058	0.693673	0.827623	0.418057	XM_018056290.1
path:ko00562	Inositol phosphate metabolism	1	199	183	15058	0.699443	0.828792	0.413488	XM_018064987.1
path:ko04727	GABAergic synapse	1	199	189	15058	0.716218	0.842896	0.400362	XM_018048694.1
path:ko04012	ErbB signaling pathway	2	199	290	15058	0.741073	0.86202	0.521851	XM_018046207.1; XM_018058564.1
path:ko04622	RIG-I-like receptor signaling pathway	1	199	199	15058	0.742433	0.86202	0.380243	XM_013969371.2
path:ko04064	NF-kappa B signaling pathway	1	199	203	15058	0.752328	0.867685	0.37275	XM_018048676.1
path:ko01200	Carbon metabolism	1	199	206	15058	0.759534	0.868739	0.367322	XM_018060387.1
path:ko04514	Cell adhesion molecules (CAMs)	3	199	391	15058	0.763285	0.868739	0.580576	XM_013962501.2; XM_018042916.1; XM_018045961.1
path:ko04650	Natural killer cell mediated cytotoxicity	2	199	319	15058	0.796861	0.901026	0.47441	XM_018042305.1; XM_018046207.1
path:ko04620	Toll-like receptor signaling pathway	1	199	229	15058	0.808991	0.905093	0.330429	XM_018049147.1
path:ko04915	Estrogen signaling pathway	1	199	230	15058	0.810922	0.905093	0.328993	XM_018046207.1
path:ko04914	Progesterone-mediated oocyte maturation	1	199	236	15058	0.822145	0.911738	0.320629	XM_018056459.1
path:ko04911	Insulin secretion	1	199	253	15058	0.850779	0.925959	0.299084	XM_018048694.1
path:ko04723	Retrograde endocannabinoid signaling	1	199	255	15058	0.853858	0.925959	0.296739	XM_018048694.1
path:ko04668	TNF signaling pathway	1	199	261	15058	0.862753	0.925959	0.289917	XM_018041622.1
path:ko04912	GnRH signaling pathway	1	199	264	15058	0.867012	0.925959	0.286623	XM_018048694.1
path:ko03010	Ribosome	1	199	264	15058	0.867012	0.925959	0.286623	XM_018056187.1
path:ko04670	Leukocyte transendothelial migration	1	199	267	15058	0.871151	0.925959	0.283402	XM_018061848.1
path:ko04726	Serotonergic synapse	1	199	269	15058	0.873844	0.925959	0.281295	XM_018048694.1
path:ko04713	Circadian entrainment	1	199	272	15058	0.877788	0.925959	0.278192	XM_018048694.1
path:ko04070	Phosphatidylinositol signaling system	1	199	278	15058	0.885337	0.928263	0.272188	XM_018064987.1
path:ko04072	Phospholipase D signaling pathway	2	199	390	15058	0.892471	0.928485	0.388043	XM_018039829.1; XM_018046207.1
path:ko04062	Chemokine signaling pathway	2	199	394	15058	0.896417	0.928485	0.384103	XM_018043347.1; XM_018046207.1
path:ko04060	Cytokine-cytokine receptor interaction	3	199	509	15058	0.908153	0.928485	0.445982	XM_005683151.3; XM_005686292.3; XM_018041760.1
path:ko04750	Inflammatory mediator regulation of TRP channels	1	199	299	15058	0.908499	0.928485	0.253071	XM_018059377.1
path:ko04725	Cholinergic synapse	1	199	303	15058	0.912384	0.928485	0.249731	XM_018048694.1
path:ko04080	Neuroactive ligand-receptor interaction	3	199	542	15058	0.931179	0.94207	0.418828	XM_018040002.1; XM_018059377.1; XM_018061587.1
path:ko04530	Tight junction	1	199	391	15058	0.967221	0.972844	0.193525	XM_018045932.1
path:ko04740	Olfactory transduction	1	199	1152	15058	0.999998	0.999998	0.0656843	XM_005690460.3
