# Supplementary material for: LncRNA as ceRNAs may be involved in lactation process
Source: Oncotarget. 2017 Aug 24;8(58):98014–28. doi: 10.18632/oncotarget.20439 (PMC5716710; doi:10.18632/oncotarget.20439)
Supplement: Supplementary file 7 [file oncotarget-08-98014-s007.xls]

## Sheet: mRNA GO UP
Supplementary Table 9: The GO enrichment for up-regulated genes
id	term	category	ListHits	ListTotal	PopHits	PopTotal	pval	padj	Enrichment_score	Gene
GO:0006695	cholesterol biosynthetic process	biological_process	21	576	44	40482	2.47022e-29	1.07058e-27	33.5433	NM_001286088.1; XM_005677120.3; XM_005677386.3; XM_005677388.3; XM_005677389.2; XM_005677425.3; XM_005678362.3; XM_005683526.3; XM_005688851.3; XM_005691582.3; XM_005694739.3; XM_005694740.3; XM_005699882.3; XM_005700492.3; XM_005700493.3; XM_005700790.3; XM_018043425.1; XM_018043426.1; XM_018053703.1; XM_018057345.1; XM_018061849.1
GO:0006633	fatty acid biosynthetic process	biological_process	13	576	95	40482	8.4782e-11	3.60993e-09	9.61743	NM_001285607.1; NM_001285629.1; XM_005676749.3; XM_005689562.3; XM_005690127.3; XM_005691137.2; XM_005691142.3; XM_005691143.3; XM_013966067.2; XM_018064169.1; XM_018064171.1; XM_018064172.1; XM_018064173.1
GO:0008299	isoprenoid biosynthetic process	biological_process	6	576	13	40482	1.81441e-10	7.59236e-09	32.4375	XM_005683526.3; XM_005694739.3; XM_005694740.3; XM_018053703.1; XM_018057345.1; XM_018061849.1
GO:2001295	malonyl-CoA biosynthetic process	biological_process	4	576	8	40482	3.09839e-08	1.23275e-06	35.1406	XM_018064169.1; XM_018064171.1; XM_018064172.1; XM_018064173.1
GO:0032273	positive regulation of protein polymerization	biological_process	3	576	4	40482	4.0567e-08	1.588e-06	52.7109	XM_018065643.1; XM_018065644.1; XM_018065646.1
GO:0006103	2-oxoglutarate metabolic process	biological_process	5	576	16	40482	5.73611e-08	2.20977e-06	21.9629	XM_005683509.3; XM_013965831.2; XM_018045704.1; XM_018060230.1; XM_018061975.1
GO:0006084	acetyl-CoA metabolic process	biological_process	4	576	9	40482	6.88951e-08	2.61263e-06	31.2361	XM_018064169.1; XM_018064171.1; XM_018064172.1; XM_018064173.1
GO:0016126	sterol biosynthetic process	biological_process	6	576	28	40482	1.04026e-07	3.88418e-06	15.0603	XM_005688851.3; XM_005691137.2; XM_005691142.3; XM_005691143.3; XM_005699882.3; XM_018053703.1
GO:0033384	geranyl diphosphate biosynthetic process	biological_process	3	576	5	40482	2.00542e-07	6.95308e-06	42.1688	XM_005677386.3; XM_005677388.3; XM_005677389.2
GO:0045337	farnesyl diphosphate biosynthetic process	biological_process	3	576	5	40482	2.00542e-07	6.95308e-06	42.1688	XM_005677386.3; XM_005677388.3; XM_005677389.2
GO:0006564	L-serine biosynthetic process	biological_process	3	576	5	40482	2.00542e-07	6.95308e-06	42.1688	XM_005683802.3; XM_005697752.3; XM_018045984.1
GO:0019287	isopentenyl diphosphate biosynthetic process, mevalonate pathway	biological_process	3	576	6	40482	5.94828e-07	2.03331e-05	35.1406	XM_005677425.3; XM_005691582.3; XM_018061849.1
GO:0006641	triglyceride metabolic process	biological_process	6	576	41	40482	1.68297e-06	5.67302e-05	10.2851	NM_001285607.1; NM_001286088.1; XM_005698717.3; XM_013966067.2; XM_018038909.1; XM_018038915.1
GO:0001580	detection of chemical stimulus involved in sensory perception of bitter taste	biological_process	4	576	16	40482	2.19903e-06	7.31104e-05	17.5703	XM_018063559.1; XM_018063560.1; XM_018063561.1; XM_018063562.1
GO:2000850	negative regulation of glucocorticoid secretion	biological_process	2	576	3	40482	2.86582e-06	9.03291e-05	46.8542	XM_005680582.3; XM_013964055.2
GO:0042744	hydrogen peroxide catabolic process	biological_process	4	576	20	40482	7.44619e-06	0.00022311	14.0563	XM_018063559.1; XM_018063560.1; XM_018063561.1; XM_018063562.1
GO:0019731	antibacterial humoral response	biological_process	5	576	34	40482	7.74947e-06	0.000229366	10.3355	XM_005681729.3; XM_018063559.1; XM_018063560.1; XM_018063561.1; XM_018063562.1
GO:0046785	microtubule polymerization	biological_process	4	576	21	40482	9.65879e-06	0.00027258	13.3869	XM_005692138.3; XM_018065643.1; XM_018065644.1; XM_018065646.1
GO:0009785	blue light signaling pathway	biological_process	2	576	4	40482	1.13416e-05	0.00029283	35.1406	XM_005680582.3; XM_013964055.2
GO:0019677	NAD catabolic process	biological_process	2	576	4	40482	1.13416e-05	0.00029283	35.1406	XM_005683475.3; XM_018049992.1
GO:0006608	snRNP protein import into nucleus	biological_process	2	576	4	40482	1.13416e-05	0.00029283	35.1406	XM_013971132.2; XM_018060778.1
GO:0070981	L-asparagine biosynthetic process	biological_process	2	576	5	40482	2.80531e-05	0.000687726	28.1125	XM_005678959.3; XM_018047383.1
GO:0006769	nicotinamide metabolic process	biological_process	2	576	5	40482	2.80531e-05	0.000687726	28.1125	XM_005683475.3; XM_018049992.1
GO:0033512	L-lysine catabolic process to acetyl-CoA via saccharopine	biological_process	2	576	5	40482	2.80531e-05	0.000687726	28.1125	XM_005683509.3; XM_013965831.2
GO:0021756	striatum development	biological_process	4	576	26	40482	2.94406e-05	0.000714524	10.8125	XM_005679323.3; XM_018046828.1; XM_018047030.1; XM_018052519.1
GO:0006536	glutamate metabolic process	biological_process	3	576	14	40482	3.62522e-05	0.000871129	15.0603	XM_005683509.3; XM_013965831.2; XM_018045029.1
GO:0061034	olfactory bulb mitral cell layer development	biological_process	2	576	6	40482	5.55114e-05	0.00121375	23.4271	XM_005679323.3; XM_018047030.1
GO:0014074	response to purine-containing compound	biological_process	2	576	6	40482	5.55114e-05	0.00121375	23.4271	XM_005694739.3; XM_005694740.3
GO:0071372	cellular response to follicle-stimulating hormone stimulus	biological_process	2	576	6	40482	5.55114e-05	0.00121375	23.4271	XM_005694739.3; XM_005694740.3
GO:0000154	rRNA modification	biological_process	2	576	6	40482	5.55114e-05	0.00121375	23.4271	XM_013971132.2; XM_018060778.1
GO:0048254	snoRNA localization	biological_process	2	576	6	40482	5.55114e-05	0.00121375	23.4271	XM_013971132.2; XM_018060778.1
GO:0071409	cellular response to cycloheximide	biological_process	2	576	6	40482	5.55114e-05	0.00121375	23.4271	XM_018057330.1; XM_018057331.1
GO:0016024	CDP-diacylglycerol biosynthetic process	biological_process	4	576	30	40482	6.0855e-05	0.00131871	9.37083	XM_005684958.3; XM_005698479.3; XM_013975269.2; XM_018041984.1
GO:0021794	thalamus development	biological_process	3	576	16	40482	6.44383e-05	0.00135993	13.1777	XM_005679323.3; XM_018046828.1; XM_018047030.1
GO:0070189	kynurenine metabolic process	biological_process	3	576	16	40482	6.44383e-05	0.00135993	13.1777	XM_005683509.3; XM_013965831.2; XM_018045704.1
GO:0006855	drug transmembrane transport	biological_process	3	576	16	40482	6.44383e-05	0.00135993	13.1777	XM_018049137.1; XM_018049142.1; XM_018049143.1
GO:0015031	protein transport	biological_process	27	576	878	40482	7.62352e-05	0.00159502	2.16127	XM_005675013.3; XM_005698363.3; XM_013966720.2; XM_013970396.2; XM_013970429.2; XM_013970430.2; XM_013975126.2; XM_018039420.1; XM_018040848.1; XM_018043872.1; XM_018044401.1; XM_018045925.1; XM_018047083.1; XM_018047603.1; XM_018047604.1; XM_018048369.1; XM_018048678.1; XM_018049656.1; XM_018049662.1; XM_018051101.1; XM_018053457.1; XM_018053458.1; XM_018055422.1; XM_018056119.1; XM_018059339.1;…
GO:0043129	surfactant homeostasis	biological_process	3	576	17	40482	8.33181e-05	0.00171367	12.4026	XM_018042469.1; XM_018042470.1; XM_018042471.1
GO:0003333	amino acid transmembrane transport	biological_process	3	576	17	40482	8.33181e-05	0.00171367	12.4026	XM_018047891.1; XM_018065737.1; XM_018067230.1
GO:0042267	natural killer cell mediated cytotoxicity	biological_process	5	576	51	40482	8.45696e-05	0.00172479	6.89032	XM_005680926.2; XM_018045585.1; XM_018053353.1; XM_018053455.1; XM_018062279.1
GO:0034372	very-low-density lipoprotein particle remodeling	biological_process	2	576	7	40482	9.61157e-05	0.00186618	20.0804	NM_001285607.1; XM_013966067.2
GO:0006529	asparagine biosynthetic process	biological_process	2	576	7	40482	9.61157e-05	0.00186618	20.0804	XM_005678959.3; XM_018047383.1
GO:2000001	regulation of DNA damage checkpoint	biological_process	2	576	7	40482	9.61157e-05	0.00186618	20.0804	XM_005680582.3; XM_013964055.2
GO:0034698	response to gonadotropin	biological_process	2	576	7	40482	9.61157e-05	0.00186618	20.0804	XM_005694739.3; XM_005694740.3
GO:0061462	protein localization to lysosome	biological_process	2	576	7	40482	9.61157e-05	0.00186618	20.0804	XM_018040891.1; XM_018040901.1
GO:0043949	regulation of cAMP-mediated signaling	biological_process	3	576	18	40482	0.00010592	0.00204021	11.7135	XM_005679090.3; XM_013966645.2; XM_018053453.1
GO:0006631	fatty acid metabolic process	biological_process	7	576	103	40482	0.000116469	0.00222575	4.7764	XM_005676749.3; XM_005695790.3; XM_018038909.1; XM_018038915.1; XM_018044522.1; XM_018048904.1; XM_018056840.1
GO:0050805	negative regulation of synaptic transmission	biological_process	3	576	19	40482	0.000132658	0.00245254	11.097	XM_005679090.3; XM_018058033.1; XM_018058034.1
GO:0036109	alpha-linolenic acid metabolic process	biological_process	3	576	19	40482	0.000132658	0.00245254	11.097	XM_005698717.3; XM_018039373.1; XM_018043053.1
GO:0022028	tangential migration from the subventricular zone to the olfactory bulb	biological_process	2	576	8	40482	0.000152157	0.00245254	17.5703	XM_005679323.3; XM_018047030.1
GO:0033762	response to glucagon	biological_process	2	576	8	40482	0.000152157	0.00245254	17.5703	XM_005680582.3; XM_013964055.2
GO:0006742	NADP catabolic process	biological_process	2	576	8	40482	0.000152157	0.00245254	17.5703	XM_005683475.3; XM_018049992.1
GO:0002263	cell activation involved in immune response	biological_process	2	576	8	40482	0.000152157	0.00245254	17.5703	XM_005698363.3; XM_013975126.2
GO:1903409	reactive oxygen species biosynthetic process	biological_process	2	576	8	40482	0.000152157	0.00245254	17.5703	XM_005698363.3; XM_013975126.2
GO:1903420	protein localization to endoplasmic reticulum tubular network	biological_process	2	576	8	40482	0.000152157	0.00245254	17.5703	XM_005698363.3; XM_013975126.2
GO:1903361	protein localization to basolateral plasma membrane	biological_process	2	576	8	40482	0.000152157	0.00245254	17.5703	XM_018047603.1; XM_018047604.1
GO:0048864	stem cell development	biological_process	2	576	8	40482	0.000152157	0.00245254	17.5703	XM_018064096.1; XM_018064098.1
GO:0060384	innervation	biological_process	4	576	38	40482	0.000195173	0.00245254	7.39803	XM_005683832.3; XM_005687695.3; XM_018042484.1; XM_018057991.1
GO:0031334	positive regulation of protein complex assembly	biological_process	4	576	38	40482	0.000195173	0.00245254	7.39803	XM_018038496.1; XM_018065643.1; XM_018065644.1; XM_018065646.1
GO:0021695	cerebellar cortex development	biological_process	3	576	21	40482	0.000200267	0.00245254	10.0402	XM_005679323.3; XM_018047030.1; XM_018059049.1
GO:0042144	vacuole fusion, non-autophagic	biological_process	1	576	2	40482	0.000202105	0.00245254	35.1406	XM_005679351.3
GO:0008615	pyridoxine biosynthetic process	biological_process	1	576	2	40482	0.000202105	0.00245254	35.1406	XM_005683802.3
GO:0006725	cellular aromatic compound metabolic process	biological_process	1	576	2	40482	0.000202105	0.00245254	35.1406	XM_005688851.3
GO:1901184	regulation of ERBB signaling pathway	biological_process	1	576	2	40482	0.000202105	0.00245254	35.1406	XM_013965675.2
GO:0046130	purine ribonucleoside catabolic process	biological_process	1	576	2	40482	0.000202105	0.00245254	35.1406	XM_018039002.1
GO:0045368	positive regulation of interleukin-13 biosynthetic process	biological_process	1	576	2	40482	0.000202105	0.00245254	35.1406	XM_018039301.1
GO:0045622	regulation of T-helper cell differentiation	biological_process	1	576	2	40482	0.000202105	0.00245254	35.1406	XM_018039301.1
GO:0006666	3-keto-sphinganine metabolic process	biological_process	1	576	2	40482	0.000202105	0.00245254	35.1406	XM_018039375.1
GO:0002537	nitric oxide production involved in inflammatory response	biological_process	1	576	2	40482	0.000202105	0.00245254	35.1406	XM_018042021.1
GO:0097638	L-arginine import across plasma membrane	biological_process	1	576	2	40482	0.000202105	0.00245254	35.1406	XM_018042021.1
GO:0097639	L-lysine import across plasma membrane	biological_process	1	576	2	40482	0.000202105	0.00245254	35.1406	XM_018042021.1
GO:0097640	L-ornithine import across plasma membrane	biological_process	1	576	2	40482	0.000202105	0.00245254	35.1406	XM_018042021.1
GO:0007497	posterior midgut development	biological_process	1	576	2	40482	0.000202105	0.00245254	35.1406	XM_018042484.1
GO:0097021	lymphocyte migration into lymphoid organs	biological_process	1	576	2	40482	0.000202105	0.00245254	35.1406	XM_018042484.1
GO:0052405	negative regulation by host of symbiont molecular function	biological_process	1	576	2	40482	0.000202105	0.00245254	35.1406	XM_018043872.1
GO:0046381	CMP-N-acetylneuraminate metabolic process	biological_process	1	576	2	40482	0.000202105	0.00245254	35.1406	XM_018045388.1
GO:0008038	neuron recognition	biological_process	1	576	2	40482	0.000202105	0.00245254	35.1406	XM_018046828.1
GO:0001869	negative regulation of complement activation, lectin pathway	biological_process	1	576	2	40482	0.000202105	0.00245254	35.1406	XM_018048527.1
GO:0003294	atrial ventricular junction remodeling	biological_process	1	576	2	40482	0.000202105	0.00245254	35.1406	XM_018053004.1
GO:0060156	milk ejection	biological_process	1	576	2	40482	0.000202105	0.00245254	35.1406	XM_018053004.1
GO:0001579	medium-chain fatty acid transport	biological_process	1	576	2	40482	0.000202105	0.00245254	35.1406	XM_018055876.1
GO:0036494	positive regulation of translation initiation in response to endoplasmic reticulum stress	biological_process	1	576	2	40482	0.000202105	0.00245254	35.1406	XM_018056436.1
GO:1902389	ceramide 1-phosphate transport	biological_process	1	576	2	40482	0.000202105	0.00245254	35.1406	XM_018060543.1
GO:1904292	regulation of ERAD pathway	biological_process	1	576	2	40482	0.000202105	0.00245254	35.1406	XM_018066646.1
GO:0010886	positive regulation of cholesterol storage	biological_process	2	576	9	40482	0.000225821	0.00263494	15.6181	NM_001285607.1; XM_013966067.2
GO:0033197	response to vitamin E	biological_process	2	576	9	40482	0.000225821	0.00263494	15.6181	XM_005694739.3; XM_005694740.3
GO:0048205	COPI coating of Golgi vesicle	biological_process	2	576	9	40482	0.000225821	0.00263494	15.6181	XM_005698363.3; XM_013975126.2
GO:0006616	SRP-dependent cotranslational protein targeting to membrane, translocation	biological_process	2	576	9	40482	0.000225821	0.00263494	15.6181	XM_018040938.1; XM_018040941.1
GO:2000323	negative regulation of glucocorticoid receptor signaling pathway	biological_process	3	576	22	40482	0.000242026	0.00278387	9.58381	XM_005680582.3; XM_013964055.2; XM_018064610.1
GO:0061162	establishment of monopolar cell polarity	biological_process	2	576	10	40482	0.000319191	0.00358646	14.0563	XM_005698363.3; XM_013975126.2
GO:0043506	regulation of JUN kinase activity	biological_process	2	576	10	40482	0.000319191	0.00358646	14.0563	XM_018038909.1; XM_018038915.1
GO:0051295	establishment of meiotic spindle localization	biological_process	2	576	10	40482	0.000319191	0.00358646	14.0563	XM_018039420.1; XM_018061901.1
GO:0070649	formin-nucleated actin cable assembly	biological_process	2	576	10	40482	0.000319191	0.00358646	14.0563	XM_018039420.1; XM_018061901.1
GO:0010035	response to inorganic substance	biological_process	2	576	10	40482	0.000319191	0.00358646	14.0563	XM_018058033.1; XM_018058034.1
GO:0044539	long-chain fatty acid import	biological_process	3	576	25	40482	0.000404629	0.00450475	8.43375	XM_005698717.3; XM_018046613.1; XM_018055876.1
GO:0097111	endoplasmic reticulum-Golgi intermediate compartment organization	biological_process	2	576	11	40482	0.000434251	0.00470503	12.7784	XM_005698363.3; XM_013975126.2
GO:0040038	polar body extrusion after meiotic divisions	biological_process	2	576	11	40482	0.000434251	0.00470503	12.7784	XM_018039420.1; XM_018061901.1
GO:0033484	nitric oxide homeostasis	biological_process	2	576	11	40482	0.000434251	0.00470503	12.7784	XM_018058033.1; XM_018058034.1
GO:0006869	lipid transport	biological_process	7	576	127	40482	0.000488223	0.005243	3.87377	XM_005682375.3; XM_005697037.3; XM_013973086.2; XM_018039469.1; XM_018049977.1; XM_018049979.1; XM_018065136.1
GO:0042147	retrograde transport, endosome to Golgi	biological_process	8	576	162	40482	0.000554435	0.00530042	3.47068	XM_005691431.2; XM_005698363.3; XM_013975126.2; XM_018043872.1; XM_018048678.1; XM_018051101.1; XM_018053179.1; XM_018064849.1
GO:0010243	response to organonitrogen compound	biological_process	2	576	12	40482	0.000572889	0.00530042	11.7135	XM_005694739.3; XM_005694740.3
GO:0046069	cGMP catabolic process	biological_process	2	576	12	40482	0.000572889	0.00530042	11.7135	XM_013966645.2; XM_018053453.1
GO:0010835	regulation of protein ADP-ribosylation	biological_process	2	576	12	40482	0.000572889	0.00530042	11.7135	XM_018058033.1; XM_018058034.1
GO:0010716	negative regulation of extracellular matrix disassembly	biological_process	1	576	3	40482	0.000600583	0.00530042	23.4271	XM_005676047.3
GO:0006431	methionyl-tRNA aminoacylation	biological_process	1	576	3	40482	0.000600583	0.00530042	23.4271	XM_005680282.3
GO:0002924	negative regulation of humoral immune response mediated by circulating immunoglobulin	biological_process	1	576	3	40482	0.000600583	0.00530042	23.4271	XM_005680926.2
GO:0010808	positive regulation of synaptic vesicle priming	biological_process	1	576	3	40482	0.000600583	0.00530042	23.4271	XM_005683832.3
GO:0016062	adaptation of rhodopsin mediated signaling	biological_process	1	576	3	40482	0.000600583	0.00530042	23.4271	XM_005686002.3
GO:0021562	vestibulocochlear nerve development	biological_process	1	576	3	40482	0.000600583	0.00530042	23.4271	XM_005687695.3
GO:0031223	auditory behavior	biological_process	1	576	3	40482	0.000600583	0.00530042	23.4271	XM_005687695.3
GO:0046022	positive regulation of transcription from RNA polymerase II promoter during mitosis	biological_process	1	576	3	40482	0.000600583	0.00530042	23.4271	XM_013966073.2
GO:0036499	PERK-mediated unfolded protein response	biological_process	1	576	3	40482	0.000600583	0.00530042	23.4271	XM_013971020.2
GO:0045082	positive regulation of interleukin-10 biosynthetic process	biological_process	1	576	3	40482	0.000600583	0.00530042	23.4271	XM_018039301.1
GO:0061163	endoplasmic reticulum polarization	biological_process	1	576	3	40482	0.000600583	0.00530042	23.4271	XM_018041468.1
GO:0061573	actin filament bundle retrograde transport	biological_process	1	576	3	40482	0.000600583	0.00530042	23.4271	XM_018041468.1
GO:0030327	prenylated protein catabolic process	biological_process	1	576	3	40482	0.000600583	0.00530042	23.4271	XM_018042306.1
GO:0001838	embryonic epithelial tube formation	biological_process	1	576	3	40482	0.000600583	0.00530042	23.4271	XM_018042484.1
GO:0046890	regulation of lipid biosynthetic process	biological_process	1	576	3	40482	0.000600583	0.00530042	23.4271	XM_018043971.1
GO:0000305	response to oxygen radical	biological_process	1	576	3	40482	0.000600583	0.00530042	23.4271	XM_018044800.1
GO:1902361	mitochondrial pyruvate transmembrane transport	biological_process	1	576	3	40482	0.000600583	0.00530042	23.4271	XM_018046457.1
GO:0021761	limbic system development	biological_process	1	576	3	40482	0.000600583	0.00530042	23.4271	XM_018046828.1
GO:0070903	mitochondrial tRNA thio-modification	biological_process	1	576	3	40482	0.000600583	0.00530042	23.4271	XM_018048916.1
GO:0046717	acid secretion	biological_process	1	576	3	40482	0.000600583	0.00530042	23.4271	XM_018053071.1
GO:0015909	long-chain fatty acid transport	biological_process	1	576	3	40482	0.000600583	0.00530042	23.4271	XM_018055876.1
GO:0042853	L-alanine catabolic process	biological_process	1	576	3	40482	0.000600583	0.00530042	23.4271	XM_018061975.1
GO:0061015	snRNA import into nucleus	biological_process	1	576	3	40482	0.000600583	0.00530042	23.4271	XM_018066122.1
GO:0071397	cellular response to cholesterol	biological_process	3	576	29	40482	0.000726286	0.00629535	7.27047	XM_005694739.3; XM_005694740.3; XM_018044333.1
GO:0010890	positive regulation of sequestering of triglyceride	biological_process	2	576	13	40482	0.000736898	0.00634203	10.8125	NM_001285607.1; XM_013966067.2
GO:0048193	Golgi vesicle transport	biological_process	2	576	13	40482	0.000736898	0.00634203	10.8125	XM_005679351.3; XM_005695338.3
GO:0006094	gluconeogenesis	biological_process	4	576	51	40482	0.000784831	0.00673069	5.51225	XM_005680582.3; XM_013964055.2; XM_018054616.1; XM_018060747.1
GO:0042987	amyloid precursor protein catabolic process	biological_process	2	576	14	40482	0.000927984	0.00784744	10.0402	XM_005678362.3; XM_018060234.1
GO:0045793	positive regulation of cell size	biological_process	2	576	14	40482	0.000927984	0.00784744	10.0402	XM_018042484.1; XM_018050670.1
GO:0007614	short-term memory	biological_process	2	576	14	40482	0.000927984	0.00784744	10.0402	XM_018058033.1; XM_018058034.1
GO:0009058	biosynthetic process	biological_process	3	576	31	40482	0.000940801	0.00792821	6.80141	XM_005683509.3; XM_013965831.2; XM_018045704.1
GO:0035338	long-chain fatty-acyl-CoA biosynthetic process	biological_process	3	576	32	40482	0.0010632	0.00822535	6.58887	XM_005698717.3; XM_018039373.1; XM_018051173.1
GO:0006636	unsaturated fatty acid biosynthetic process	biological_process	2	576	15	40482	0.00114776	0.00822535	9.37083	NM_001285619.1; XM_018043053.1
GO:0030828	positive regulation of cGMP biosynthetic process	biological_process	2	576	15	40482	0.00114776	0.00822535	9.37083	XM_018058033.1; XM_018058034.1
GO:2001258	negative regulation of cation channel activity	biological_process	1	576	4	40482	0.00118983	0.00822535	17.5703	XM_005675116.3
GO:1902774	late endosome to lysosome transport	biological_process	1	576	4	40482	0.00118983	0.00822535	17.5703	XM_005679351.3
GO:0002093	auditory receptor cell morphogenesis	biological_process	1	576	4	40482	0.00118983	0.00822535	17.5703	XM_005687695.3
GO:0046058	cAMP metabolic process	biological_process	1	576	4	40482	0.00118983	0.00822535	17.5703	XM_013969693.2
GO:1901291	negative regulation of double-strand break repair via single-strand annealing	biological_process	1	576	4	40482	0.00118983	0.00822535	17.5703	XM_018038319.1
GO:0032342	aldosterone biosynthetic process	biological_process	1	576	4	40482	0.00118983	0.00822535	17.5703	XM_018040760.1
GO:0034651	cortisol biosynthetic process	biological_process	1	576	4	40482	0.00118983	0.00822535	17.5703	XM_018040760.1
GO:0032488	Cdc42 protein signal transduction	biological_process	1	576	4	40482	0.00118983	0.00822535	17.5703	XM_018041468.1
GO:0060327	cytoplasmic actin-based contraction involved in cell motility	biological_process	1	576	4	40482	0.00118983	0.00822535	17.5703	XM_018041468.1
GO:0061146	Peyer's patch morphogenesis	biological_process	1	576	4	40482	0.00118983	0.00822535	17.5703	XM_018042484.1
GO:0009266	response to temperature stimulus	biological_process	1	576	4	40482	0.00118983	0.00822535	17.5703	XM_018044522.1
GO:0009070	serine family amino acid biosynthetic process	biological_process	1	576	4	40482	0.00118983	0.00822535	17.5703	XM_018045984.1
GO:0071109	superior temporal gyrus development	biological_process	1	576	4	40482	0.00118983	0.00822535	17.5703	XM_018046828.1
GO:0072363	regulation of glycolytic process by positive regulation of transcription from RNA polymerase II promoter	biological_process	1	576	4	40482	0.00118983	0.00822535	17.5703	XM_018048904.1
GO:0072366	regulation of cellular ketone metabolic process by positive regulation of transcription from RNA polymerase II promoter	biological_process	1	576	4	40482	0.00118983	0.00822535	17.5703	XM_018048904.1
GO:0002143	tRNA wobble position uridine thiolation	biological_process	1	576	4	40482	0.00118983	0.00822535	17.5703	XM_018048916.1
GO:0051148	negative regulation of muscle cell differentiation	biological_process	1	576	4	40482	0.00118983	0.00822535	17.5703	XM_018050497.1
GO:0061504	cyclic threonylcarbamoyladenosine biosynthetic process	biological_process	1	576	4	40482	0.00118983	0.00822535	17.5703	XM_018051285.1
GO:0006045	N-acetylglucosamine biosynthetic process	biological_process	1	576	4	40482	0.00118983	0.00822535	17.5703	XM_018052164.1
GO:0010643	cell communication by chemical coupling	biological_process	1	576	4	40482	0.00118983	0.00822535	17.5703	XM_018053004.1
GO:0015936	coenzyme A metabolic process	biological_process	1	576	4	40482	0.00118983	0.00822535	17.5703	XM_018053703.1
GO:0060661	submandibular salivary gland formation	biological_process	1	576	4	40482	0.00118983	0.00822535	17.5703	XM_018055357.1
GO:0071338	positive regulation of hair follicle cell proliferation	biological_process	1	576	4	40482	0.00118983	0.00822535	17.5703	XM_018055357.1
GO:0015891	siderophore transport	biological_process	1	576	4	40482	0.00118983	0.00822535	17.5703	XM_018055846.1
GO:0071174	mitotic spindle checkpoint	biological_process	1	576	4	40482	0.00118983	0.00822535	17.5703	XM_018057662.1
GO:0019413	acetate biosynthetic process	biological_process	1	576	4	40482	0.00118983	0.00822535	17.5703	XM_018057750.1
GO:0019427	acetyl-CoA biosynthetic process from acetate	biological_process	1	576	4	40482	0.00118983	0.00822535	17.5703	XM_018057750.1
GO:0019542	propionate biosynthetic process	biological_process	1	576	4	40482	0.00118983	0.00822535	17.5703	XM_018057750.1
GO:0014010	Schwann cell proliferation	biological_process	1	576	4	40482	0.00118983	0.00822535	17.5703	XM_018061009.1
GO:0055107	Golgi to secretory granule transport	biological_process	1	576	4	40482	0.00118983	0.00822535	17.5703	XM_018061144.1
GO:0042941	D-alanine transport	biological_process	1	576	4	40482	0.00118983	0.00822535	17.5703	XM_018062277.1
GO:0043651	linoleic acid metabolic process	biological_process	3	576	34	40482	0.00134075	0.00914044	6.20129	XM_005698717.3; XM_018039373.1; XM_018043053.1
GO:0046907	intracellular transport	biological_process	3	576	34	40482	0.00134075	0.00914044	6.20129	XM_018039420.1; XM_018055422.1; XM_018061901.1
GO:0045717	negative regulation of fatty acid biosynthetic process	biological_process	2	576	16	40482	0.00139776	0.00921836	8.78516	NM_001286088.1; XM_018057667.1
GO:0006703	estrogen biosynthetic process	biological_process	2	576	16	40482	0.00139776	0.00921836	8.78516	XM_005677120.3; XM_005690127.3
GO:0018298	protein-chromophore linkage	biological_process	2	576	16	40482	0.00139776	0.00921836	8.78516	XM_005680582.3; XM_013964055.2
GO:0042754	negative regulation of circadian rhythm	biological_process	2	576	16	40482	0.00139776	0.00921836	8.78516	XM_005680582.3; XM_013964055.2
GO:0003094	glomerular filtration	biological_process	2	576	16	40482	0.00139776	0.00921836	8.78516	XM_005681729.3; XM_018057991.1
GO:0006750	glutathione biosynthetic process	biological_process	2	576	16	40482	0.00139776	0.00921836	8.78516	XM_013966985.2; XM_018045029.1
GO:0006054	N-acetylneuraminate metabolic process	biological_process	2	576	16	40482	0.00139776	0.00921836	8.78516	XM_018045388.1; XM_018052164.1
GO:0010891	negative regulation of sequestering of triglyceride	biological_process	2	576	16	40482	0.00139776	0.00921836	8.78516	XM_018047583.1; XM_018048904.1
GO:0019433	triglyceride catabolic process	biological_process	3	576	35	40482	0.00149688	0.00981872	6.02411	NM_001285607.1; XM_005709739.3; XM_013966067.2
GO:0097009	energy homeostasis	biological_process	3	576	35	40482	0.00149688	0.00981872	6.02411	XM_005678349.3; XM_013966559.2; XM_018053182.1
GO:0034067	protein localization to Golgi apparatus	biological_process	3	576	36	40482	0.00166523	0.0107262	5.85677	XM_005698363.3; XM_013975126.2; XM_018049631.1
GO:0045744	negative regulation of G-protein coupled receptor protein signaling pathway	biological_process	2	576	17	40482	0.00167942	0.0107262	8.26838	XM_005680582.3; XM_013964055.2
GO:0048251	elastic fiber assembly	biological_process	2	576	17	40482	0.00167942	0.0107262	8.26838	XM_018038909.1; XM_018038915.1
GO:0045199	maintenance of epithelial cell apical/basal polarity	biological_process	2	576	17	40482	0.00167942	0.0107262	8.26838	XM_018047603.1; XM_018047604.1
GO:0006198	cAMP catabolic process	biological_process	3	576	37	40482	0.00184629	0.0109597	5.69848	XM_005689658.3; XM_013966645.2; XM_018053453.1
GO:0006979	response to oxidative stress	biological_process	7	576	157	40482	0.00192458	0.0109597	3.13356	NM_001285712.1; XM_005678362.3; XM_018038319.1; XM_018063559.1; XM_018063560.1; XM_018063561.1; XM_018063562.1
GO:0010894	negative regulation of steroid biosynthetic process	biological_process	1	576	5	40482	0.00196434	0.0109597	14.0563	NM_001286088.1
GO:0072432	response to G1 DNA damage checkpoint signaling	biological_process	1	576	5	40482	0.00196434	0.0109597	14.0563	XM_013964001.2
GO:0008617	guanosine metabolic process	biological_process	1	576	5	40482	0.00196434	0.0109597	14.0563	XM_013967499.1
GO:0046070	dGTP metabolic process	biological_process	1	576	5	40482	0.00196434	0.0109597	14.0563	XM_013967499.1
GO:0046122	purine deoxyribonucleoside metabolic process	biological_process	1	576	5	40482	0.00196434	0.0109597	14.0563	XM_013967499.1
GO:0019323	pentose catabolic process	biological_process	1	576	5	40482	0.00196434	0.0109597	14.0563	XM_013971570.2
GO:0051638	barbed-end actin filament uncapping	biological_process	1	576	5	40482	0.00196434	0.0109597	14.0563	XM_018038755.1
GO:0006227	dUDP biosynthetic process	biological_process	1	576	5	40482	0.00196434	0.0109597	14.0563	XM_018039776.1
GO:0006233	dTDP biosynthetic process	biological_process	1	576	5	40482	0.00196434	0.0109597	14.0563	XM_018039776.1
GO:0032738	positive regulation of interleukin-15 production	biological_process	1	576	5	40482	0.00196434	0.0109597	14.0563	XM_018043306.1
GO:0034137	positive regulation of toll-like receptor 2 signaling pathway	biological_process	1	576	5	40482	0.00196434	0.0109597	14.0563	XM_018043306.1
GO:0035665	TIRAP-dependent toll-like receptor 4 signaling pathway	biological_process	1	576	5	40482	0.00196434	0.0109597	14.0563	XM_018043306.1
GO:0071221	cellular response to bacterial lipopeptide	biological_process	1	576	5	40482	0.00196434	0.0109597	14.0563	XM_018043306.1
GO:0008057	eye pigment granule organization	biological_process	1	576	5	40482	0.00196434	0.0109597	14.0563	XM_018043827.1
GO:0010593	negative regulation of lamellipodium assembly	biological_process	1	576	5	40482	0.00196434	0.0109597	14.0563	XM_018044775.1
GO:0000098	sulfur amino acid catabolic process	biological_process	1	576	5	40482	0.00196434	0.0109597	14.0563	XM_018047686.1
GO:0042412	taurine biosynthetic process	biological_process	1	576	5	40482	0.00196434	0.0109597	14.0563	XM_018047686.1
GO:0042128	nitrate assimilation	biological_process	1	576	5	40482	0.00196434	0.0109597	14.0563	XM_018048097.1
GO:0010871	negative regulation of receptor biosynthetic process	biological_process	1	576	5	40482	0.00196434	0.0109597	14.0563	XM_018048904.1
GO:0030497	fatty acid elongation	biological_process	1	576	5	40482	0.00196434	0.0109597	14.0563	XM_018051173.1
GO:0030026	cellular manganese ion homeostasis	biological_process	1	576	5	40482	0.00196434	0.0109597	14.0563	XM_018051417.1
GO:0032468	Golgi calcium ion homeostasis	biological_process	1	576	5	40482	0.00196434	0.0109597	14.0563	XM_018051417.1
GO:0048250	mitochondrial iron ion transport	biological_process	1	576	5	40482	0.00196434	0.0109597	14.0563	XM_018052341.1
GO:0009396	folic acid-containing compound biosynthetic process	biological_process	1	576	5	40482	0.00196434	0.0109597	14.0563	XM_018055019.1
GO:0006097	glyoxylate cycle	biological_process	1	576	5	40482	0.00196434	0.0109597	14.0563	XM_018060230.1
GO:0045887	positive regulation of synaptic growth at neuromuscular junction	biological_process	1	576	5	40482	0.00196434	0.0109597	14.0563	XM_018060560.1
GO:1903984	positive regulation of TRAIL-activated apoptotic signaling pathway	biological_process	1	576	5	40482	0.00196434	0.0109597	14.0563	XM_018060747.1
GO:1903715	regulation of aerobic respiration	biological_process	1	576	5	40482	0.00196434	0.0109597	14.0563	XM_018061869.1
GO:0015734	taurine transport	biological_process	1	576	5	40482	0.00196434	0.0109597	14.0563	XM_018067230.1
GO:0045010	actin nucleation	biological_process	2	576	18	40482	0.00199412	0.0110245	7.80903	XM_018039420.1; XM_018061901.1
GO:1901653	cellular response to peptide	biological_process	2	576	18	40482	0.00199412	0.0110245	7.80903	XM_018057330.1; XM_018057331.1
GO:0044849	estrous cycle	biological_process	2	576	18	40482	0.00199412	0.0110245	7.80903	XM_018058033.1; XM_018058034.1
GO:0022407	regulation of cell-cell adhesion	biological_process	3	576	38	40482	0.00204054	0.0112299	5.54852	XM_005684668.3; XM_018064472.1; XM_018064482.1
GO:0006520	cellular amino acid metabolic process	biological_process	3	576	38	40482	0.00204054	0.0112299	5.54852	XM_005691915.3; XM_018045704.1; XM_018061181.1
GO:0006975	DNA damage induced protein phosphorylation	biological_process	2	576	19	40482	0.00234315	0.0127507	7.39803	XM_005680582.3; XM_013964055.2
GO:0042761	very long-chain fatty acid biosynthetic process	biological_process	2	576	19	40482	0.00234315	0.0127507	7.39803	XM_018039373.1; XM_018051173.1
GO:0036089	cleavage furrow formation	biological_process	2	576	19	40482	0.00234315	0.0127507	7.39803	XM_018039420.1; XM_018061901.1
GO:0001952	regulation of cell-matrix adhesion	biological_process	3	576	40	40482	0.00247051	0.0133838	5.27109	XM_018038866.1; XM_018064472.1; XM_018064482.1
GO:0030101	natural killer cell activation	biological_process	3	576	40	40482	0.00247051	0.0133838	5.27109	XM_018045585.1; XM_018053353.1; XM_018053455.1
GO:0010744	positive regulation of macrophage derived foam cell differentiation	biological_process	2	576	20	40482	0.00272771	0.014196	7.02813	NM_001285607.1; XM_013966067.2
GO:0045820	negative regulation of glycolytic process	biological_process	2	576	20	40482	0.00272771	0.014196	7.02813	XM_018040136.1; XM_018061869.1
GO:0019243	methylglyoxal catabolic process to D-lactate via S-lactoyl-glutathione	biological_process	2	576	20	40482	0.00272771	0.014196	7.02813	XM_018040450.1; XM_018040456.1
GO:0006996	organelle organization	biological_process	2	576	20	40482	0.00272771	0.014196	7.02813	XM_018043000.1; XM_018062660.1
GO:1990428	miRNA transport	biological_process	1	576	6	40482	0.00291875	0.014196	11.7135	XM_005679282.3
GO:0033277	abortive mitotic cell cycle	biological_process	1	576	6	40482	0.00291875	0.014196	11.7135	XM_005680926.2
GO:0006436	tryptophanyl-tRNA aminoacylation	biological_process	1	576	6	40482	0.00291875	0.014196	11.7135	XM_005695408.3
GO:0070863	positive regulation of protein exit from endoplasmic reticulum	biological_process	1	576	6	40482	0.00291875	0.014196	11.7135	XM_013966559.2
GO:1990390	protein K33-linked ubiquitination	biological_process	1	576	6	40482	0.00291875	0.014196	11.7135	XM_013970396.2
GO:1903008	organelle disassembly	biological_process	1	576	6	40482	0.00291875	0.014196	11.7135	XM_013973637.2
GO:0006684	sphingomyelin metabolic process	biological_process	1	576	6	40482	0.00291875	0.014196	11.7135	XM_013974709.2
GO:0071276	cellular response to cadmium ion	biological_process	1	576	6	40482	0.00291875	0.014196	11.7135	XM_018038319.1
GO:1902745	positive regulation of lamellipodium organization	biological_process	1	576	6	40482	0.00291875	0.014196	11.7135	XM_018038755.1
GO:2000813	negative regulation of barbed-end actin filament capping	biological_process	1	576	6	40482	0.00291875	0.014196	11.7135	XM_018038755.1
GO:0006235	dTTP biosynthetic process	biological_process	1	576	6	40482	0.00291875	0.014196	11.7135	XM_018039776.1
GO:0006285	base-excision repair, AP site formation	biological_process	1	576	6	40482	0.00291875	0.014196	11.7135	XM_018040105.1
GO:0050428	3'-phosphoadenosine 5'-phosphosulfate biosynthetic process	biological_process	1	576	6	40482	0.00291875	0.014196	11.7135	XM_018041298.1
GO:0046456	icosanoid biosynthetic process	biological_process	1	576	6	40482	0.00291875	0.014196	11.7135	XM_018043053.1
GO:1903595	positive regulation of histamine secretion by mast cell	biological_process	1	576	6	40482	0.00291875	0.014196	11.7135	XM_018045925.1
GO:0033273	response to vitamin	biological_process	1	576	6	40482	0.00291875	0.014196	11.7135	XM_018046051.1
GO:0045163	clustering of voltage-gated potassium channels	biological_process	1	576	6	40482	0.00291875	0.014196	11.7135	XM_018046828.1
GO:0060383	positive regulation of DNA strand elongation	biological_process	1	576	6	40482	0.00291875	0.014196	11.7135	XM_018046973.1
GO:1903038	negative regulation of leukocyte cell-cell adhesion	biological_process	1	576	6	40482	0.00291875	0.014196	11.7135	XM_018048904.1
GO:0072139	glomerular parietal epithelial cell differentiation	biological_process	1	576	6	40482	0.00291875	0.014196	11.7135	XM_018049753.1
GO:0032472	Golgi calcium ion transport	biological_process	1	576	6	40482	0.00291875	0.014196	11.7135	XM_018051417.1
GO:2001251	negative regulation of chromosome organization	biological_process	1	576	6	40482	0.00291875	0.014196	11.7135	XM_018051562.1
GO:0003161	cardiac conduction system development	biological_process	1	576	6	40482	0.00291875	0.014196	11.7135	XM_018055357.1
GO:0035088	establishment or maintenance of apical/basal cell polarity	biological_process	1	576	6	40482	0.00291875	0.014196	11.7135	XM_018055357.1
GO:0090135	actin filament branching	biological_process	1	576	6	40482	0.00291875	0.014196	11.7135	XM_018055357.1
GO:0090240	positive regulation of histone H4 acetylation	biological_process	1	576	6	40482	0.00291875	0.014196	11.7135	XM_018059339.1
GO:0014013	regulation of gliogenesis	biological_process	1	576	6	40482	0.00291875	0.014196	11.7135	XM_018061009.1
GO:0042942	D-serine transport	biological_process	1	576	6	40482	0.00291875	0.014196	11.7135	XM_018062277.1
GO:0006099	tricarboxylic acid cycle	biological_process	3	576	42	40482	0.00295892	0.0143626	5.02009	XM_005679323.3; XM_018047030.1; XM_018060230.1
GO:0050658	RNA transport	biological_process	2	576	21	40482	0.00314895	0.0152241	6.69345	XM_005679282.3; XM_018061242.1
GO:0050790	regulation of catalytic activity	biological_process	2	576	21	40482	0.00314895	0.0152241	6.69345	XM_018040891.1; XM_018040901.1
GO:0008203	cholesterol metabolic process	biological_process	5	576	101	40482	0.00327806	0.0158168	3.47927	XM_005678362.3; XM_005682375.3; XM_005697037.3; XM_005700790.3; XM_018039469.1
GO:0042407	cristae formation	biological_process	2	576	22	40482	0.00360794	0.0171695	6.3892	XM_005678349.3; XM_018055364.1
GO:0070723	response to cholesterol	biological_process	2	576	22	40482	0.00360794	0.0171695	6.3892	XM_005694739.3; XM_005694740.3
GO:0060716	labyrinthine layer blood vessel development	biological_process	2	576	22	40482	0.00360794	0.0171695	6.3892	XM_005700492.3; XM_005700493.3
GO:0032963	collagen metabolic process	biological_process	2	576	22	40482	0.00360794	0.0171695	6.3892	XM_018038909.1; XM_018038915.1
GO:0043206	extracellular fibril organization	biological_process	2	576	22	40482	0.00360794	0.0171695	6.3892	XM_018038909.1; XM_018038915.1
GO:0009743	response to carbohydrate	biological_process	2	576	22	40482	0.00360794	0.0171695	6.3892	XM_018058033.1; XM_018058034.1
GO:0010033	response to organic substance	biological_process	3	576	45	40482	0.00380911	0.0180258	4.68542	XM_005688851.3; XM_005694739.3; XM_005694740.3
GO:0006891	intra-Golgi vesicle-mediated transport	biological_process	3	576	45	40482	0.00380911	0.0180258	4.68542	XM_005691329.3; XM_013970577.2; XM_018051101.1
GO:0060267	positive regulation of respiratory burst	biological_process	1	576	7	40482	0.00404781	0.0180258	10.0402	XM_005681729.3
GO:0044089	positive regulation of cellular component biogenesis	biological_process	1	576	7	40482	0.00404781	0.0180258	10.0402	XM_005681918.3
GO:0033353	S-adenosylmethionine cycle	biological_process	1	576	7	40482	0.00404781	0.0180258	10.0402	XM_013963495.2
GO:0034349	glial cell apoptotic process	biological_process	1	576	7	40482	0.00404781	0.0180258	10.0402	XM_013964001.2
GO:0009052	pentose-phosphate shunt, non-oxidative branch	biological_process	1	576	7	40482	0.00404781	0.0180258	10.0402	XM_013971570.2
GO:0006685	sphingomyelin catabolic process	biological_process	1	576	7	40482	0.00404781	0.0180258	10.0402	XM_013974709.2
GO:0045404	positive regulation of interleukin-4 biosynthetic process	biological_process	1	576	7	40482	0.00404781	0.0180258	10.0402	XM_018039301.1
GO:0071223	cellular response to lipoteichoic acid	biological_process	1	576	7	40482	0.00404781	0.0180258	10.0402	XM_018043306.1
GO:2000340	positive regulation of chemokine (C-X-C motif) ligand 1 production	biological_process	1	576	7	40482	0.00404781	0.0180258	10.0402	XM_018043306.1
GO:2000343	positive regulation of chemokine (C-X-C motif) ligand 2 production	biological_process	1	576	7	40482	0.00404781	0.0180258	10.0402	XM_018043306.1
GO:0006677	glycosylceramide metabolic process	biological_process	1	576	7	40482	0.00404781	0.0180258	10.0402	XM_018045571.1
GO:0061732	mitochondrial acetyl-CoA biosynthetic process from pyruvate	biological_process	1	576	7	40482	0.00404781	0.0180258	10.0402	XM_018046457.1
GO:0090204	protein localization to nuclear pore	biological_process	1	576	7	40482	0.00404781	0.0180258	10.0402	XM_018047583.1
GO:2000768	positive regulation of nephron tubule epithelial cell differentiation	biological_process	1	576	7	40482	0.00404781	0.0180258	10.0402	XM_018049753.1
GO:0044783	G1 DNA damage checkpoint	biological_process	1	576	7	40482	0.00404781	0.0180258	10.0402	XM_018057209.1
GO:0071894	histone H2B conserved C-terminal lysine ubiquitination	biological_process	1	576	7	40482	0.00404781	0.0180258	10.0402	XM_018057209.1
GO:0032717	negative regulation of interleukin-8 production	biological_process	1	576	7	40482	0.00404781	0.0180258	10.0402	XM_018059339.1
GO:0035330	regulation of hippo signaling	biological_process	1	576	7	40482	0.00404781	0.0180258	10.0402	XM_018061009.1
GO:0048022	negative regulation of melanin biosynthetic process	biological_process	1	576	7	40482	0.00404781	0.0180258	10.0402	XM_018061491.1
GO:1902750	negative regulation of cell cycle G2/M phase transition	biological_process	1	576	7	40482	0.00404781	0.0180258	10.0402	XM_018062831.1
GO:1901799	negative regulation of proteasomal protein catabolic process	biological_process	1	576	7	40482	0.00404781	0.0180258	10.0402	XM_018066646.1
GO:0008156	negative regulation of DNA replication	biological_process	3	576	46	40482	0.00412565	0.0183052	4.58356	XM_013972746.2; XM_013974709.2; XM_018061009.1
GO:0007030	Golgi organization	biological_process	8	576	219	40482	0.00438191	0.0194067	2.56735	XM_005695338.3; XM_005698363.3; XM_013967148.2; XM_013975126.2; XM_018053376.1; XM_018055357.1; XM_018067075.1; XM_018067142.1
GO:0021860	pyramidal neuron development	biological_process	2	576	24	40482	0.0046431	0.0203408	5.85677	XM_005679323.3; XM_018047030.1
GO:0033630	positive regulation of cell adhesion mediated by integrin	biological_process	2	576	24	40482	0.0046431	0.0203408	5.85677	XM_005680926.2; XM_018042484.1
GO:0070973	protein localization to endoplasmic reticulum exit site	biological_process	2	576	24	40482	0.0046431	0.0203408	5.85677	XM_005698363.3; XM_013975126.2
GO:0050774	negative regulation of dendrite morphogenesis	biological_process	2	576	24	40482	0.0046431	0.0203408	5.85677	XM_018061491.1; XM_018067075.1
GO:0007049	cell cycle	biological_process	16	576	585	40482	0.00478227	0.0209127	1.92222	XM_005679090.3; XM_013972720.2; XM_018038788.1; XM_018039776.1; XM_018041315.1; XM_018041912.1; XM_018042262.1; XM_018042264.1; XM_018044285.1; XM_018055737.1; XM_018055740.1; XM_018056119.1; XM_018056368.1; XM_018061839.1; XM_018061961.1; XM_018063712.1
GO:0007584	response to nutrient	biological_process	4	576	77	40482	0.00488427	0.0212821	3.65097	XM_005698717.3; XM_013964001.2; XM_018048097.1; XM_018055876.1
GO:0006687	glycosphingolipid metabolic process	biological_process	3	576	49	40482	0.00518072	0.0213064	4.30293	XM_013974709.2; XM_018045571.1; XM_018056840.1
GO:0035774	positive regulation of insulin secretion involved in cellular response to glucose stimulus	biological_process	3	576	49	40482	0.00518072	0.0213064	4.30293	XM_018046457.1; XM_018059339.1; XM_018066127.1
GO:0006541	glutamine metabolic process	biological_process	2	576	25	40482	0.00522107	0.0213064	5.6225	XM_005678959.3; XM_018047383.1
GO:2000008	regulation of protein localization to cell surface	biological_process	2	576	25	40482	0.00522107	0.0213064	5.6225	XM_005698363.3; XM_013975126.2
GO:0010637	negative regulation of mitochondrial fusion	biological_process	1	576	8	40482	0.00534636	0.0213064	8.78516	XM_005678349.3
GO:0016125	sterol metabolic process	biological_process	1	576	8	40482	0.00534636	0.0213064	8.78516	XM_005678362.3
GO:0031639	plasminogen activation	biological_process	1	576	8	40482	0.00534636	0.0213064	8.78516	XM_005678362.3
GO:0035542	regulation of SNARE complex assembly	biological_process	1	576	8	40482	0.00534636	0.0213064	8.78516	XM_005679351.3
GO:0045577	regulation of B cell differentiation	biological_process	1	576	8	40482	0.00534636	0.0213064	8.78516	XM_005680926.2
GO:0050427	3'-phosphoadenosine 5'-phosphosulfate metabolic process	biological_process	1	576	8	40482	0.00534636	0.0213064	8.78516	XM_005686652.3
GO:0006561	proline biosynthetic process	biological_process	1	576	8	40482	0.00534636	0.0213064	8.78516	XM_005694051.2
GO:0034201	response to oleic acid	biological_process	1	576	8	40482	0.00534636	0.0213064	8.78516	XM_005698717.3
GO:0036155	acylglycerol acyl-chain remodeling	biological_process	1	576	8	40482	0.00534636	0.0213064	8.78516	XM_005709739.3
GO:1903071	positive regulation of ER-associated ubiquitin-dependent protein catabolic process	biological_process	1	576	8	40482	0.00534636	0.0213064	8.78516	XM_013971020.2
GO:0033158	regulation of protein import into nucleus, translocation	biological_process	1	576	8	40482	0.00534636	0.0213064	8.78516	XM_018038319.1
GO:0009651	response to salt stress	biological_process	1	576	8	40482	0.00534636	0.0213064	8.78516	XM_018042172.1
GO:0032401	establishment of melanosome localization	biological_process	1	576	8	40482	0.00534636	0.0213064	8.78516	XM_018043827.1
GO:0021541	ammon gyrus development	biological_process	1	576	8	40482	0.00534636	0.0213064	8.78516	XM_018044333.1
GO:0045200	establishment of neuroblast polarity	biological_process	1	576	8	40482	0.00534636	0.0213064	8.78516	XM_018044981.1
GO:1904754	positive regulation of vascular associated smooth muscle cell migration	biological_process	1	576	8	40482	0.00534636	0.0213064	8.78516	XM_018044981.1
GO:0031638	zymogen activation	biological_process	1	576	8	40482	0.00534636	0.0213064	8.78516	XM_018045029.1
GO:0070221	sulfide oxidation, using sulfide:quinone oxidoreductase	biological_process	1	576	8	40482	0.00534636	0.0213064	8.78516	XM_018048097.1
GO:0071569	protein ufmylation	biological_process	1	576	8	40482	0.00534636	0.0213064	8.78516	XM_018051285.1
GO:1990592	protein K69-linked ufmylation	biological_process	1	576	8	40482	0.00534636	0.0213064	8.78516	XM_018051285.1
GO:2000373	positive regulation of DNA topoisomerase (ATP-hydrolyzing) activity	biological_process	1	576	8	40482	0.00534636	0.0213064	8.78516	XM_018051562.1
GO:0043990	histone H2A-S1 phosphorylation	biological_process	1	576	8	40482	0.00534636	0.0213064	8.78516	XM_018053830.1
GO:0072520	seminiferous tubule development	biological_process	1	576	8	40482	0.00534636	0.0213064	8.78516	XM_018054633.1
GO:0048664	neuron fate determination	biological_process	1	576	8	40482	0.00534636	0.0213064	8.78516	XM_018055357.1
GO:0019388	galactose catabolic process	biological_process	1	576	8	40482	0.00534636	0.0213064	8.78516	XM_018055684.1
GO:0070417	cellular response to cold	biological_process	1	576	8	40482	0.00534636	0.0213064	8.78516	XM_018056436.1
GO:0014846	esophagus smooth muscle contraction	biological_process	1	576	8	40482	0.00534636	0.0213064	8.78516	XM_018057991.1
GO:0035860	glial cell-derived neurotrophic factor receptor signaling pathway	biological_process	1	576	8	40482	0.00534636	0.0213064	8.78516	XM_018057991.1
GO:0006102	isocitrate metabolic process	biological_process	1	576	8	40482	0.00534636	0.0213064	8.78516	XM_018060230.1
GO:0016071	mRNA metabolic process	biological_process	1	576	8	40482	0.00534636	0.0213064	8.78516	XM_018062279.1
GO:0043353	enucleate erythrocyte differentiation	biological_process	1	576	8	40482	0.00534636	0.0213064	8.78516	XM_018062279.1
GO:0006559	L-phenylalanine catabolic process	biological_process	2	576	26	40482	0.0058404	0.0231234	5.40625	XM_005680540.2; XM_018062816.1
GO:0090166	Golgi disassembly	biological_process	2	576	26	40482	0.0058404	0.0231234	5.40625	XM_005698363.3; XM_013975126.2
GO:0045995	regulation of embryonic development	biological_process	2	576	26	40482	0.0058404	0.0231234	5.40625	XM_018039603.1; XM_018039604.1
GO:0001523	retinoid metabolic process	biological_process	3	576	52	40482	0.00640258	0.0248891	4.05469	XM_005686002.3; XM_018044333.1; XM_018060560.1
GO:1990126	retrograde transport, endosome to plasma membrane	biological_process	2	576	27	40482	0.00650184	0.0248891	5.20602	XM_005691431.2; XM_018056119.1
GO:0008610	lipid biosynthetic process	biological_process	2	576	27	40482	0.00650184	0.0248891	5.20602	XM_005698717.3; XM_018057750.1
GO:0060307	regulation of ventricular cardiac muscle cell membrane repolarization	biological_process	2	576	27	40482	0.00650184	0.0248891	5.20602	XM_013963118.2; XM_018053004.1
GO:0090073	positive regulation of protein homodimerization activity	biological_process	2	576	27	40482	0.00650184	0.0248891	5.20602	XM_013966073.2; XM_018043306.1
GO:0060363	cranial suture morphogenesis	biological_process	1	576	9	40482	0.00680937	0.0248891	7.80903	NM_001286088.1
GO:0033157	regulation of intracellular protein transport	biological_process	1	576	9	40482	0.00680937	0.0248891	7.80903	XM_013965675.2
GO:0060011	Sertoli cell proliferation	biological_process	1	576	9	40482	0.00680937	0.0248891	7.80903	XM_013966874.2
GO:0044262	cellular carbohydrate metabolic process	biological_process	1	576	9	40482	0.00680937	0.0248891	7.80903	XM_013971570.2
GO:0045007	depurination	biological_process	1	576	9	40482	0.00680937	0.0248891	7.80903	XM_018038319.1
GO:0038007	netrin-activated signaling pathway	biological_process	1	576	9	40482	0.00680937	0.0248891	7.80903	XM_018041468.1
GO:0071586	CAAX-box protein processing	biological_process	1	576	9	40482	0.00680937	0.0248891	7.80903	XM_018042306.1
GO:0014042	positive regulation of neuron maturation	biological_process	1	576	9	40482	0.00680937	0.0248891	7.80903	XM_018042484.1
GO:0035799	ureter maturation	biological_process	1	576	9	40482	0.00680937	0.0248891	7.80903	XM_018042484.1
GO:0072300	positive regulation of metanephric glomerulus development	biological_process	1	576	9	40482	0.00680937	0.0248891	7.80903	XM_018042484.1
GO:0006068	ethanol catabolic process	biological_process	1	576	9	40482	0.00680937	0.0248891	7.80903	XM_018043557.1
GO:0046185	aldehyde catabolic process	biological_process	1	576	9	40482	0.00680937	0.0248891	7.80903	XM_018043557.1
GO:0043482	cellular pigment accumulation	biological_process	1	576	9	40482	0.00680937	0.0248891	7.80903	XM_018043827.1
GO:0009301	snRNA transcription	biological_process	1	576	9	40482	0.00680937	0.0248891	7.80903	XM_018045758.1
GO:0032099	negative regulation of appetite	biological_process	1	576	9	40482	0.00680937	0.0248891	7.80903	XM_018048904.1
GO:0072369	regulation of lipid transport by positive regulation of transcription from RNA polymerase II promoter	biological_process	1	576	9	40482	0.00680937	0.0248891	7.80903	XM_018048904.1
GO:0044774	mitotic DNA integrity checkpoint	biological_process	1	576	9	40482	0.00680937	0.0248891	7.80903	XM_018051562.1
GO:0002070	epithelial cell maturation	biological_process	1	576	9	40482	0.00680937	0.0248891	7.80903	XM_018053004.1
GO:0072384	organelle transport along microtubule	biological_process	1	576	9	40482	0.00680937	0.0248891	7.80903	XM_018055357.1
GO:0042760	very long-chain fatty acid catabolic process	biological_process	1	576	9	40482	0.00680937	0.0248891	7.80903	XM_018055876.1
GO:0030195	negative regulation of blood coagulation	biological_process	1	576	9	40482	0.00680937	0.0248891	7.80903	XM_018057275.1
GO:0006069	ethanol oxidation	biological_process	1	576	9	40482	0.00680937	0.0248891	7.80903	XM_018057750.1
GO:0030201	heparan sulfate proteoglycan metabolic process	biological_process	1	576	9	40482	0.00680937	0.0248891	7.80903	XM_018057991.1
GO:2000345	regulation of hepatocyte proliferation	biological_process	1	576	9	40482	0.00680937	0.0248891	7.80903	XM_018057991.1
GO:0032782	bile acid secretion	biological_process	1	576	9	40482	0.00680937	0.0248891	7.80903	XM_018059388.1
GO:1900180	regulation of protein localization to nucleus	biological_process	1	576	9	40482	0.00680937	0.0248891	7.80903	XM_018061009.1
GO:0015825	L-serine transport	biological_process	1	576	9	40482	0.00680937	0.0248891	7.80903	XM_018062277.1
GO:0036465	synaptic vesicle recycling	biological_process	1	576	9	40482	0.00680937	0.0248891	7.80903	XM_018064499.1
GO:1900037	regulation of cellular response to hypoxia	biological_process	1	576	9	40482	0.00680937	0.0248891	7.80903	XM_018066646.1
GO:0043153	entrainment of circadian clock by photoperiod	biological_process	3	576	53	40482	0.00684878	0.0249579	3.97818	XM_005680582.3; XM_013964055.2; XM_018064610.1
GO:0015804	neutral amino acid transport	biological_process	2	576	28	40482	0.00720608	0.0261422	5.02009	XM_005691915.3; XM_018062277.1
GO:0043583	ear development	biological_process	2	576	28	40482	0.00720608	0.0261422	5.02009	XM_018038866.1; XM_018043827.1
GO:0006895	Golgi to endosome transport	biological_process	3	576	55	40482	0.00780177	0.0282189	3.83352	XM_005698363.3; XM_013970396.2; XM_013975126.2
GO:0043497	regulation of protein heterodimerization activity	biological_process	2	576	29	40482	0.00795375	0.0286831	4.84698	XM_013966073.2; XM_018055357.1
GO:0030193	regulation of blood coagulation	biological_process	2	576	29	40482	0.00795375	0.0286831	4.84698	XM_018052911.1; XM_018066465.1
GO:0002024	diet induced thermogenesis	biological_process	1	576	10	40482	0.00843192	0.0289452	7.02813	XM_005678349.3
GO:0034982	mitochondrial protein processing	biological_process	1	576	10	40482	0.00843192	0.0289452	7.02813	XM_005678349.3
GO:0072178	nephric duct morphogenesis	biological_process	1	576	10	40482	0.00843192	0.0289452	7.02813	XM_005684668.3
GO:1903206	negative regulation of hydrogen peroxide-induced cell death	biological_process	1	576	10	40482	0.00843192	0.0289452	7.02813	XM_005694051.2
GO:1901018	positive regulation of potassium ion transmembrane transporter activity	biological_process	1	576	10	40482	0.00843192	0.0289452	7.02813	XM_013963118.2
GO:1902510	regulation of apoptotic DNA fragmentation	biological_process	1	576	10	40482	0.00843192	0.0289452	7.02813	XM_013964001.2
GO:0008588	release of cytoplasmic sequestered NF-kappaB	biological_process	1	576	10	40482	0.00843192	0.0289452	7.02813	XM_013966073.2
GO:0071801	regulation of podosome assembly	biological_process	1	576	10	40482	0.00843192	0.0289452	7.02813	XM_013973637.2
GO:0044351	macropinocytosis	biological_process	1	576	10	40482	0.00843192	0.0289452	7.02813	XM_018038755.1
GO:0010882	regulation of cardiac muscle contraction by calcium ion signaling	biological_process	1	576	10	40482	0.00843192	0.0289452	7.02813	XM_018040136.1
GO:0051351	positive regulation of ligase activity	biological_process	1	576	10	40482	0.00843192	0.0289452	7.02813	XM_018043971.1
GO:0021882	regulation of transcription from RNA polymerase II promoter involved in forebrain neuron fate commitment	biological_process	1	576	10	40482	0.00843192	0.0289452	7.02813	XM_018048077.1
GO:0006047	UDP-N-acetylglucosamine metabolic process	biological_process	1	576	10	40482	0.00843192	0.0289452	7.02813	XM_018052164.1
GO:0045844	positive regulation of striated muscle tissue development	biological_process	1	576	10	40482	0.00843192	0.0289452	7.02813	XM_018053004.1
GO:0043987	histone H3-S10 phosphorylation	biological_process	1	576	10	40482	0.00843192	0.0289452	7.02813	XM_018053830.1
GO:0006693	prostaglandin metabolic process	biological_process	1	576	10	40482	0.00843192	0.0289452	7.02813	XM_018053987.1
GO:0051683	establishment of Golgi localization	biological_process	1	576	10	40482	0.00843192	0.0289452	7.02813	XM_018055357.1
GO:1903912	negative regulation of endoplasmic reticulum stress-induced eIF2 alpha phosphorylation	biological_process	1	576	10	40482	0.00843192	0.0289452	7.02813	XM_018056436.1
GO:0035360	positive regulation of peroxisome proliferator activated receptor signaling pathway	biological_process	1	576	10	40482	0.00843192	0.0289452	7.02813	XM_018059388.1
GO:0071321	cellular response to cGMP	biological_process	1	576	10	40482	0.00843192	0.0289452	7.02813	XM_018061491.1
GO:2000670	positive regulation of dendritic cell apoptotic process	biological_process	1	576	10	40482	0.00843192	0.0289452	7.02813	XM_018061491.1
GO:1900015	regulation of cytokine production involved in inflammatory response	biological_process	1	576	10	40482	0.00843192	0.0289452	7.02813	XM_018064610.1
GO:2001206	positive regulation of osteoclast development	biological_process	1	576	10	40482	0.00843192	0.0289452	7.02813	XM_018066127.1
GO:0070328	triglyceride homeostasis	biological_process	2	576	30	40482	0.00874543	0.0298106	4.68542	NM_001285607.1; XM_013966067.2
GO:0001676	long-chain fatty acid metabolic process	biological_process	2	576	30	40482	0.00874543	0.0298106	4.68542	XM_005698717.3; XM_018055876.1
GO:0035195	gene silencing by miRNA	biological_process	2	576	30	40482	0.00874543	0.0298106	4.68542	XM_013965718.2; XM_018063710.1
GO:0051056	regulation of small GTPase mediated signal transduction	biological_process	10	576	337	40482	0.00950162	0.0322523	2.0855	XM_005681435.3; XM_013964541.2; XM_018039589.1; XM_018039591.1; XM_018044979.1; XM_018059648.1; XM_018059649.1; XM_018059650.1; XM_018066149.1; XM_018066157.1
GO:0009725	response to hormone	biological_process	3	576	59	40482	0.00995998	0.0332586	3.57362	XM_005678362.3; XM_005694739.3; XM_005694740.3
GO:0042149	cellular response to glucose starvation	biological_process	3	576	59	40482	0.00995998	0.0332586	3.57362	XM_005678959.3; XM_018047383.1; XM_018066906.1
GO:0034058	endosomal vesicle fusion	biological_process	1	576	11	40482	0.0102092	0.0332586	6.3892	XM_005679351.3
GO:0042574	retinal metabolic process	biological_process	1	576	11	40482	0.0102092	0.0332586	6.3892	XM_005686002.3
GO:0051923	sulfation	biological_process	1	576	11	40482	0.0102092	0.0332586	6.3892	XM_005686652.3
GO:0043951	negative regulation of cAMP-mediated signaling	biological_process	1	576	11	40482	0.0102092	0.0332586	6.3892	XM_005689658.3
GO:0033211	adiponectin-activated signaling pathway	biological_process	1	576	11	40482	0.0102092	0.0332586	6.3892	XM_005698717.3
GO:0010659	cardiac muscle cell apoptotic process	biological_process	1	576	11	40482	0.0102092	0.0332586	6.3892	XM_013964001.2
GO:0009650	UV protection	biological_process	1	576	11	40482	0.0102092	0.0332586	6.3892	XM_013968375.2
GO:0002526	acute inflammatory response	biological_process	1	576	11	40482	0.0102092	0.0332586	6.3892	XM_018038319.1
GO:0051593	response to folic acid	biological_process	1	576	11	40482	0.0102092	0.0332586	6.3892	XM_018038319.1
GO:2000825	positive regulation of androgen receptor activity	biological_process	1	576	11	40482	0.0102092	0.0332586	6.3892	XM_018040210.1
GO:0007599	hemostasis	biological_process	1	576	11	40482	0.0102092	0.0332586	6.3892	XM_018042172.1
GO:0098719	sodium ion import across plasma membrane	biological_process	1	576	11	40482	0.0102092	0.0332586	6.3892	XM_018043844.1
GO:0070940	dephosphorylation of RNA polymerase II C-terminal domain	biological_process	1	576	11	40482	0.0102092	0.0332586	6.3892	XM_018045758.1
GO:0032202	telomere assembly	biological_process	1	576	11	40482	0.0102092	0.0332586	6.3892	XM_018046973.1
GO:0051096	positive regulation of helicase activity	biological_process	1	576	11	40482	0.0102092	0.0332586	6.3892	XM_018046973.1
GO:0015867	ATP transport	biological_process	1	576	11	40482	0.0102092	0.0332586	6.3892	XM_018053004.1
GO:0060373	regulation of ventricular cardiac muscle cell membrane depolarization	biological_process	1	576	11	40482	0.0102092	0.0332586	6.3892	XM_018053004.1
GO:0036336	dendritic cell migration	biological_process	1	576	11	40482	0.0102092	0.0332586	6.3892	XM_018055357.1
GO:0060684	epithelial-mesenchymal cell signaling	biological_process	1	576	11	40482	0.0102092	0.0332586	6.3892	XM_018055357.1
GO:0051103	DNA ligation involved in DNA repair	biological_process	1	576	11	40482	0.0102092	0.0332586	6.3892	XM_018056368.1
GO:0030997	regulation of centriole-centriole cohesion	biological_process	1	576	11	40482	0.0102092	0.0332586	6.3892	XM_018057767.1
GO:0048017	inositol lipid-mediated signaling	biological_process	1	576	11	40482	0.0102092	0.0332586	6.3892	XM_018064499.1
GO:0090074	negative regulation of protein homodimerization activity	biological_process	1	576	11	40482	0.0102092	0.0332586	6.3892	XM_018064849.1
GO:0006825	copper ion transport	biological_process	2	576	32	40482	0.0104629	0.0339483	4.39258	XM_005683194.3; XM_018056698.1
GO:0006296	nucleotide-excision repair, DNA incision, 5'-to lesion	biological_process	2	576	32	40482	0.0104629	0.0339483	4.39258	XM_013968375.2; XM_018040105.1
GO:0042752	regulation of circadian rhythm	biological_process	5	576	130	40482	0.010959	0.0355107	2.70312	XM_005680582.3; XM_013964055.2; XM_018048904.1; XM_018056840.1; XM_018064610.1
GO:0045765	regulation of angiogenesis	biological_process	2	576	33	40482	0.0113895	0.0366609	4.25947	XM_005695408.3; XM_018045896.1
GO:0033683	nucleotide-excision repair, DNA incision	biological_process	2	576	33	40482	0.0113895	0.0366609	4.25947	XM_013968375.2; XM_018038319.1
GO:0002076	osteoblast development	biological_process	2	576	33	40482	0.0113895	0.0366609	4.25947	XM_018040136.1; XM_018047539.1
GO:0048208	COPII vesicle coating	biological_process	4	576	95	40482	0.011648	0.0370039	2.95921	XM_013970429.2; XM_013970430.2; XM_018049656.1; XM_018067075.1
GO:0030334	regulation of cell migration	biological_process	6	576	172	40482	0.011937	0.0370039	2.45167	XM_005681918.3; XM_018039603.1; XM_018039604.1; XM_018064472.1; XM_018064482.1; XM_018064499.1
GO:0032933	SREBP signaling pathway	biological_process	1	576	12	40482	0.0121364	0.0370039	5.85677	NM_001286088.1
GO:0051694	pointed-end actin filament capping	biological_process	1	576	12	40482	0.0121364	0.0370039	5.85677	XM_005677623.3
GO:0050859	negative regulation of B cell receptor signaling pathway	biological_process	1	576	12	40482	0.0121364	0.0370039	5.85677	XM_005680926.2
GO:0071420	cellular response to histamine	biological_process	1	576	12	40482	0.0121364	0.0370039	5.85677	XM_005681579.2
GO:0032461	positive regulation of protein oligomerization	biological_process	1	576	12	40482	0.0121364	0.0370039	5.85677	XM_005681729.3
GO:0033629	negative regulation of cell adhesion mediated by integrin	biological_process	1	576	12	40482	0.0121364	0.0370039	5.85677	XM_005689658.3
GO:0055129	L-proline biosynthetic process	biological_process	1	576	12	40482	0.0121364	0.0370039	5.85677	XM_005694051.2
GO:0000301	retrograde transport, vesicle recycling within Golgi	biological_process	1	576	12	40482	0.0121364	0.0370039	5.85677	XM_005695338.3
GO:0008635	activation of cysteine-type endopeptidase activity involved in apoptotic process by cytochrome c	biological_process	1	576	12	40482	0.0121364	0.0370039	5.85677	XM_013964001.2
GO:0035519	protein K29-linked ubiquitination	biological_process	1	576	12	40482	0.0121364	0.0370039	5.85677	XM_018038284.1
GO:0045008	depyrimidination	biological_process	1	576	12	40482	0.0121364	0.0370039	5.85677	XM_018038319.1
GO:0061302	smooth muscle cell-matrix adhesion	biological_process	1	576	12	40482	0.0121364	0.0370039	5.85677	XM_018038866.1
GO:0010832	negative regulation of myotube differentiation	biological_process	1	576	12	40482	0.0121364	0.0370039	5.85677	XM_018040136.1
GO:1903428	positive regulation of reactive oxygen species biosynthetic process	biological_process	1	576	12	40482	0.0121364	0.0370039	5.85677	XM_018040136.1
GO:0010887	negative regulation of cholesterol storage	biological_process	1	576	12	40482	0.0121364	0.0370039	5.85677	XM_018048904.1
GO:0046321	positive regulation of fatty acid oxidation	biological_process	1	576	12	40482	0.0121364	0.0370039	5.85677	XM_018048904.1
GO:0060219	camera-type eye photoreceptor cell differentiation	biological_process	1	576	12	40482	0.0121364	0.0370039	5.85677	XM_018049753.1
GO:2001034	positive regulation of double-strand break repair via nonhomologous end joining	biological_process	1	576	12	40482	0.0121364	0.0370039	5.85677	XM_018051562.1
GO:0046653	tetrahydrofolate metabolic process	biological_process	1	576	12	40482	0.0121364	0.0370039	5.85677	XM_018055019.1
GO:0051835	positive regulation of synapse structural plasticity	biological_process	1	576	12	40482	0.0121364	0.0370039	5.85677	XM_018055357.1
GO:0006438	valyl-tRNA aminoacylation	biological_process	1	576	12	40482	0.0121364	0.0370039	5.85677	XM_018057918.1
GO:0035087	siRNA loading onto RISC involved in RNA interference	biological_process	1	576	12	40482	0.0121364	0.0370039	5.85677	XM_018059049.1
GO:0035743	CD4-positive, alpha-beta T cell cytokine production	biological_process	1	576	12	40482	0.0121364	0.0370039	5.85677	XM_018060134.1
GO:2000516	positive regulation of CD4-positive, alpha-beta T cell activation	biological_process	1	576	12	40482	0.0121364	0.0370039	5.85677	XM_018060134.1
GO:2000177	regulation of neural precursor cell proliferation	biological_process	1	576	12	40482	0.0121364	0.0370039	5.85677	XM_018061009.1
GO:0001919	regulation of receptor recycling	biological_process	1	576	12	40482	0.0121364	0.0370039	5.85677	XM_018063646.1
GO:0097503	sialylation	biological_process	1	576	12	40482	0.0121364	0.0370039	5.85677	XM_018063735.1
GO:0045060	negative thymic T cell selection	biological_process	1	576	12	40482	0.0121364	0.0370039	5.85677	XM_018064482.1
GO:0032324	molybdopterin cofactor biosynthetic process	biological_process	1	576	12	40482	0.0121364	0.0370039	5.85677	XM_018065594.1
GO:0048642	negative regulation of skeletal muscle tissue development	biological_process	1	576	12	40482	0.0121364	0.0370039	5.85677	XM_018066646.1
GO:0010738	regulation of protein kinase A signaling	biological_process	2	576	34	40482	0.012362	0.0374096	4.13419	XM_013966645.2; XM_018053453.1
GO:0043149	stress fiber assembly	biological_process	2	576	34	40482	0.012362	0.0374096	4.13419	XM_013975103.2; XM_018059339.1
GO:0031668	cellular response to extracellular stimulus	biological_process	2	576	34	40482	0.012362	0.0374096	4.13419	XM_018058033.1; XM_018058034.1
GO:0007585	respiratory gaseous exchange	biological_process	3	576	63	40482	0.0124718	0.0376949	3.34673	XM_018042469.1; XM_018042470.1; XM_018042471.1
GO:0034260	negative regulation of GTPase activity	biological_process	3	576	64	40482	0.0131572	0.0397171	3.29443	XM_018040891.1; XM_018040901.1; XM_018044775.1
GO:0007588	excretion	biological_process	2	576	35	40482	0.0133806	0.0400921	4.01607	XM_005683832.3; XM_005696286.3
GO:0006892	post-Golgi vesicle-mediated transport	biological_process	2	576	35	40482	0.0133806	0.0400921	4.01607	XM_005698363.3; XM_013975126.2
GO:0071157	negative regulation of cell cycle arrest	biological_process	2	576	35	40482	0.0133806	0.0400921	4.01607	XM_013966073.2; XM_018051562.1
GO:2000311	regulation of alpha-amino-3-hydroxy-5-methyl-4-isoxazole propionate selective glutamate receptor activity	biological_process	2	576	35	40482	0.0133806	0.0400921	4.01607	XM_018064472.1; XM_018064482.1
GO:0006629	lipid metabolic process	biological_process	6	576	176	40482	0.0134061	0.040119	2.39595	XM_005678349.3; XM_005689562.3; XM_018043313.1; XM_018043971.1; XM_018044333.1; XM_018055876.1
GO:0043484	regulation of RNA splicing	biological_process	4	576	99	40482	0.0137358	0.0406189	2.83965	XM_013969296.2; XM_018046237.1; XM_018059092.1; XM_018059100.1
GO:0007346	regulation of mitotic cell cycle	biological_process	3	576	65	40482	0.0138662	0.0406189	3.24375	XM_005698363.3; XM_013966073.2; XM_013975126.2
GO:0019882	antigen processing and presentation	biological_process	3	576	65	40482	0.0138662	0.0406189	3.24375	XM_018045585.1; XM_018053353.1; XM_018053455.1
GO:0051289	protein homotetramerization	biological_process	5	576	137	40482	0.0139137	0.0406189	2.56501	XM_005689252.3; XM_018064169.1; XM_018064171.1; XM_018064172.1; XM_018064173.1
GO:1904322	cellular response to forskolin	biological_process	1	576	13	40482	0.0142091	0.0406189	5.40625	XM_005679090.3
GO:0006563	L-serine metabolic process	biological_process	1	576	13	40482	0.0142091	0.0406189	5.40625	XM_005697752.3
GO:0042178	xenobiotic catabolic process	biological_process	1	576	13	40482	0.0142091	0.0406189	5.40625	XM_005698717.3
GO:0032287	peripheral nervous system myelin maintenance	biological_process	1	576	13	40482	0.0142091	0.0406189	5.40625	XM_013965675.2
GO:0010955	negative regulation of protein processing	biological_process	1	576	13	40482	0.0142091	0.0406189	5.40625	XM_013966985.2
GO:0042796	snRNA transcription from RNA polymerase III promoter	biological_process	1	576	13	40482	0.0142091	0.0406189	5.40625	XM_013967103.2
GO:0045175	basal protein localization	biological_process	1	576	13	40482	0.0142091	0.0406189	5.40625	XM_013972720.2
GO:0051310	metaphase plate congression	biological_process	1	576	13	40482	0.0142091	0.0406189	5.40625	XM_018038226.1
GO:0046415	urate metabolic process	biological_process	1	576	13	40482	0.0142091	0.0406189	5.40625	XM_018038755.1
GO:0042832	defense response to protozoan	biological_process	1	576	13	40482	0.0142091	0.0406189	5.40625	XM_018039301.1
GO:2000344	positive regulation of acrosome reaction	biological_process	1	576	13	40482	0.0142091	0.0406189	5.40625	XM_018040760.1
GO:0000103	sulfate assimilation	biological_process	1	576	13	40482	0.0142091	0.0406189	5.40625	XM_018041298.1
GO:0051258	protein polymerization	biological_process	1	576	13	40482	0.0142091	0.0406189	5.40625	XM_018043971.1
GO:0090305	nucleic acid phosphodiester bond hydrolysis	biological_process	1	576	13	40482	0.0142091	0.0406189	5.40625	XM_018051562.1
GO:0097676	histone H3-K36 dimethylation	biological_process	1	576	13	40482	0.0142091	0.0406189	5.40625	XM_018051562.1
GO:2000623	negative regulation of nuclear-transcribed mRNA catabolic process, nonsense-mediated decay	biological_process	1	576	13	40482	0.0142091	0.0406189	5.40625	XM_018052519.1
GO:0001818	negative regulation of cytokine production	biological_process	1	576	13	40482	0.0142091	0.0406189	5.40625	XM_018053830.1
GO:0015908	fatty acid transport	biological_process	1	576	13	40482	0.0142091	0.0406189	5.40625	XM_018055876.1
GO:0060263	regulation of respiratory burst	biological_process	1	576	13	40482	0.0142091	0.0406189	5.40625	XM_018056225.1
GO:0010457	centriole-centriole cohesion	biological_process	1	576	13	40482	0.0142091	0.0406189	5.40625	XM_018057767.1
GO:0042308	negative regulation of protein import into nucleus	biological_process	1	576	13	40482	0.0142091	0.0406189	5.40625	XM_018058385.1
GO:0090068	positive regulation of cell cycle process	biological_process	1	576	13	40482	0.0142091	0.0406189	5.40625	XM_018066646.1
GO:0006646	phosphatidylethanolamine biosynthetic process	biological_process	2	576	36	40482	0.0144456	0.041198	3.90451	XM_018065451.1; XM_018065452.1
GO:0006986	response to unfolded protein	biological_process	3	576	66	40482	0.0145989	0.0415863	3.1946	XM_013966985.2; XM_013971020.2; XM_018056436.1
GO:0016049	cell growth	biological_process	4	576	101	40482	0.0148683	0.0423039	2.78342	XM_013971132.2; XM_013972720.2; XM_018048457.1; XM_018060778.1
GO:0035025	positive regulation of Rho protein signal transduction	biological_process	2	576	37	40482	0.0155573	0.0441093	3.79899	XM_018044979.1; XM_018059339.1
GO:1904668	positive regulation of ubiquitin protein ligase activity	biological_process	1	576	14	40482	0.0164226	0.0447336	5.02009	XM_005684149.3
GO:0006293	nucleotide-excision repair, preincision complex stabilization	biological_process	1	576	14	40482	0.0164226	0.0447336	5.02009	XM_013968375.2
GO:0070433	negative regulation of nucleotide-binding oligomerization domain containing 2 signaling pathway	biological_process	1	576	14	40482	0.0164226	0.0447336	5.02009	XM_013972720.2
GO:0019367	fatty acid elongation, saturated fatty acid	biological_process	1	576	14	40482	0.0164226	0.0447336	5.02009	XM_018039373.1
GO:0034625	fatty acid elongation, monounsaturated fatty acid	biological_process	1	576	14	40482	0.0164226	0.0447336	5.02009	XM_018039373.1
GO:0034626	fatty acid elongation, polyunsaturated fatty acid	biological_process	1	576	14	40482	0.0164226	0.0447336	5.02009	XM_018039373.1
GO:0009992	cellular water homeostasis	biological_process	1	576	14	40482	0.0164226	0.0447336	5.02009	XM_018042172.1
GO:0034145	positive regulation of toll-like receptor 4 signaling pathway	biological_process	1	576	14	40482	0.0164226	0.0447336	5.02009	XM_018043306.1
GO:0009100	glycoprotein metabolic process	biological_process	1	576	14	40482	0.0164226	0.0447336	5.02009	XM_018045571.1
GO:0060334	regulation of interferon-gamma-mediated signaling pathway	biological_process	1	576	14	40482	0.0164226	0.0447336	5.02009	XM_018046536.1
GO:0070543	response to linoleic acid	biological_process	1	576	14	40482	0.0164226	0.0447336	5.02009	XM_018046613.1
GO:0070200	establishment of protein localization to telomere	biological_process	1	576	14	40482	0.0164226	0.0447336	5.02009	XM_018046973.1
GO:0000737	DNA catabolic process, endonucleolytic	biological_process	1	576	14	40482	0.0164226	0.0447336	5.02009	XM_018051562.1
GO:0006112	energy reserve metabolic process	biological_process	1	576	14	40482	0.0164226	0.0447336	5.02009	XM_018053182.1
GO:0006048	UDP-N-acetylglucosamine biosynthetic process	biological_process	1	576	14	40482	0.0164226	0.0447336	5.02009	XM_018056267.1
GO:0030423	targeting of mRNA for destruction involved in RNA interference	biological_process	1	576	14	40482	0.0164226	0.0447336	5.02009	XM_018059049.1
GO:2000563	positive regulation of CD4-positive, alpha-beta T cell proliferation	biological_process	1	576	14	40482	0.0164226	0.0447336	5.02009	XM_018060134.1
GO:0042518	negative regulation of tyrosine phosphorylation of Stat3 protein	biological_process	1	576	14	40482	0.0164226	0.0447336	5.02009	XM_018061009.1
GO:0042524	negative regulation of tyrosine phosphorylation of Stat5 protein	biological_process	1	576	14	40482	0.0164226	0.0447336	5.02009	XM_018061009.1
GO:0006669	sphinganine-1-phosphate biosynthetic process	biological_process	1	576	14	40482	0.0164226	0.0447336	5.02009	XM_018062724.1
GO:0033234	negative regulation of protein sumoylation	biological_process	1	576	14	40482	0.0164226	0.0447336	5.02009	XM_018064626.1
GO:0045656	negative regulation of monocyte differentiation	biological_process	1	576	14	40482	0.0164226	0.0447336	5.02009	XM_018066127.1
GO:0031397	negative regulation of protein ubiquitination	biological_process	3	576	70	40482	0.0177724	0.0481403	3.01205	XM_005680582.3; XM_013964055.2; XM_018059339.1
GO:0061337	cardiac conduction	biological_process	3	576	70	40482	0.0177724	0.0481403	3.01205	XM_013963118.2; XM_013969693.2; XM_018053004.1
GO:0014070	response to organic cyclic compound	biological_process	3	576	71	40482	0.0186276	0.049202	2.96963	XM_005694739.3; XM_005694740.3; XM_005698717.3
GO:0001578	microtubule bundle formation	biological_process	4	576	107	40482	0.0186358	0.049202	2.62734	XM_005692138.3; XM_018065643.1; XM_018065644.1; XM_018065646.1
GO:0031053	primary miRNA processing	biological_process	1	576	15	40482	0.0187726	0.049202	4.68542	XM_005679282.3
GO:0055001	muscle cell development	biological_process	1	576	15	40482	0.0187726	0.049202	4.68542	XM_013965722.2
GO:0034122	negative regulation of toll-like receptor signaling pathway	biological_process	1	576	15	40482	0.0187726	0.049202	4.68542	XM_018039301.1
GO:0014894	response to denervation involved in regulation of muscle adaptation	biological_process	1	576	15	40482	0.0187726	0.049202	4.68542	XM_018040136.1
GO:0048742	regulation of skeletal muscle fiber development	biological_process	1	576	15	40482	0.0187726	0.049202	4.68542	XM_018040136.1
GO:0006809	nitric oxide biosynthetic process	biological_process	1	576	15	40482	0.0187726	0.049202	4.68542	XM_018042021.1
GO:0042116	macrophage activation	biological_process	1	576	15	40482	0.0187726	0.049202	4.68542	XM_018042021.1
GO:0032648	regulation of interferon-beta production	biological_process	1	576	15	40482	0.0187726	0.049202	4.68542	XM_018043306.1
GO:0090309	positive regulation of methylation-dependent chromatin silencing	biological_process	1	576	15	40482	0.0187726	0.049202	4.68542	XM_018046051.1
GO:0033169	histone H3-K9 demethylation	biological_process	1	576	15	40482	0.0187726	0.049202	4.68542	XM_018052008.1
GO:0015695	organic cation transport	biological_process	1	576	15	40482	0.0187726	0.049202	4.68542	XM_018053071.1
GO:0060789	hair follicle placode formation	biological_process	1	576	15	40482	0.0187726	0.049202	4.68542	XM_018055357.1
GO:0010310	regulation of hydrogen peroxide metabolic process	biological_process	1	576	15	40482	0.0187726	0.049202	4.68542	XM_018056225.1
GO:0043267	negative regulation of potassium ion transport	biological_process	1	576	15	40482	0.0187726	0.049202	4.68542	XM_018056916.1
GO:0045916	negative regulation of complement activation	biological_process	1	576	15	40482	0.0187726	0.049202	4.68542	XM_018060134.1
GO:0070306	lens fiber cell differentiation	biological_process	1	576	15	40482	0.0187726	0.049202	4.68542	XM_018061009.1
GO:0021930	cerebellar granule cell precursor proliferation	biological_process	1	576	15	40482	0.0187726	0.049202	4.68542	XM_018062831.1
GO:1902857	positive regulation of nonmotile primary cilium assembly	biological_process	1	576	15	40482	0.0187726	0.049202	4.68542	XM_018063712.1
GO:1902017	regulation of cilium assembly	biological_process	2	576	40	40482	0.0191743	0.0502006	3.51406	XM_018040464.1; XM_018047987.1
GO:0001942	hair follicle development	biological_process	3	576	72	40482	0.0195078	0.0509637	2.92839	XM_005681918.3; XM_005700492.3; XM_005700493.3
GO:0018279	protein N-linked glycosylation via asparagine	biological_process	3	576	72	40482	0.0195078	0.0509637	2.92839	XM_018044541.1; XM_018045571.1; XM_018063735.1
GO:0030155	regulation of cell adhesion	biological_process	4	576	110	40482	0.0207351	0.0529621	2.55568	XM_018039603.1; XM_018039604.1; XM_018042484.1; XM_018063284.1
GO:0060348	bone development	biological_process	4	576	110	40482	0.0207351	0.0529621	2.55568	XM_018041298.1; XM_018057991.1; XM_018062921.1; XM_018063039.1
GO:0006782	protoporphyrinogen IX biosynthetic process	biological_process	1	576	16	40482	0.0212547	0.0529621	4.39258	XM_005677168.3
GO:0030239	myofibril assembly	biological_process	1	576	16	40482	0.0212547	0.0529621	4.39258	XM_005677623.3
GO:0031952	regulation of protein autophosphorylation	biological_process	1	576	16	40482	0.0212547	0.0529621	4.39258	XM_005684668.3
GO:0001964	startle response	biological_process	1	576	16	40482	0.0212547	0.0529621	4.39258	XM_005687695.3
GO:0071578	zinc II ion transmembrane import	biological_process	1	576	16	40482	0.0212547	0.0529621	4.39258	XM_005687983.3
GO:0030970	retrograde protein transport, ER to cytosol	biological_process	1	576	16	40482	0.0212547	0.0529621	4.39258	XM_013971020.2
GO:0030194	positive regulation of blood coagulation	biological_process	1	576	16	40482	0.0212547	0.0529621	4.39258	XM_018039002.1
GO:0033235	positive regulation of protein sumoylation	biological_process	1	576	16	40482	0.0212547	0.0529621	4.39258	XM_018040136.1
GO:0045410	positive regulation of interleukin-6 biosynthetic process	biological_process	1	576	16	40482	0.0212547	0.0529621	4.39258	XM_018043306.1
GO:0006885	regulation of pH	biological_process	1	576	16	40482	0.0212547	0.0529621	4.39258	XM_018043844.1
GO:0070166	enamel mineralization	biological_process	1	576	16	40482	0.0212547	0.0529621	4.39258	XM_018048904.1
GO:1902894	negative regulation of pri-miRNA transcription from RNA polymerase II promoter	biological_process	1	576	16	40482	0.0212547	0.0529621	4.39258	XM_018048904.1
GO:0072112	glomerular visceral epithelial cell differentiation	biological_process	1	576	16	40482	0.0212547	0.0529621	4.39258	XM_018049753.1
GO:0006268	DNA unwinding involved in DNA replication	biological_process	1	576	16	40482	0.0212547	0.0529621	4.39258	XM_018050295.1
GO:0001514	selenocysteine incorporation	biological_process	1	576	16	40482	0.0212547	0.0529621	4.39258	XM_018052519.1
GO:0043988	histone H3-S28 phosphorylation	biological_process	1	576	16	40482	0.0212547	0.0529621	4.39258	XM_018053830.1
GO:0006820	anion transport	biological_process	1	576	16	40482	0.0212547	0.0529621	4.39258	XM_018057566.1
GO:0032715	negative regulation of interleukin-6 production	biological_process	1	576	16	40482	0.0212547	0.0529621	4.39258	XM_018059339.1
GO:1990440	positive regulation of transcription from RNA polymerase II promoter in response to endoplasmic reticulum stress	biological_process	1	576	16	40482	0.0212547	0.0529621	4.39258	XM_018060747.1
GO:0002091	negative regulation of receptor internalization	biological_process	1	576	16	40482	0.0212547	0.0529621	4.39258	XM_018061242.1
GO:0010603	regulation of cytoplasmic mRNA processing body assembly	biological_process	1	576	16	40482	0.0212547	0.0529621	4.39258	XM_018061242.1
GO:1901888	regulation of cell junction assembly	biological_process	1	576	16	40482	0.0212547	0.0529621	4.39258	XM_018061491.1
GO:2000481	positive regulation of cAMP-dependent protein kinase activity	biological_process	1	576	16	40482	0.0212547	0.0529621	4.39258	XM_018061491.1
GO:0045078	positive regulation of interferon-gamma biosynthetic process	biological_process	1	576	16	40482	0.0212547	0.0529621	4.39258	XM_018062279.1
GO:0035194	posttranscriptional gene silencing by RNA	biological_process	1	576	16	40482	0.0212547	0.0529621	4.39258	XM_018063710.1
GO:0097167	circadian regulation of translation	biological_process	1	576	16	40482	0.0212547	0.0529621	4.39258	XM_018064610.1
GO:0090630	activation of GTPase activity	biological_process	6	576	194	40482	0.0216424	0.0538177	2.17365	XM_018044981.1; XM_018047987.1; XM_018053179.1; XM_018063646.1; XM_018066149.1; XM_018066157.1
GO:0017157	regulation of exocytosis	biological_process	2	576	42	40482	0.0218217	0.0541525	3.34673	XM_018055357.1; XM_018064378.1
GO:0043085	positive regulation of catalytic activity	biological_process	2	576	42	40482	0.0218217	0.0541525	3.34673	XM_018055357.1; XM_018060234.1
GO:0032922	circadian regulation of gene expression	biological_process	5	576	152	40482	0.0220265	0.0545494	2.31188	XM_005680582.3; XM_013964055.2; XM_018048904.1; XM_018056840.1; XM_018064610.1
GO:0016192	vesicle-mediated transport	biological_process	8	576	286	40482	0.0221783	0.0548692	1.96591	XM_005697037.3; XM_018039420.1; XM_018039469.1; XM_018043489.1; XM_018049662.1; XM_018053457.1; XM_018053458.1; XM_018061901.1
GO:0008104	protein localization	biological_process	4	576	112	40482	0.022217	0.0549089	2.51004	XM_005678362.3; XM_018057767.1; XM_018058931.1; XM_018062660.1
GO:0006506	GPI anchor biosynthetic process	biological_process	3	576	75	40482	0.0223006	0.0550037	2.81125	XM_005690654.2; XM_018046364.1; XM_018054240.1
GO:0051090	regulation of sequence-specific DNA binding transcription factor activity	biological_process	2	576	43	40482	0.0232163	0.0568397	3.2689	XM_018039870.1; XM_018042807.1
GO:0061512	protein localization to cilium	biological_process	2	576	43	40482	0.0232163	0.0568397	3.2689	XM_018040464.1; XM_018047083.1
GO:2001224	positive regulation of neuron migration	biological_process	2	576	43	40482	0.0232163	0.0568397	3.2689	XM_018041468.1; XM_018061491.1
GO:0051443	positive regulation of ubiquitin-protein transferase activity	biological_process	2	576	43	40482	0.0232163	0.0568397	3.2689	XM_018049448.1; XM_018057667.1
GO:0007254	JNK cascade	biological_process	4	576	114	40482	0.0237659	0.0568397	2.46601	XM_005675116.3; XM_005675173.3; XM_018053329.1; XM_018064472.1
GO:0043549	regulation of kinase activity	biological_process	1	576	17	40482	0.0238647	0.0568397	4.13419	XM_005681918.3
GO:0045056	transcytosis	biological_process	1	576	17	40482	0.0238647	0.0568397	4.13419	XM_005682375.3
GO:0048671	negative regulation of collateral sprouting	biological_process	1	576	17	40482	0.0238647	0.0568397	4.13419	XM_005684668.3
GO:0032790	ribosome disassembly	biological_process	1	576	17	40482	0.0238647	0.0568397	4.13419	XM_005684790.3
GO:2000484	positive regulation of interleukin-8 secretion	biological_process	1	576	17	40482	0.0238647	0.0568397	4.13419	XM_013962503.2
GO:0006295	nucleotide-excision repair, DNA incision, 3'-to lesion	biological_process	1	576	17	40482	0.0238647	0.0568397	4.13419	XM_013968375.2
GO:0006098	pentose-phosphate shunt	biological_process	1	576	17	40482	0.0238647	0.0568397	4.13419	XM_013971570.2
GO:0072540	T-helper 17 cell lineage commitment	biological_process	1	576	17	40482	0.0238647	0.0568397	4.13419	XM_018039301.1
GO:0071374	cellular response to parathyroid hormone stimulus	biological_process	1	576	17	40482	0.0238647	0.0568397	4.13419	XM_018040136.1
GO:0034141	positive regulation of toll-like receptor 3 signaling pathway	biological_process	1	576	17	40482	0.0238647	0.0568397	4.13419	XM_018043306.1
GO:0034142	toll-like receptor 4 signaling pathway	biological_process	1	576	17	40482	0.0238647	0.0568397	4.13419	XM_018043306.1
GO:0046850	regulation of bone remodeling	biological_process	1	576	17	40482	0.0238647	0.0568397	4.13419	XM_018053004.1
GO:0007097	nuclear migration	biological_process	1	576	17	40482	0.0238647	0.0568397	4.13419	XM_018055357.1
GO:0043405	regulation of MAP kinase activity	biological_process	1	576	17	40482	0.0238647	0.0568397	4.13419	XM_018057667.1
GO:0032836	glomerular basement membrane development	biological_process	1	576	17	40482	0.0238647	0.0568397	4.13419	XM_018057991.1
GO:0006777	Mo-molybdopterin cofactor biosynthetic process	biological_process	1	576	17	40482	0.0238647	0.0568397	4.13419	XM_018065594.1
GO:0071467	cellular response to pH	biological_process	1	576	17	40482	0.0238647	0.0568397	4.13419	XM_018066127.1
GO:0019933	cAMP-mediated signaling	biological_process	3	576	77	40482	0.024291	0.0577983	2.73823	XM_018053276.1; XM_018053277.1; XM_018061491.1
GO:0070932	histone H3 deacetylation	biological_process	2	576	44	40482	0.0246583	0.058443	3.1946	XM_018040136.1; XM_018064610.1
GO:0050767	regulation of neurogenesis	biological_process	2	576	44	40482	0.0246583	0.058443	3.1946	XM_018044981.1; XM_018061009.1
GO:0001574	ganglioside biosynthetic process	biological_process	2	576	44	40482	0.0246583	0.058443	3.1946	XM_018045571.1; XM_018063735.1
GO:0001895	retina homeostasis	biological_process	1	576	18	40482	0.0265985	0.0611313	3.90451	XM_005681729.3
GO:0010669	epithelial structure maintenance	biological_process	1	576	18	40482	0.0265985	0.0611313	3.90451	XM_005681918.3
GO:0016338	calcium-independent cell-cell adhesion via plasma membrane cell-adhesion molecules	biological_process	1	576	18	40482	0.0265985	0.0611313	3.90451	XM_005698856.3
GO:0048738	cardiac muscle tissue development	biological_process	1	576	18	40482	0.0265985	0.0611313	3.90451	XM_013965722.2
GO:0042058	regulation of epidermal growth factor receptor signaling pathway	biological_process	1	576	18	40482	0.0265985	0.0611313	3.90451	XM_013965817.2
GO:0006294	nucleotide-excision repair, preincision complex assembly	biological_process	1	576	18	40482	0.0265985	0.0611313	3.90451	XM_013968375.2
GO:0048541	Peyer's patch development	biological_process	1	576	18	40482	0.0265985	0.0611313	3.90451	XM_013969693.2
GO:0000076	DNA replication checkpoint	biological_process	1	576	18	40482	0.0265985	0.0611313	3.90451	XM_013972746.2
GO:0014909	smooth muscle cell migration	biological_process	1	576	18	40482	0.0265985	0.0611313	3.90451	XM_018038866.1
GO:0048484	enteric nervous system development	biological_process	1	576	18	40482	0.0265985	0.0611313	3.90451	XM_018042484.1
GO:0032735	positive regulation of interleukin-12 production	biological_process	1	576	18	40482	0.0265985	0.0611313	3.90451	XM_018043306.1
GO:0034197	triglyceride transport	biological_process	1	576	18	40482	0.0265985	0.0611313	3.90451	XM_018046613.1
GO:0034080	CENP-A containing nucleosome assembly	biological_process	1	576	18	40482	0.0265985	0.0611313	3.90451	XM_018049507.1
GO:0060042	retina morphogenesis in camera-type eye	biological_process	1	576	18	40482	0.0265985	0.0611313	3.90451	XM_018049753.1
GO:0021884	forebrain neuron development	biological_process	1	576	18	40482	0.0265985	0.0611313	3.90451	XM_018061491.1
GO:0009649	entrainment of circadian clock	biological_process	1	576	18	40482	0.0265985	0.0611313	3.90451	XM_018064610.1
GO:1900744	regulation of p38MAPK cascade	biological_process	1	576	18	40482	0.0265985	0.0611313	3.90451	XM_018064610.1
GO:0045216	cell-cell junction organization	biological_process	2	576	46	40482	0.0276839	0.063326	3.05571	XM_018053004.1; XM_018061009.1
GO:0019915	lipid storage	biological_process	2	576	47	40482	0.0292674	0.0651005	2.99069	XM_005680582.3; XM_013964055.2
GO:2001243	negative regulation of intrinsic apoptotic signaling pathway	biological_process	2	576	47	40482	0.0292674	0.0651005	2.99069	XM_013966874.2; XM_013971020.2
GO:0002755	MyD88-dependent toll-like receptor signaling pathway	biological_process	2	576	47	40482	0.0292674	0.0651005	2.99069	XM_018043306.1; XM_018053329.1
GO:0030819	positive regulation of cAMP biosynthetic process	biological_process	2	576	47	40482	0.0292674	0.0651005	2.99069	XM_018047539.1; XM_018053182.1
GO:0002092	positive regulation of receptor internalization	biological_process	2	576	47	40482	0.0292674	0.0651005	2.99069	XM_018053179.1; XM_018059339.1
GO:0006515	misfolded or incompletely synthesized protein catabolic process	biological_process	1	576	19	40482	0.0294521	0.0651005	3.69901	XM_005678349.3
GO:0060338	regulation of type I interferon-mediated signaling pathway	biological_process	1	576	19	40482	0.0294521	0.0651005	3.69901	XM_005680926.2
GO:0016081	synaptic vesicle docking	biological_process	1	576	19	40482	0.0294521	0.0651005	3.69901	XM_005683832.3
GO:0030322	stabilization of membrane potential	biological_process	1	576	19	40482	0.0294521	0.0651005	3.69901	XM_005696286.3
GO:1901223	negative regulation of NIK/NF-kappaB signaling	biological_process	1	576	19	40482	0.0294521	0.0651005	3.69901	XM_005700118.3
GO:0043304	regulation of mast cell degranulation	biological_process	1	576	19	40482	0.0294521	0.0651005	3.69901	XM_013965817.2
GO:0071638	negative regulation of monocyte chemotactic protein-1 production	biological_process	1	576	19	40482	0.0294521	0.0651005	3.69901	XM_013972720.2
GO:0044314	protein K27-linked ubiquitination	biological_process	1	576	19	40482	0.0294521	0.0651005	3.69901	XM_018038284.1
GO:0021532	neural tube patterning	biological_process	1	576	19	40482	0.0294521	0.0651005	3.69901	XM_018040464.1
GO:0043030	regulation of macrophage activation	biological_process	1	576	19	40482	0.0294521	0.0651005	3.69901	XM_018042021.1
GO:0042551	neuron maturation	biological_process	1	576	19	40482	0.0294521	0.0651005	3.69901	XM_018042484.1
GO:0044130	negative regulation of growth of symbiont in host	biological_process	1	576	19	40482	0.0294521	0.0651005	3.69901	XM_018043306.1
GO:0070935	3'-UTR-mediated mRNA stabilization	biological_process	1	576	19	40482	0.0294521	0.0651005	3.69901	XM_018043306.1
GO:0006336	DNA replication-independent nucleosome assembly	biological_process	1	576	19	40482	0.0294521	0.0651005	3.69901	XM_018044814.1
GO:0070508	cholesterol import	biological_process	1	576	19	40482	0.0294521	0.0651005	3.69901	XM_018046613.1
GO:0010745	negative regulation of macrophage derived foam cell differentiation	biological_process	1	576	19	40482	0.0294521	0.0651005	3.69901	XM_018048904.1
GO:0051382	kinetochore assembly	biological_process	1	576	19	40482	0.0294521	0.0651005	3.69901	XM_018049507.1
GO:0007512	adult heart development	biological_process	1	576	19	40482	0.0294521	0.0651005	3.69901	XM_018053004.1
GO:0071897	DNA biosynthetic process	biological_process	1	576	19	40482	0.0294521	0.0651005	3.69901	XM_018056368.1
GO:0043950	positive regulation of cAMP-mediated signaling	biological_process	1	576	19	40482	0.0294521	0.0651005	3.69901	XM_018061491.1
GO:0043588	skin development	biological_process	3	576	82	40482	0.0297243	0.0654713	2.57127	XM_005678362.3; XM_018038866.1; XM_018055876.1
GO:0043407	negative regulation of MAP kinase activity	biological_process	3	576	82	40482	0.0297243	0.0654713	2.57127	XM_005680926.2; XM_018049631.1; XM_018053703.1
GO:0034599	cellular response to oxidative stress	biological_process	4	576	121	40482	0.0297278	0.0654713	2.32335	XM_005694051.2; XM_018043557.1; XM_018064944.1; XM_018064946.1
GO:0034613	cellular protein localization	biological_process	3	576	83	40482	0.0308902	0.067802	2.54029	XM_018044174.1; XM_018044175.1; XM_018055357.1
GO:0060047	heart contraction	biological_process	2	576	48	40482	0.0308978	0.067802	2.92839	XM_013965722.2; XM_018055357.1
GO:0032793	positive regulation of CREB transcription factor activity	biological_process	2	576	48	40482	0.0308978	0.067802	2.92839	XM_018044333.1; XM_018053830.1
GO:0070059	intrinsic apoptotic signaling pathway in response to endoplasmic reticulum stress	biological_process	3	576	84	40482	0.0320826	0.0690237	2.51004	XM_013964001.2; XM_013966985.2; XM_018057667.1
GO:0010508	positive regulation of autophagy	biological_process	3	576	84	40482	0.0320826	0.0690237	2.51004	XM_018040891.1; XM_018040901.1; XM_018053179.1
GO:0050995	negative regulation of lipid catabolic process	biological_process	1	576	20	40482	0.0324215	0.0690237	3.51406	XM_005689658.3
GO:0051639	actin filament network formation	biological_process	1	576	20	40482	0.0324215	0.0690237	3.51406	XM_018038755.1
GO:0010715	regulation of extracellular matrix disassembly	biological_process	1	576	20	40482	0.0324215	0.0690237	3.51406	XM_018038866.1
GO:0038063	collagen-activated tyrosine kinase receptor signaling pathway	biological_process	1	576	20	40482	0.0324215	0.0690237	3.51406	XM_018038866.1
GO:2001241	positive regulation of extrinsic apoptotic signaling pathway in absence of ligand	biological_process	1	576	20	40482	0.0324215	0.0690237	3.51406	XM_018042484.1
GO:0033993	response to lipid	biological_process	1	576	20	40482	0.0324215	0.0690237	3.51406	XM_018046613.1
GO:0048489	synaptic vesicle transport	biological_process	1	576	20	40482	0.0324215	0.0690237	3.51406	XM_018047604.1
GO:0019217	regulation of fatty acid metabolic process	biological_process	1	576	20	40482	0.0324215	0.0690237	3.51406	XM_018048904.1
GO:0045776	negative regulation of blood pressure	biological_process	1	576	20	40482	0.0324215	0.0690237	3.51406	XM_018048983.1
GO:0010452	histone H3-K36 methylation	biological_process	1	576	20	40482	0.0324215	0.0690237	3.51406	XM_018051562.1
GO:0043403	skeletal muscle tissue regeneration	biological_process	1	576	20	40482	0.0324215	0.0690237	3.51406	XM_018053004.1
GO:0016572	histone phosphorylation	biological_process	1	576	20	40482	0.0324215	0.0690237	3.51406	XM_018053830.1
GO:0060501	positive regulation of epithelial cell proliferation involved in lung morphogenesis	biological_process	1	576	20	40482	0.0324215	0.0690237	3.51406	XM_018055357.1
GO:0010390	histone monoubiquitination	biological_process	1	576	20	40482	0.0324215	0.0690237	3.51406	XM_018057209.1
GO:0002031	G-protein coupled receptor internalization	biological_process	1	576	20	40482	0.0324215	0.0690237	3.51406	XM_018059339.1
GO:0045730	respiratory burst	biological_process	1	576	20	40482	0.0324215	0.0690237	3.51406	XM_018060134.1
GO:0006307	DNA dealkylation involved in DNA repair	biological_process	1	576	20	40482	0.0324215	0.0690237	3.51406	XM_018061001.1
GO:0043409	negative regulation of MAPK cascade	biological_process	1	576	20	40482	0.0324215	0.0690237	3.51406	XM_018061009.1
GO:0072091	regulation of stem cell proliferation	biological_process	1	576	20	40482	0.0324215	0.0690237	3.51406	XM_018061009.1
GO:0031214	biomineral tissue development	biological_process	2	576	49	40482	0.032575	0.069108	2.86862	NM_001285667.1; XM_005677593.3
GO:0032012	regulation of ARF protein signal transduction	biological_process	2	576	49	40482	0.032575	0.069108	2.86862	XM_005698363.3; XM_013975126.2
GO:0007631	feeding behavior	biological_process	2	576	49	40482	0.032575	0.069108	2.86862	XM_018048983.1; XM_018053182.1
GO:0034063	stress granule assembly	biological_process	2	576	49	40482	0.032575	0.069108	2.86862	XM_018050455.1; XM_018061242.1
GO:0050731	positive regulation of peptidyl-tyrosine phosphorylation	biological_process	4	576	125	40482	0.0335215	0.0710538	2.249	XM_018038496.1; XM_018044333.1; XM_018058033.1; XM_018058034.1
GO:0007017	microtubule-based process	biological_process	2	576	50	40482	0.0342988	0.0726381	2.81125	XM_005676582.3; XM_005693132.3
GO:0042493	response to drug	biological_process	8	576	311	40482	0.0351826	0.0736456	1.80788	XM_005694739.3; XM_005694740.3; XM_005698717.3; XM_018038319.1; XM_018039447.1; XM_018040136.1; XM_018042484.1; XM_018044333.1
GO:0031113	regulation of microtubule polymerization	biological_process	1	576	21	40482	0.0355028	0.0736456	3.34673	XM_005687983.3
GO:0033617	mitochondrial respiratory chain complex IV assembly	biological_process	1	576	21	40482	0.0355028	0.0736456	3.34673	XM_005689962.3
GO:0060306	regulation of membrane repolarization	biological_process	1	576	21	40482	0.0355028	0.0736456	3.34673	XM_013963118.2
GO:0048747	muscle fiber development	biological_process	1	576	21	40482	0.0355028	0.0736456	3.34673	XM_013969693.2
GO:0031396	regulation of protein ubiquitination	biological_process	1	576	21	40482	0.0355028	0.0736456	3.34673	XM_013971020.2
GO:1902236	negative regulation of endoplasmic reticulum stress-induced intrinsic apoptotic signaling pathway	biological_process	1	576	21	40482	0.0355028	0.0736456	3.34673	XM_013971020.2
GO:0015949	nucleobase-containing small molecule interconversion	biological_process	1	576	21	40482	0.0355028	0.0736456	3.34673	XM_018039776.1
GO:0048265	response to pain	biological_process	1	576	21	40482	0.0355028	0.0736456	3.34673	XM_018042484.1
GO:0045721	negative regulation of gluconeogenesis	biological_process	1	576	21	40482	0.0355028	0.0736456	3.34673	XM_018046237.1
GO:0071726	cellular response to diacyl bacterial lipopeptide	biological_process	1	576	21	40482	0.0355028	0.0736456	3.34673	XM_018046613.1
GO:0016233	telomere capping	biological_process	1	576	21	40482	0.0355028	0.0736456	3.34673	XM_018046973.1
GO:0033146	regulation of intracellular estrogen receptor signaling pathway	biological_process	1	576	21	40482	0.0355028	0.0736456	3.34673	XM_018051285.1
GO:0051560	mitochondrial calcium ion homeostasis	biological_process	1	576	21	40482	0.0355028	0.0736456	3.34673	XM_018055364.1
GO:0031664	regulation of lipopolysaccharide-mediated signaling pathway	biological_process	1	576	21	40482	0.0355028	0.0736456	3.34673	XM_018060134.1
GO:0016070	RNA metabolic process	biological_process	1	576	21	40482	0.0355028	0.0736456	3.34673	XM_018061242.1
GO:0031547	brain-derived neurotrophic factor receptor signaling pathway	biological_process	1	576	21	40482	0.0355028	0.0736456	3.34673	XM_018061491.1
GO:0008652	cellular amino acid biosynthetic process	biological_process	1	576	21	40482	0.0355028	0.0736456	3.34673	XM_018061975.1
GO:0008285	negative regulation of cell proliferation	biological_process	15	576	679	40482	0.0355624	0.0737062	1.5526	XM_005678362.3; XM_005680926.2; XM_013965718.2; XM_013966073.2; XM_013974709.2; XM_018038866.1; XM_018039870.1; XM_018040136.1; XM_018040891.1; XM_018040901.1; XM_018053004.1; XM_018061009.1; XM_018061491.1; XM_018061869.1; XM_018062831.1
GO:0006096	glycolytic process	biological_process	2	576	51	40482	0.036069	0.0744383	2.75613	XM_005679323.3; XM_018047030.1
GO:0034394	protein localization to cell surface	biological_process	2	576	51	40482	0.036069	0.0744383	2.75613	XM_018053182.1; XM_018059498.1
GO:0007166	cell surface receptor signaling pathway	biological_process	11	576	466	40482	0.0363635	0.0749824	1.659	XM_005700118.3; XM_013962705.2; XM_018039603.1; XM_018039604.1; XM_018043306.1; XM_018046536.1; XM_018046613.1; XM_018053276.1; XM_018053277.1; XM_018059212.1; XM_018064823.1
GO:0007586	digestion	biological_process	2	576	52	40482	0.0378853	0.0776085	2.70312	XM_005697008.3; XM_018048983.1
GO:0042692	muscle cell differentiation	biological_process	2	576	52	40482	0.0378853	0.0776085	2.70312	XM_018044814.1; XM_018053376.1
GO:0006694	steroid biosynthetic process	biological_process	2	576	52	40482	0.0378853	0.0776085	2.70312	XM_018047439.1; XM_018052364.1
GO:0032147	activation of protein kinase activity	biological_process	3	576	89	40482	0.0384457	0.0776085	2.36903	XM_018043193.1; XM_018058033.1; XM_018058034.1
GO:0043281	regulation of cysteine-type endopeptidase activity involved in apoptotic process	biological_process	1	576	22	40482	0.0386923	0.0776085	3.1946	XM_005684668.3
GO:0050730	regulation of peptidyl-tyrosine phosphorylation	biological_process	1	576	22	40482	0.0386923	0.0776085	3.1946	XM_005684668.3
GO:0043101	purine-containing compound salvage	biological_process	1	576	22	40482	0.0386923	0.0776085	3.1946	XM_013967499.1
GO:0019227	neuronal action potential propagation	biological_process	1	576	22	40482	0.0386923	0.0776085	3.1946	XM_013969693.2
GO:0050908	detection of light stimulus involved in visual perception	biological_process	1	576	22	40482	0.0386923	0.0776085	3.1946	XM_013969693.2
GO:1901385	regulation of voltage-gated calcium channel activity	biological_process	1	576	22	40482	0.0386923	0.0776085	3.1946	XM_013969693.2
GO:0042325	regulation of phosphorylation	biological_process	1	576	22	40482	0.0386923	0.0776085	3.1946	XM_013972746.2
GO:0045086	positive regulation of interleukin-2 biosynthetic process	biological_process	1	576	22	40482	0.0386923	0.0776085	3.1946	XM_018039301.1
GO:0048699	generation of neurons	biological_process	1	576	22	40482	0.0386923	0.0776085	3.1946	XM_018044132.1
GO:0010824	regulation of centrosome duplication	biological_process	1	576	22	40482	0.0386923	0.0776085	3.1946	XM_018044491.1
GO:0022027	interkinetic nuclear migration	biological_process	1	576	22	40482	0.0386923	0.0776085	3.1946	XM_018044981.1
GO:0070542	response to fatty acid	biological_process	1	576	22	40482	0.0386923	0.0776085	3.1946	XM_018046613.1
GO:1990000	amyloid fibril formation	biological_process	1	576	22	40482	0.0386923	0.0776085	3.1946	XM_018046613.1
GO:0032330	regulation of chondrocyte differentiation	biological_process	1	576	22	40482	0.0386923	0.0776085	3.1946	XM_018047539.1
GO:0060371	regulation of atrial cardiac muscle cell membrane depolarization	biological_process	1	576	22	40482	0.0386923	0.0776085	3.1946	XM_018053004.1
GO:0035413	positive regulation of catenin import into nucleus	biological_process	1	576	22	40482	0.0386923	0.0776085	3.1946	XM_018057991.1
GO:0038180	nerve growth factor signaling pathway	biological_process	1	576	22	40482	0.0386923	0.0776085	3.1946	XM_018061491.1
GO:0042634	regulation of hair cycle	biological_process	1	576	22	40482	0.0386923	0.0776085	3.1946	XM_018064610.1
GO:0051146	striated muscle cell differentiation	biological_process	1	576	22	40482	0.0386923	0.0776085	3.1946	XM_018064849.1
GO:0034976	response to endoplasmic reticulum stress	biological_process	4	576	131	40482	0.0397526	0.0795379	2.14599	XM_013971020.2; XM_018051285.1; XM_018057667.1; XM_018066646.1
GO:0045773	positive regulation of axon extension	biological_process	3	576	90	40482	0.0397987	0.0795646	2.34271	XM_018041468.1; XM_018058033.1; XM_018058034.1
GO:0048286	lung alveolus development	biological_process	3	576	91	40482	0.0411785	0.0821118	2.31696	XM_018042469.1; XM_018042470.1; XM_018042471.1
GO:0071902	positive regulation of protein serine/threonine kinase activity	biological_process	2	576	54	40482	0.0416553	0.0821118	2.60301	XM_005698717.3; XM_018066906.1
GO:0007020	microtubule nucleation	biological_process	2	576	54	40482	0.0416553	0.0821118	2.60301	XM_013963118.2; XM_018067142.1
GO:0009311	oligosaccharide metabolic process	biological_process	2	576	54	40482	0.0416553	0.0821118	2.60301	XM_018045571.1; XM_018063735.1
GO:1902305	regulation of sodium ion transmembrane transport	biological_process	1	576	23	40482	0.0419863	0.0821118	3.05571	XM_005675116.3
GO:0030539	male genitalia development	biological_process	1	576	23	40482	0.0419863	0.0821118	3.05571	XM_005678362.3
GO:0006623	protein targeting to vacuole	biological_process	1	576	23	40482	0.0419863	0.0821118	3.05571	XM_005679351.3
GO:0051964	negative regulation of synapse assembly	biological_process	1	576	23	40482	0.0419863	0.0821118	3.05571	XM_005684668.3
GO:0006882	cellular zinc ion homeostasis	biological_process	1	576	23	40482	0.0419863	0.0821118	3.05571	XM_005687983.3
GO:0010225	response to UV-C	biological_process	1	576	23	40482	0.0419863	0.0821118	3.05571	XM_013968375.2
GO:0034983	peptidyl-lysine deacetylation	biological_process	1	576	23	40482	0.0419863	0.0821118	3.05571	XM_018040136.1
GO:0045723	positive regulation of fatty acid biosynthetic process	biological_process	1	576	23	40482	0.0419863	0.0821118	3.05571	XM_018043971.1
GO:0050918	positive chemotaxis	biological_process	1	576	23	40482	0.0419863	0.0821118	3.05571	XM_018044775.1
GO:0032508	DNA duplex unwinding	biological_process	1	576	23	40482	0.0419863	0.0821118	3.05571	XM_018046973.1
GO:1902018	negative regulation of cilium assembly	biological_process	1	576	23	40482	0.0419863	0.0821118	3.05571	XM_018047987.1
GO:0009268	response to pH	biological_process	1	576	23	40482	0.0419863	0.0821118	3.05571	XM_018053004.1
GO:0070423	nucleotide-binding oligomerization domain containing signaling pathway	biological_process	1	576	23	40482	0.0419863	0.0821118	3.05571	XM_018053329.1
GO:0007141	male meiosis I	biological_process	1	576	23	40482	0.0419863	0.0821118	3.05571	XM_018054633.1
GO:0042176	regulation of protein catabolic process	biological_process	1	576	23	40482	0.0419863	0.0821118	3.05571	XM_018055357.1
GO:0051988	regulation of attachment of spindle microtubules to kinetochore	biological_process	1	576	23	40482	0.0419863	0.0821118	3.05571	XM_018055357.1
GO:0007213	G-protein coupled acetylcholine receptor signaling pathway	biological_process	1	576	23	40482	0.0419863	0.0821118	3.05571	XM_018060560.1
GO:2001214	positive regulation of vasculogenesis	biological_process	1	576	23	40482	0.0419863	0.0821118	3.05571	XM_018061491.1
GO:0031338	regulation of vesicle fusion	biological_process	3	576	93	40482	0.0440187	0.0858789	2.26714	XM_018047987.1; XM_018053179.1; XM_018063646.1
GO:0033138	positive regulation of peptidyl-serine phosphorylation	biological_process	4	576	135	40482	0.0442723	0.086235	2.08241	XM_013963118.2; XM_018044981.1; XM_018055357.1; XM_018059339.1
GO:0014051	gamma-aminobutyric acid secretion	biological_process	1	576	24	40482	0.0453811	0.0872741	2.92839	XM_013969693.2
GO:0046599	regulation of centriole replication	biological_process	1	576	24	40482	0.0453811	0.0872741	2.92839	XM_018038226.1
GO:0010592	positive regulation of lamellipodium assembly	biological_process	1	576	24	40482	0.0453811	0.0872741	2.92839	XM_018040136.1
GO:0033619	membrane protein proteolysis	biological_process	1	576	24	40482	0.0453811	0.0872741	2.92839	XM_018042484.1
GO:0090023	positive regulation of neutrophil chemotaxis	biological_process	1	576	24	40482	0.0453811	0.0872741	2.92839	XM_018043306.1
GO:0002089	lens morphogenesis in camera-type eye	biological_process	1	576	24	40482	0.0453811	0.0872741	2.92839	XM_018043827.1
GO:0045176	apical protein localization	biological_process	1	576	24	40482	0.0453811	0.0872741	2.92839	XM_018043827.1
GO:0070986	left/right axis specification	biological_process	1	576	24	40482	0.0453811	0.0872741	2.92839	XM_018044401.1
GO:0046628	positive regulation of insulin receptor signaling pathway	biological_process	1	576	24	40482	0.0453811	0.0872741	2.92839	XM_018047583.1
GO:0035050	embryonic heart tube development	biological_process	1	576	24	40482	0.0453811	0.0872741	2.92839	XM_018053004.1
GO:0051016	barbed-end actin filament capping	biological_process	1	576	24	40482	0.0453811	0.0872741	2.92839	XM_018055385.1
GO:0040037	negative regulation of fibroblast growth factor receptor signaling pathway	biological_process	1	576	24	40482	0.0453811	0.0872741	2.92839	XM_018057991.1
GO:0006027	glycosaminoglycan catabolic process	biological_process	1	576	24	40482	0.0453811	0.0872741	2.92839	XM_018060560.1
GO:0046330	positive regulation of JNK cascade	biological_process	4	576	136	40482	0.0454483	0.0873341	2.0671	XM_018043306.1; XM_018055357.1; XM_018064472.1; XM_018064482.1
GO:0061024	membrane organization	biological_process	2	576	56	40482	0.0456064	0.0874303	2.51004	XM_005678362.3; XM_013965722.2
GO:0007162	negative regulation of cell adhesion	biological_process	2	576	56	40482	0.0456064	0.0874303	2.51004	XM_005689658.3; XM_018044775.1
GO:0007189	adenylate cyclase-activating G-protein coupled receptor signaling pathway	biological_process	2	576	56	40482	0.0456064	0.0874303	2.51004	XM_018047539.1; XM_018048983.1
GO:0006887	exocytosis	biological_process	6	576	230	40482	0.0474126	0.0908211	1.83342	XM_018047603.1; XM_018047604.1; XM_018057566.1; XM_018057639.1; XM_018062588.1; XM_018064378.1
GO:0045597	positive regulation of cell differentiation	biological_process	2	576	57	40482	0.0476491	0.0912022	2.46601	XM_013966073.2; XM_018061009.1
GO:0003254	regulation of membrane depolarization	biological_process	1	576	25	40482	0.0488733	0.09195	2.81125	XM_005675116.3
GO:0042572	retinol metabolic process	biological_process	1	576	25	40482	0.0488733	0.09195	2.81125	XM_005686002.3
GO:0031529	ruffle organization	biological_process	1	576	25	40482	0.0488733	0.09195	2.81125	XM_018038755.1
GO:0006930	substrate-dependent cell migration, cell extension	biological_process	1	576	25	40482	0.0488733	0.09195	2.81125	XM_018041468.1
GO:0038026	reelin-mediated signaling pathway	biological_process	1	576	25	40482	0.0488733	0.09195	2.81125	XM_018044333.1
GO:1900227	positive regulation of NLRP3 inflammasome complex assembly	biological_process	1	576	25	40482	0.0488733	0.09195	2.81125	XM_018046613.1
GO:0097202	activation of cysteine-type endopeptidase activity	biological_process	1	576	25	40482	0.0488733	0.09195	2.81125	XM_018050114.1
GO:0043568	positive regulation of insulin-like growth factor receptor signaling pathway	biological_process	1	576	25	40482	0.0488733	0.09195	2.81125	XM_018052377.1
GO:0030518	intracellular steroid hormone receptor signaling pathway	biological_process	1	576	25	40482	0.0488733	0.09195	2.81125	XM_018053363.1
GO:0090292	nuclear matrix anchoring at nuclear membrane	biological_process	1	576	25	40482	0.0488733	0.09195	2.81125	XM_018053376.1
GO:0031333	negative regulation of protein complex assembly	biological_process	1	576	25	40482	0.0488733	0.09195	2.81125	XM_018055357.1
GO:0006379	mRNA cleavage	biological_process	1	576	25	40482	0.0488733	0.09195	2.81125	XM_018059049.1
GO:0030851	granulocyte differentiation	biological_process	1	576	25	40482	0.0488733	0.09195	2.81125	XM_018061869.1
GO:0071621	granulocyte chemotaxis	biological_process	1	576	25	40482	0.0488733	0.09195	2.81125	XM_018066841.1
GO:0002088	lens development in camera-type eye	biological_process	2	576	58	40482	0.0497361	0.0935008	2.42349	XM_005687695.3; XM_018053004.1
GO:0006950	response to stress	biological_process	3	576	98	40482	0.0515876	0.0963078	2.15147	XM_005678349.3; XM_018064472.1; XM_018064482.1
GO:0007093	mitotic cell cycle checkpoint	biological_process	2	576	59	40482	0.051867	0.0963078	2.38242	XM_013972746.2; XM_018050295.1
GO:0042113	B cell activation	biological_process	2	576	59	40482	0.051867	0.0963078	2.38242	XM_018040136.1; XM_018057639.1
GO:0050860	negative regulation of T cell receptor signaling pathway	biological_process	1	576	26	40482	0.0524594	0.0963078	2.70312	XM_005680926.2
GO:2000045	regulation of G1/S transition of mitotic cell cycle	biological_process	1	576	26	40482	0.0524594	0.0963078	2.70312	XM_005680926.2
GO:0097151	positive regulation of inhibitory postsynaptic potential	biological_process	1	576	26	40482	0.0524594	0.0963078	2.70312	XM_005683832.3
GO:0048755	branching morphogenesis of a nerve	biological_process	1	576	26	40482	0.0524594	0.0963078	2.70312	XM_005684668.3
GO:0045945	positive regulation of transcription from RNA polymerase III promoter	biological_process	1	576	26	40482	0.0524594	0.0963078	2.70312	XM_013967103.2
GO:0035455	response to interferon-alpha	biological_process	1	576	26	40482	0.0524594	0.0963078	2.70312	XM_013970396.2
GO:0044319	wound healing, spreading of cells	biological_process	1	576	26	40482	0.0524594	0.0963078	2.70312	XM_018038866.1
GO:0035721	intraciliary retrograde transport	biological_process	1	576	26	40482	0.0524594	0.0963078	2.70312	XM_018040464.1
GO:0035845	photoreceptor cell outer segment organization	biological_process	1	576	26	40482	0.0524594	0.0963078	2.70312	XM_018040464.1
GO:0015693	magnesium ion transport	biological_process	1	576	26	40482	0.0524594	0.0963078	2.70312	XM_018044541.1
GO:0046548	retinal rod cell development	biological_process	1	576	26	40482	0.0524594	0.0963078	2.70312	XM_018054615.1
GO:0006801	superoxide metabolic process	biological_process	1	576	26	40482	0.0524594	0.0963078	2.70312	XM_018056225.1
GO:2000480	negative regulation of cAMP-dependent protein kinase activity	biological_process	1	576	26	40482	0.0524594	0.0963078	2.70312	XM_018058385.1
GO:0046512	sphingosine biosynthetic process	biological_process	1	576	26	40482	0.0524594	0.0963078	2.70312	XM_018062724.1
GO:0048712	negative regulation of astrocyte differentiation	biological_process	1	576	26	40482	0.0524594	0.0963078	2.70312	XM_018062831.1
GO:0050764	regulation of phagocytosis	biological_process	1	576	26	40482	0.0524594	0.0963078	2.70312	XM_018064499.1
GO:2000778	positive regulation of interleukin-6 secretion	biological_process	1	576	26	40482	0.0524594	0.0963078	2.70312	XM_018066841.1
GO:0006957	complement activation, alternative pathway	biological_process	1	576	27	40482	0.056136	0.101371	2.60301	XM_005694773.3
GO:0060749	mammary gland alveolus development	biological_process	1	576	27	40482	0.056136	0.101371	2.60301	XM_018038866.1
GO:0043388	positive regulation of DNA binding	biological_process	1	576	27	40482	0.056136	0.101371	2.60301	XM_018039301.1
GO:0072001	renal system development	biological_process	1	576	27	40482	0.056136	0.101371	2.60301	XM_018040464.1
GO:0032438	melanosome organization	biological_process	1	576	27	40482	0.056136	0.101371	2.60301	XM_018043827.1
GO:0045722	positive regulation of gluconeogenesis	biological_process	1	576	27	40482	0.056136	0.101371	2.60301	XM_018048904.1
GO:0006828	manganese ion transport	biological_process	1	576	27	40482	0.056136	0.101371	2.60301	XM_018051417.1
GO:0033129	positive regulation of histone phosphorylation	biological_process	1	576	27	40482	0.056136	0.101371	2.60301	XM_018053830.1
GO:0001556	oocyte maturation	biological_process	1	576	27	40482	0.056136	0.101371	2.60301	XM_018054633.1
GO:0031274	positive regulation of pseudopodium assembly	biological_process	1	576	27	40482	0.056136	0.101371	2.60301	XM_018055357.1
GO:0010389	regulation of G2/M transition of mitotic cell cycle	biological_process	1	576	27	40482	0.056136	0.101371	2.60301	XM_018058385.1
GO:0030889	negative regulation of B cell proliferation	biological_process	1	576	27	40482	0.056136	0.101371	2.60301	XM_018064823.1
GO:0035249	synaptic transmission, glutamatergic	biological_process	2	576	61	40482	0.0562588	0.101441	2.3043	XM_005683832.3; XM_013969693.2
GO:0043154	negative regulation of cysteine-type endopeptidase activity involved in apoptotic process	biological_process	3	576	101	40482	0.0564483	0.101632	2.08756	XM_005678362.3; XM_013971020.2; XM_018057662.1
GO:0051092	positive regulation of NF-kappaB transcription factor activity	biological_process	6	576	241	40482	0.0580535	0.104367	1.74974	XM_005675173.3; XM_013965817.2; XM_018043306.1; XM_018048678.1; XM_018053329.1; XM_018053830.1
GO:0019886	antigen processing and presentation of exogenous peptide antigen via MHC class II	biological_process	3	576	102	40482	0.0581214	0.104412	2.0671	XM_005697037.3; XM_018039469.1; XM_018049656.1
GO:0030183	B cell differentiation	biological_process	4	576	146	40482	0.0582275	0.104525	1.92551	XM_018040136.1; XM_018057330.1; XM_018057331.1; XM_018062279.1
GO:0031290	retinal ganglion cell axon guidance	biological_process	2	576	62	40482	0.0585189	0.104816	2.26714	XM_005684668.3; XM_018039447.1
GO:0006730	one-carbon metabolic process	biological_process	2	576	62	40482	0.0585189	0.104816	2.26714	XM_013963495.2; XM_018055019.1
GO:0010842	retina layer formation	biological_process	2	576	62	40482	0.0585189	0.104816	2.26714	XM_018039447.1; XM_018049753.1
GO:0043525	positive regulation of neuron apoptotic process	biological_process	3	576	103	40482	0.0598208	0.106425	2.04703	XM_005684668.3; XM_018040136.1; XM_018055357.1
GO:0050732	negative regulation of peptidyl-tyrosine phosphorylation	biological_process	1	576	28	40482	0.0598998	0.106425	2.51004	XM_005680926.2
GO:0032495	response to muramyl dipeptide	biological_process	1	576	28	40482	0.0598998	0.106425	2.51004	XM_013972720.2
GO:0043473	pigmentation	biological_process	1	576	28	40482	0.0598998	0.106425	2.51004	XM_018043000.1
GO:1902287	semaphorin-plexin signaling pathway involved in axon guidance	biological_process	1	576	28	40482	0.0598998	0.106425	2.51004	XM_018044775.1
GO:0050702	interleukin-1 beta secretion	biological_process	1	576	28	40482	0.0598998	0.106425	2.51004	XM_018046613.1
GO:0007252	I-kappaB phosphorylation	biological_process	1	576	28	40482	0.0598998	0.106425	2.51004	XM_018048678.1
GO:0032486	Rap protein signal transduction	biological_process	1	576	28	40482	0.0598998	0.106425	2.51004	XM_018061491.1
GO:0048863	stem cell differentiation	biological_process	2	576	63	40482	0.0608213	0.107983	2.23115	XM_018042033.1; XM_018048527.1
GO:0048025	negative regulation of mRNA splicing, via spliceosome	biological_process	2	576	64	40482	0.0631654	0.111386	2.19629	XM_005679282.3; XM_018050497.1
GO:0050890	cognition	biological_process	2	576	64	40482	0.0631654	0.111386	2.19629	XM_018044541.1; XM_018055426.1
GO:0016050	vesicle organization	biological_process	2	576	64	40482	0.0631654	0.111386	2.19629	XM_018045925.1; XM_018047083.1
GO:0000278	mitotic cell cycle	biological_process	2	576	64	40482	0.0631654	0.111386	2.19629	XM_018049507.1; XM_018057767.1
GO:0006890	retrograde vesicle-mediated transport, Golgi to ER	biological_process	3	576	105	40482	0.0632981	0.111386	2.00804	XM_005698363.3; XM_013975126.2; XM_018051101.1
GO:0042060	wound healing	biological_process	3	576	105	40482	0.0632981	0.111386	2.00804	XM_018048904.1; XM_018057330.1; XM_018057331.1
GO:0016337	single organismal cell-cell adhesion	biological_process	6	576	246	40482	0.0633403	0.111386	1.71418	XM_005675626.3; XM_013962503.2; XM_018038909.1; XM_018038915.1; XM_018050114.1; XM_018063284.1
GO:0006418	tRNA aminoacylation for protein translation	biological_process	1	576	29	40482	0.0637477	0.111386	2.42349	XM_005680282.3
GO:0061014	positive regulation of mRNA catabolic process	biological_process	1	576	29	40482	0.0637477	0.111386	2.42349	XM_013965718.2
GO:0085020	protein K6-linked ubiquitination	biological_process	1	576	29	40482	0.0637477	0.111386	2.42349	XM_018038284.1
GO:0071404	cellular response to low-density lipoprotein particle stimulus	biological_process	1	576	29	40482	0.0637477	0.111386	2.42349	XM_018046613.1
GO:0071205	protein localization to juxtaparanode region of axon	biological_process	1	576	29	40482	0.0637477	0.111386	2.42349	XM_018046828.1
GO:0006518	peptide metabolic process	biological_process	1	576	29	40482	0.0637477	0.111386	2.42349	XM_018050000.1
GO:0035066	positive regulation of histone acetylation	biological_process	1	576	29	40482	0.0637477	0.111386	2.42349	XM_018053830.1
GO:0010575	positive regulation of vascular endothelial growth factor production	biological_process	1	576	29	40482	0.0637477	0.111386	2.42349	XM_018057991.1
GO:0031295	T cell costimulation	biological_process	2	576	65	40482	0.0655508	0.114126	2.1625	XM_005676047.3; XM_005680926.2
GO:0050770	regulation of axonogenesis	biological_process	2	576	65	40482	0.0655508	0.114126	2.1625	XM_018042484.1; XM_018043193.1
GO:0007596	blood coagulation	biological_process	6	576	249	40482	0.0666485	0.115954	1.69352	XM_018038755.1; XM_018039002.1; XM_018041298.1; XM_018043000.1; XM_018045160.1; XM_018057275.1
GO:0031532	actin cytoskeleton reorganization	biological_process	4	576	152	40482	0.0667845	0.116107	1.84951	XM_013965817.2; XM_018051417.1; XM_018064472.1; XM_018064482.1
GO:0070933	histone H4 deacetylation	biological_process	1	576	30	40482	0.0676764	0.116407	2.34271	XM_018040136.1
GO:0003407	neural retina development	biological_process	1	576	30	40482	0.0676764	0.116407	2.34271	XM_018042033.1
GO:0050892	intestinal absorption	biological_process	1	576	30	40482	0.0676764	0.116407	2.34271	XM_018046613.1
GO:2000505	regulation of energy homeostasis	biological_process	1	576	30	40482	0.0676764	0.116407	2.34271	XM_018046613.1
GO:0030316	osteoclast differentiation	biological_process	1	576	30	40482	0.0676764	0.116407	2.34271	XM_018047083.1
GO:0040023	establishment of nucleus localization	biological_process	1	576	30	40482	0.0676764	0.116407	2.34271	XM_018053376.1
GO:0090136	epithelial cell-cell adhesion	biological_process	1	576	30	40482	0.0676764	0.116407	2.34271	XM_018055357.1
GO:0070372	regulation of ERK1 and ERK2 cascade	biological_process	2	576	66	40482	0.0679771	0.116676	2.12973	XM_005680926.2; XM_005684668.3
GO:0045197	establishment or maintenance of epithelial cell apical/basal polarity	biological_process	2	576	66	40482	0.0679771	0.116676	2.12973	XM_013972720.2; XM_018043193.1
GO:0030148	sphingolipid biosynthetic process	biological_process	2	576	66	40482	0.0679771	0.116676	2.12973	XM_018039373.1; XM_018062724.1
GO:0006635	fatty acid beta-oxidation	biological_process	2	576	67	40482	0.0704438	0.120399	2.09795	XM_005689252.3; XM_018061233.1
GO:0030199	collagen fibril organization	biological_process	2	576	67	40482	0.0704438	0.120399	2.09795	XM_018038909.1; XM_018038915.1
GO:0007026	negative regulation of microtubule depolymerization	biological_process	2	576	67	40482	0.0704438	0.120399	2.09795	XM_018043971.1; XM_018067142.1
GO:0016226	iron-sulfur cluster assembly	biological_process	1	576	31	40482	0.0716829	0.120816	2.26714	XM_005692022.3
GO:0046686	response to cadmium ion	biological_process	1	576	31	40482	0.0716829	0.120816	2.26714	XM_018039776.1
GO:0051646	mitochondrion localization	biological_process	1	576	31	40482	0.0716829	0.120816	2.26714	XM_018043193.1
GO:0030299	intestinal cholesterol absorption	biological_process	1	576	31	40482	0.0716829	0.120816	2.26714	XM_018046613.1
GO:0042297	vocal learning	biological_process	1	576	31	40482	0.0716829	0.120816	2.26714	XM_018046828.1
GO:0016339	calcium-dependent cell-cell adhesion via plasma membrane cell adhesion molecules	biological_process	1	576	31	40482	0.0716829	0.120816	2.26714	XM_018051417.1
GO:0010863	positive regulation of phospholipase C activity	biological_process	1	576	31	40482	0.0716829	0.120816	2.26714	XM_018053363.1
GO:0006388	tRNA splicing, via endonucleolytic cleavage and ligation	biological_process	1	576	31	40482	0.0716829	0.120816	2.26714	XM_018059049.1
GO:0050435	beta-amyloid metabolic process	biological_process	1	576	31	40482	0.0716829	0.120816	2.26714	XM_018060234.1
GO:0090557	establishment of endothelial intestinal barrier	biological_process	1	576	31	40482	0.0716829	0.120816	2.26714	XM_018061491.1
GO:0035278	miRNA mediated inhibition of translation	biological_process	1	576	31	40482	0.0716829	0.120816	2.26714	XM_018063710.1
GO:0002223	stimulatory C-type lectin receptor signaling pathway	biological_process	2	576	68	40482	0.0729502	0.122696	2.0671	XM_018053329.1; XM_018053830.1
GO:0055088	lipid homeostasis	biological_process	2	576	69	40482	0.0754961	0.125945	2.03714	XM_005709739.3; XM_018061233.1
GO:0060333	interferon-gamma-mediated signaling pathway	biological_process	2	576	69	40482	0.0754961	0.125945	2.03714	XM_018039301.1; XM_018046536.1
GO:0008643	carbohydrate transport	biological_process	1	576	32	40482	0.0757643	0.125945	2.19629	XM_013966559.2
GO:0055078	sodium ion homeostasis	biological_process	1	576	32	40482	0.0757643	0.125945	2.19629	XM_013969206.2
GO:0040029	regulation of gene expression, epigenetic	biological_process	1	576	32	40482	0.0757643	0.125945	2.19629	XM_018040136.1
GO:0045088	regulation of innate immune response	biological_process	1	576	32	40482	0.0757643	0.125945	2.19629	XM_018043306.1
GO:0061098	positive regulation of protein tyrosine kinase activity	biological_process	1	576	32	40482	0.0757643	0.125945	2.19629	XM_018044333.1
GO:0015914	phospholipid transport	biological_process	1	576	32	40482	0.0757643	0.125945	2.19629	XM_018047583.1
GO:0070498	interleukin-1-mediated signaling pathway	biological_process	1	576	32	40482	0.0757643	0.125945	2.19629	XM_018053830.1
GO:0003334	keratinocyte development	biological_process	1	576	32	40482	0.0757643	0.125945	2.19629	XM_018055357.1
GO:0097421	liver regeneration	biological_process	1	576	32	40482	0.0757643	0.125945	2.19629	XM_018057991.1
GO:0007220	Notch receptor processing	biological_process	1	576	32	40482	0.0757643	0.125945	2.19629	XM_018060234.1
GO:0030203	glycosaminoglycan metabolic process	biological_process	1	576	32	40482	0.0757643	0.125945	2.19629	XM_018060560.1
GO:0070266	necroptotic process	biological_process	1	576	32	40482	0.0757643	0.125945	2.19629	XM_018061455.1
GO:0030033	microvillus assembly	biological_process	1	576	32	40482	0.0757643	0.125945	2.19629	XM_018061491.1
GO:0021766	hippocampus development	biological_process	3	576	112	40482	0.07628	0.126716	1.88253	XM_005679323.3; XM_018047030.1; XM_018061009.1
GO:0055085	transmembrane transport	biological_process	5	576	207	40482	0.0765621	0.127097	1.69761	XM_005695244.3; XM_018039235.1; XM_018044541.1; XM_018057566.1; XM_018059072.1
GO:0045931	positive regulation of mitotic cell cycle	biological_process	2	576	70	40482	0.0780807	0.129441	2.00804	XM_005678959.3; XM_018047383.1
GO:0042474	middle ear morphogenesis	biological_process	1	576	33	40482	0.0799175	0.131231	2.12973	NM_001286088.1
GO:0090102	cochlea development	biological_process	1	576	33	40482	0.0799175	0.131231	2.12973	XM_005687695.3
GO:0032469	endoplasmic reticulum calcium ion homeostasis	biological_process	1	576	33	40482	0.0799175	0.131231	2.12973	XM_013971020.2
GO:0007250	activation of NF-kappaB-inducing kinase activity	biological_process	1	576	33	40482	0.0799175	0.131231	2.12973	XM_018043306.1
GO:0050804	modulation of synaptic transmission	biological_process	1	576	33	40482	0.0799175	0.131231	2.12973	XM_018044333.1
GO:0045116	protein neddylation	biological_process	1	576	33	40482	0.0799175	0.131231	2.12973	XM_018049448.1
GO:0007398	ectoderm development	biological_process	1	576	33	40482	0.0799175	0.131231	2.12973	XM_018061009.1
GO:0071880	adenylate cyclase-activating adrenergic receptor signaling pathway	biological_process	1	576	33	40482	0.0799175	0.131231	2.12973	XM_018061491.1
GO:0006644	phospholipid metabolic process	biological_process	2	576	71	40482	0.0807036	0.132343	1.97975	NM_001285607.1; XM_013966067.2
GO:0001501	skeletal system development	biological_process	5	576	211	40482	0.0821674	0.134562	1.66543	XM_005700790.3; XM_018040136.1; XM_018041298.1; XM_018044401.1; XM_018047539.1
GO:0032007	negative regulation of TOR signaling	biological_process	2	576	72	40482	0.0833643	0.136246	1.95226	XM_018040891.1; XM_018040901.1
GO:0051591	response to cAMP	biological_process	2	576	72	40482	0.0833643	0.136246	1.95226	XM_018056840.1; XM_018064610.1
GO:0010765	positive regulation of sodium ion transport	biological_process	1	576	34	40482	0.0841397	0.136502	2.0671	XM_005675116.3
GO:0042462	eye photoreceptor cell development	biological_process	1	576	34	40482	0.0841397	0.136502	2.0671	XM_005678029.3
GO:0048593	camera-type eye morphogenesis	biological_process	1	576	34	40482	0.0841397	0.136502	2.0671	XM_018043827.1
GO:0007004	telomere maintenance via telomerase	biological_process	1	576	34	40482	0.0841397	0.136502	2.0671	XM_018046973.1
GO:0006337	nucleosome disassembly	biological_process	1	576	34	40482	0.0841397	0.136502	2.0671	XM_018048077.1
GO:0030500	regulation of bone mineralization	biological_process	1	576	34	40482	0.0841397	0.136502	2.0671	XM_018053004.1
GO:0051000	positive regulation of nitric-oxide synthase activity	biological_process	1	576	34	40482	0.0841397	0.136502	2.0671	XM_018053363.1
GO:0006509	membrane protein ectodomain proteolysis	biological_process	1	576	34	40482	0.0841397	0.136502	2.0671	XM_018060234.1
GO:0060213	positive regulation of nuclear-transcribed mRNA poly(A) tail shortening	biological_process	1	576	34	40482	0.0841397	0.136502	2.0671	XM_018063710.1
GO:1900017	positive regulation of cytokine production involved in inflammatory response	biological_process	1	576	34	40482	0.0841397	0.136502	2.0671	XM_018066841.1
GO:0010975	regulation of neuron projection development	biological_process	1	576	35	40482	0.0884281	0.141567	2.00804	XM_005687983.3
GO:0045725	positive regulation of glycogen biosynthetic process	biological_process	1	576	35	40482	0.0884281	0.141567	2.00804	XM_013975103.2
GO:0043011	myeloid dendritic cell differentiation	biological_process	1	576	35	40482	0.0884281	0.141567	2.00804	XM_018039301.1
GO:0014898	cardiac muscle hypertrophy in response to stress	biological_process	1	576	35	40482	0.0884281	0.141567	2.00804	XM_018040136.1
GO:0051974	negative regulation of telomerase activity	biological_process	1	576	35	40482	0.0884281	0.141567	2.00804	XM_018046973.1
GO:0090286	cytoskeletal anchoring at nuclear membrane	biological_process	1	576	35	40482	0.0884281	0.141567	2.00804	XM_018053376.1
GO:0010827	regulation of glucose transport	biological_process	1	576	35	40482	0.0884281	0.141567	2.00804	XM_018057667.1
GO:0033539	fatty acid beta-oxidation using acyl-CoA dehydrogenase	biological_process	1	576	35	40482	0.0884281	0.141567	2.00804	XM_018061233.1
GO:0050832	defense response to fungus	biological_process	1	576	35	40482	0.0884281	0.141567	2.00804	XM_018066841.1
GO:0090201	negative regulation of release of cytochrome c from mitochondria	biological_process	1	576	35	40482	0.0884281	0.141567	2.00804	XM_018066906.1
GO:0032868	response to insulin	biological_process	2	576	74	40482	0.0887968	0.141783	1.89949	XM_005680582.3; XM_013964055.2
GO:0042795	snRNA transcription from RNA polymerase II promoter	biological_process	2	576	75	40482	0.0915675	0.145919	1.87417	XM_013967103.2; XM_018039870.1
GO:0050900	leukocyte migration	biological_process	3	576	120	40482	0.0926137	0.146739	1.75703	XM_005680926.2; XM_005691915.3; XM_013962503.2
GO:0031647	regulation of protein stability	biological_process	3	576	120	40482	0.0926137	0.146739	1.75703	XM_018055357.1; XM_018061009.1; XM_018066646.1
GO:0043928	exonucleolytic nuclear-transcribed mRNA catabolic process involved in deadenylation-dependent decay	biological_process	1	576	36	40482	0.09278	0.146739	1.95226	XM_013965718.2
GO:0048255	mRNA stabilization	biological_process	1	576	36	40482	0.09278	0.146739	1.95226	XM_018050455.1
GO:0031297	replication fork processing	biological_process	1	576	36	40482	0.09278	0.146739	1.95226	XM_018051562.1
GO:0007130	synaptonemal complex assembly	biological_process	1	576	36	40482	0.09278	0.146739	1.95226	XM_018054633.1
GO:0007602	phototransduction	biological_process	1	576	36	40482	0.09278	0.146739	1.95226	XM_018059339.1
GO:0021591	ventricular system development	biological_process	1	576	36	40482	0.09278	0.146739	1.95226	XM_018061491.1
GO:0002028	regulation of sodium ion transport	biological_process	1	576	36	40482	0.09278	0.146739	1.95226	XM_018064610.1
GO:0045055	regulated exocytosis	biological_process	1	576	37	40482	0.0971928	0.15222	1.89949	XM_005679351.3
GO:0009416	response to light stimulus	biological_process	1	576	37	40482	0.0971928	0.15222	1.89949	XM_018038319.1
GO:0000729	DNA double-strand break processing	biological_process	1	576	37	40482	0.0971928	0.15222	1.89949	XM_018051562.1
GO:0048514	blood vessel morphogenesis	biological_process	1	576	37	40482	0.0971928	0.15222	1.89949	XM_018053004.1
GO:0048384	retinoic acid receptor signaling pathway	biological_process	1	576	37	40482	0.0971928	0.15222	1.89949	XM_018056840.1
GO:0016239	positive regulation of macroautophagy	biological_process	1	576	37	40482	0.0971928	0.15222	1.89949	XM_018057209.1
GO:0022408	negative regulation of cell-cell adhesion	biological_process	1	576	37	40482	0.0971928	0.15222	1.89949	XM_018061009.1
GO:1900153	positive regulation of nuclear-transcribed mRNA catabolic process, deadenylation-dependent decay	biological_process	1	576	37	40482	0.0971928	0.15222	1.89949	XM_018063710.1
GO:0010977	negative regulation of neuron projection development	biological_process	2	576	77	40482	0.0972149	0.15222	1.82549	XM_013967499.1; XM_018049631.1
GO:0032760	positive regulation of tumor necrosis factor production	biological_process	2	576	77	40482	0.0972149	0.15222	1.82549	XM_018040182.1; XM_018043306.1
GO:0030010	establishment of cell polarity	biological_process	2	576	77	40482	0.0972149	0.15222	1.82549	XM_018043193.1; XM_018055357.1
GO:0051965	positive regulation of synapse assembly	biological_process	3	576	123	40482	0.0991336	0.155024	1.71418	XM_005687695.3; XM_018058033.1; XM_018058034.1
GO:0071320	cellular response to cAMP	biological_process	2	576	78	40482	0.10009	0.156319	1.80208	XM_013963118.2; XM_018061491.1
GO:0051402	neuron apoptotic process	biological_process	2	576	78	40482	0.10009	0.156319	1.80208	XM_013964001.2; XM_018061961.1
GO:0045732	positive regulation of protein catabolic process	biological_process	3	576	124	40482	0.101353	0.157862	1.70035	XM_013966073.2; XM_018053004.1; XM_018057662.1
GO:0045947	negative regulation of translational initiation	biological_process	1	576	38	40482	0.101664	0.157862	1.84951	XM_005686379.3
GO:0045956	positive regulation of calcium ion-dependent exocytosis	biological_process	1	576	38	40482	0.101664	0.157862	1.84951	XM_018040760.1
GO:0007158	neuron cell-cell adhesion	biological_process	1	576	38	40482	0.101664	0.157862	1.84951	XM_018042484.1
GO:0043623	cellular protein complex assembly	biological_process	1	576	38	40482	0.101664	0.157862	1.84951	XM_018059498.1
GO:0033962	cytoplasmic mRNA processing body assembly	biological_process	1	576	38	40482	0.101664	0.157862	1.84951	XM_018061242.1
GO:0051601	exocyst localization	biological_process	1	576	38	40482	0.101664	0.157862	1.84951	XM_018062588.1
GO:0009749	response to glucose	biological_process	3	576	125	40482	0.103596	0.160656	1.68675	NM_001285607.1; XM_013966067.2; XM_018055357.1
GO:0050776	regulation of immune response	biological_process	3	576	126	40482	0.105861	0.162704	1.67336	XM_018045585.1; XM_018053353.1; XM_018053455.1
GO:0050905	neuromuscular process	biological_process	1	576	39	40482	0.10619	0.162704	1.80208	XM_005675116.3
GO:0009888	tissue development	biological_process	1	576	39	40482	0.10619	0.162704	1.80208	XM_005678362.3
GO:0046889	positive regulation of lipid biosynthetic process	biological_process	1	576	39	40482	0.10619	0.162704	1.80208	XM_013975103.2
GO:0001937	negative regulation of endothelial cell proliferation	biological_process	1	576	39	40482	0.10619	0.162704	1.80208	XM_018039447.1
GO:0043393	regulation of protein binding	biological_process	1	576	39	40482	0.10619	0.162704	1.80208	XM_018040136.1
GO:0032757	positive regulation of interleukin-8 production	biological_process	1	576	39	40482	0.10619	0.162704	1.80208	XM_018043306.1
GO:0048741	skeletal muscle fiber development	biological_process	1	576	39	40482	0.10619	0.162704	1.80208	XM_018052377.1
GO:0033365	protein localization to organelle	biological_process	1	576	39	40482	0.10619	0.162704	1.80208	XM_018057767.1
GO:0030449	regulation of complement activation	biological_process	1	576	39	40482	0.10619	0.162704	1.80208	XM_018060134.1
GO:0001707	mesoderm formation	biological_process	1	576	39	40482	0.10619	0.162704	1.80208	XM_018061009.1
GO:0007043	cell-cell junction assembly	biological_process	1	576	39	40482	0.10619	0.162704	1.80208	XM_018063284.1
GO:0071356	cellular response to tumor necrosis factor	biological_process	4	576	176	40482	0.107507	0.164618	1.5973	XM_013962503.2; XM_013966073.2; XM_013972720.2; XM_018040136.1
GO:0006605	protein targeting	biological_process	2	576	81	40482	0.108918	0.166149	1.73534	XM_013972720.2; XM_018066986.1
GO:0043967	histone H4 acetylation	biological_process	2	576	81	40482	0.108918	0.166149	1.73534	XM_018039301.1; XM_018064610.1
GO:0006487	protein N-linked glycosylation	biological_process	2	576	81	40482	0.108918	0.166149	1.73534	XM_018044541.1; XM_018067075.1
GO:0007338	single fertilization	biological_process	2	576	81	40482	0.108918	0.166149	1.73534	XM_018053071.1; XM_018065819.1
GO:0036151	phosphatidylcholine acyl-chain remodeling	biological_process	1	576	40	40482	0.11077	0.16834	1.75703	XM_005676252.3
GO:0045909	positive regulation of vasodilation	biological_process	1	576	40	40482	0.11077	0.16834	1.75703	XM_018039447.1
GO:1900006	positive regulation of dendrite development	biological_process	1	576	40	40482	0.11077	0.16834	1.75703	XM_018044333.1
GO:0001782	B cell homeostasis	biological_process	1	576	40	40482	0.11077	0.16834	1.75703	XM_018064823.1
GO:0006958	complement activation, classical pathway	biological_process	2	576	83	40482	0.114964	0.173638	1.69352	XM_005694773.3; XM_018060134.1
GO:0006874	cellular calcium ion homeostasis	biological_process	4	576	180	40482	0.115258	0.173638	1.56181	XM_013969693.2; XM_018042172.1; XM_018046582.1; XM_018051417.1
GO:0032092	positive regulation of protein binding	biological_process	4	576	180	40482	0.115258	0.173638	1.56181	XM_013971020.2; XM_018057667.1; XM_018059339.1; XM_018061491.1
GO:0048172	regulation of short-term neuronal synaptic plasticity	biological_process	1	576	41	40482	0.115401	0.173638	1.71418	XM_005683832.3
GO:0051881	regulation of mitochondrial membrane potential	biological_process	1	576	41	40482	0.115401	0.173638	1.71418	XM_005694051.2
GO:0035148	tube formation	biological_process	1	576	41	40482	0.115401	0.173638	1.71418	XM_018038496.1
GO:0032331	negative regulation of chondrocyte differentiation	biological_process	1	576	41	40482	0.115401	0.173638	1.71418	XM_018047539.1
GO:0008016	regulation of heart contraction	biological_process	1	576	41	40482	0.115401	0.173638	1.71418	XM_018053004.1
GO:0030705	cytoskeleton-dependent intracellular transport	biological_process	1	576	41	40482	0.115401	0.173638	1.71418	XM_018062660.1
GO:0010458	exit from mitosis	biological_process	1	576	41	40482	0.115401	0.173638	1.71418	XM_018067142.1
GO:0006888	ER to Golgi vesicle-mediated transport	biological_process	5	576	233	40482	0.116903	0.175789	1.50818	XM_005698363.3; XM_013975126.2; XM_018049656.1; XM_018060134.1; XM_018067075.1
GO:0000187	activation of MAPK activity	biological_process	3	576	131	40482	0.117516	0.176602	1.60949	XM_018041315.1; XM_018045896.1; XM_018053329.1
GO:0071407	cellular response to organic cyclic compound	biological_process	2	576	84	40482	0.118034	0.17716	1.67336	XM_005694739.3; XM_005694740.3
GO:0045786	negative regulation of cell cycle	biological_process	2	576	84	40482	0.118034	0.17716	1.67336	XM_018039870.1; XM_018064530.1
GO:2000649	regulation of sodium ion transmembrane transporter activity	biological_process	1	576	42	40482	0.12008	0.178465	1.67336	XM_005675116.3
GO:0031572	G2 DNA damage checkpoint	biological_process	1	576	42	40482	0.12008	0.178465	1.67336	XM_005684149.3
GO:0006998	nuclear envelope organization	biological_process	1	576	42	40482	0.12008	0.178465	1.67336	XM_018042306.1
GO:0009409	response to cold	biological_process	1	576	42	40482	0.12008	0.178465	1.67336	XM_018044522.1
GO:0051568	histone H3-K4 methylation	biological_process	1	576	42	40482	0.12008	0.178465	1.67336	XM_018051562.1
GO:0071392	cellular response to estradiol stimulus	biological_process	1	576	42	40482	0.12008	0.178465	1.67336	XM_018053363.1
GO:0007271	synaptic transmission, cholinergic	biological_process	1	576	42	40482	0.12008	0.178465	1.67336	XM_018059498.1
GO:0050768	negative regulation of neurogenesis	biological_process	1	576	42	40482	0.12008	0.178465	1.67336	XM_018062831.1
GO:0051496	positive regulation of stress fiber assembly	biological_process	2	576	85	40482	0.121134	0.179811	1.65368	XM_018038755.1; XM_018061009.1
GO:0051491	positive regulation of filopodium assembly	biological_process	2	576	85	40482	0.121134	0.179811	1.65368	XM_018042033.1; XM_018060560.1
GO:0030308	negative regulation of cell growth	biological_process	5	576	236	40482	0.122134	0.181179	1.48901	XM_018040891.1; XM_018040901.1; XM_018045919.1; XM_018053004.1; XM_018061009.1
GO:0007269	neurotransmitter secretion	biological_process	3	576	133	40482	0.122328	0.181179	1.58529	XM_005683832.3; XM_018047603.1; XM_018047604.1
GO:0008584	male gonad development	biological_process	3	576	133	40482	0.122328	0.181179	1.58529	XM_005694739.3; XM_005694740.3; XM_018044594.1
GO:1901998	toxin transport	biological_process	1	576	43	40482	0.124805	0.183465	1.63445	XM_005697008.3
GO:0038128	ERBB2 signaling pathway	biological_process	1	576	43	40482	0.124805	0.183465	1.63445	XM_013972720.2
GO:0007566	embryo implantation	biological_process	1	576	43	40482	0.124805	0.183465	1.63445	XM_018038866.1
GO:0045445	myoblast differentiation	biological_process	1	576	43	40482	0.124805	0.183465	1.63445	XM_018039776.1
GO:0045862	positive regulation of proteolysis	biological_process	1	576	43	40482	0.124805	0.183465	1.63445	XM_018050114.1
GO:0021522	spinal cord motor neuron differentiation	biological_process	1	576	43	40482	0.124805	0.183465	1.63445	XM_018054380.1
GO:0006811	ion transport	biological_process	4	576	187	40482	0.129441	0.189329	1.50334	XM_005681579.2; XM_018043844.1; XM_018055846.1; XM_018063694.1
GO:0030220	platelet formation	biological_process	1	576	44	40482	0.129573	0.189329	1.5973	XM_005680926.2
GO:0019432	triglyceride biosynthetic process	biological_process	1	576	44	40482	0.129573	0.189329	1.5973	XM_005709739.3
GO:0006298	mismatch repair	biological_process	1	576	44	40482	0.129573	0.189329	1.5973	XM_013967766.2
GO:0046854	phosphatidylinositol phosphorylation	biological_process	1	576	44	40482	0.129573	0.189329	1.5973	XM_013969110.2
GO:0035108	limb morphogenesis	biological_process	1	576	44	40482	0.129573	0.189329	1.5973	XM_018040464.1
GO:0002063	chondrocyte development	biological_process	1	576	44	40482	0.129573	0.189329	1.5973	XM_018057991.1
GO:0008333	endosome to lysosome transport	biological_process	2	576	88	40482	0.130609	0.190612	1.5973	XM_005679351.3; XM_018066986.1
GO:0006898	receptor-mediated endocytosis	biological_process	3	576	137	40482	0.1322	0.192817	1.53901	XM_005681729.3; XM_018065269.1; XM_018065271.1
GO:0019835	cytolysis	biological_process	1	576	45	40482	0.134384	0.194716	1.56181	XM_005694773.3
GO:0060444	branching involved in mammary gland duct morphogenesis	biological_process	1	576	45	40482	0.134384	0.194716	1.56181	XM_018038866.1
GO:2001275	positive regulation of glucose import in response to insulin stimulus	biological_process	1	576	45	40482	0.134384	0.194716	1.56181	XM_018047583.1
GO:0015074	DNA integration	biological_process	1	576	45	40482	0.134384	0.194716	1.56181	XM_018051562.1
GO:0045599	negative regulation of fat cell differentiation	biological_process	2	576	90	40482	0.137066	0.198248	1.56181	NM_001286088.1; XM_018057667.1
GO:0030593	neutrophil chemotaxis	biological_process	2	576	90	40482	0.137066	0.198248	1.56181	XM_005698363.3; XM_013975126.2
GO:0042594	response to starvation	biological_process	1	576	46	40482	0.139234	0.20019	1.52785	XM_018053179.1
GO:0000245	spliceosomal complex assembly	biological_process	1	576	46	40482	0.139234	0.20019	1.52785	XM_018055291.1
GO:0002040	sprouting angiogenesis	biological_process	1	576	46	40482	0.139234	0.20019	1.52785	XM_018055357.1
GO:0034198	cellular response to amino acid starvation	biological_process	1	576	46	40482	0.139234	0.20019	1.52785	XM_018060747.1
GO:0010608	posttranscriptional regulation of gene expression	biological_process	1	576	46	40482	0.139234	0.20019	1.52785	XM_018064610.1
GO:0051149	positive regulation of muscle cell differentiation	biological_process	1	576	46	40482	0.139234	0.20019	1.52785	XM_018064849.1
GO:0031023	microtubule organizing center organization	biological_process	1	576	46	40482	0.139234	0.20019	1.52785	XM_018067142.1
GO:0048666	neuron development	biological_process	2	576	91	40482	0.140335	0.201535	1.54464	XM_018044132.1; XM_018052519.1
GO:0010596	negative regulation of endothelial cell migration	biological_process	1	576	47	40482	0.144121	0.205634	1.49535	XM_018039447.1
GO:0007369	gastrulation	biological_process	1	576	47	40482	0.144121	0.205634	1.49535	XM_018044814.1
GO:0046847	filopodium assembly	biological_process	1	576	47	40482	0.144121	0.205634	1.49535	XM_018055357.1
GO:0051489	regulation of filopodium assembly	biological_process	1	576	47	40482	0.144121	0.205634	1.49535	XM_018055357.1
GO:0007528	neuromuscular junction development	biological_process	2	576	93	40482	0.14695	0.208811	1.51142	XM_005683832.3; XM_013969693.2
GO:0086010	membrane depolarization during action potential	biological_process	2	576	93	40482	0.14695	0.208811	1.51142	XM_013969206.2; XM_018040760.1
GO:1900026	positive regulation of substrate adhesion-dependent cell spreading	biological_process	2	576	93	40482	0.14695	0.208811	1.51142	XM_018038755.1; XM_018055357.1
GO:0071363	cellular response to growth factor stimulus	biological_process	2	576	93	40482	0.14695	0.208811	1.51142	XM_018039776.1; XM_018044333.1
GO:0030218	erythrocyte differentiation	biological_process	2	576	93	40482	0.14695	0.208811	1.51142	XM_018064944.1; XM_018064946.1
GO:0043542	endothelial cell migration	biological_process	1	576	48	40482	0.149044	0.210431	1.46419	XM_005676047.3
GO:0035855	megakaryocyte development	biological_process	1	576	48	40482	0.149044	0.210431	1.46419	XM_005680926.2
GO:0097193	intrinsic apoptotic signaling pathway	biological_process	1	576	48	40482	0.149044	0.210431	1.46419	XM_013964001.2
GO:0015758	glucose transport	biological_process	1	576	48	40482	0.149044	0.210431	1.46419	XM_013975103.2
GO:0070509	calcium ion import	biological_process	1	576	48	40482	0.149044	0.210431	1.46419	XM_018040760.1
GO:0030099	myeloid cell differentiation	biological_process	1	576	48	40482	0.149044	0.210431	1.46419	XM_018043306.1
GO:0032456	endocytic recycling	biological_process	1	576	48	40482	0.149044	0.210431	1.46419	XM_018045925.1
GO:0045162	clustering of voltage-gated sodium channels	biological_process	1	576	48	40482	0.149044	0.210431	1.46419	XM_018060560.1
GO:0030097	hemopoiesis	biological_process	2	576	94	40482	0.150296	0.211828	1.49535	XM_005692022.3; XM_005700790.3
GO:0030177	positive regulation of Wnt signaling pathway	biological_process	2	576	94	40482	0.150296	0.211828	1.49535	XM_018057662.1; XM_018057991.1
GO:0007188	adenylate cyclase-modulating G-protein coupled receptor signaling pathway	biological_process	1	576	49	40482	0.154	0.215796	1.43431	XM_005679090.3
GO:0032728	positive regulation of interferon-beta production	biological_process	1	576	49	40482	0.154	0.215796	1.43431	XM_018040182.1
GO:0006997	nucleus organization	biological_process	1	576	49	40482	0.154	0.215796	1.43431	XM_018053376.1
GO:0045739	positive regulation of DNA repair	biological_process	1	576	49	40482	0.154	0.215796	1.43431	XM_018062279.1
GO:0008045	motor neuron axon guidance	biological_process	1	576	49	40482	0.154	0.215796	1.43431	XM_018062660.1
GO:0006816	calcium ion transport	biological_process	3	576	146	40482	0.155538	0.217699	1.44414	XM_018040760.1; XM_018051417.1; XM_018060234.1
GO:0032467	positive regulation of cytokinesis	biological_process	2	576	96	40482	0.157058	0.219448	1.46419	XM_018055357.1; XM_018063284.1
GO:0070301	cellular response to hydrogen peroxide	biological_process	2	576	96	40482	0.157058	0.219448	1.46419	XM_018057330.1; XM_018057331.1
GO:0010629	negative regulation of gene expression	biological_process	5	576	255	40482	0.157811	0.220368	1.37806	XM_018042172.1; XM_018053004.1; XM_018055357.1; XM_018058033.1; XM_018058034.1
GO:0007265	Ras protein signal transduction	biological_process	3	576	147	40482	0.158221	0.220368	1.43431	XM_005678362.3; XM_018041468.1; XM_018046051.1
GO:0007173	epidermal growth factor receptor signaling pathway	biological_process	3	576	147	40482	0.158221	0.220368	1.43431	XM_013965817.2; XM_013972720.2; XM_018053830.1
GO:0048488	synaptic vesicle endocytosis	biological_process	1	576	50	40482	0.158988	0.220368	1.40562	XM_005682038.2
GO:0007214	gamma-aminobutyric acid signaling pathway	biological_process	1	576	50	40482	0.158988	0.220368	1.40562	XM_013969693.2
GO:0070555	response to interleukin-1	biological_process	1	576	50	40482	0.158988	0.220368	1.40562	XM_018040136.1
GO:0045814	negative regulation of gene expression, epigenetic	biological_process	1	576	50	40482	0.158988	0.220368	1.40562	XM_018042807.1
GO:0032148	activation of protein kinase B activity	biological_process	1	576	50	40482	0.158988	0.220368	1.40562	XM_018047583.1
GO:0048839	inner ear development	biological_process	1	576	50	40482	0.158988	0.220368	1.40562	XM_018047604.1
GO:0061077	chaperone-mediated protein folding	biological_process	1	576	50	40482	0.158988	0.220368	1.40562	XM_018057662.1
GO:0043523	regulation of neuron apoptotic process	biological_process	1	576	50	40482	0.158988	0.220368	1.40562	XM_018061614.1
GO:0051781	positive regulation of cell division	biological_process	2	576	97	40482	0.160474	0.222301	1.4491	XM_018038496.1; XM_018045896.1
GO:0048812	neuron projection morphogenesis	biological_process	3	576	148	40482	0.160921	0.222793	1.42462	XM_018041468.1; XM_018042033.1; XM_018053004.1
GO:0007204	positive regulation of cytosolic calcium ion concentration	biological_process	4	576	202	40482	0.162293	0.224436	1.39171	XM_018046613.1; XM_018053363.1; XM_018059498.1; XM_018060134.1
GO:0009411	response to UV	biological_process	2	576	98	40482	0.163913	0.225263	1.43431	XM_013968375.2; XM_018050455.1
GO:0070527	platelet aggregation	biological_process	1	576	51	40482	0.164005	0.225263	1.37806	XM_005680926.2
GO:0060337	type I interferon signaling pathway	biological_process	1	576	51	40482	0.164005	0.225263	1.37806	XM_018039301.1
GO:2000114	regulation of establishment of cell polarity	biological_process	1	576	51	40482	0.164005	0.225263	1.37806	XM_018041468.1
GO:0071625	vocalization behavior	biological_process	1	576	51	40482	0.164005	0.225263	1.37806	XM_018046828.1
GO:0021762	substantia nigra development	biological_process	1	576	51	40482	0.164005	0.225263	1.37806	XM_018055357.1
GO:0045859	regulation of protein kinase activity	biological_process	1	576	51	40482	0.164005	0.225263	1.37806	XM_018055357.1
GO:0032435	negative regulation of proteasomal ubiquitin-dependent protein catabolic process	biological_process	1	576	51	40482	0.164005	0.225263	1.37806	XM_018057209.1
GO:0045471	response to ethanol	biological_process	2	576	99	40482	0.167373	0.22963	1.41982	XM_018038319.1; XM_018046051.1
GO:0071539	protein localization to centrosome	biological_process	1	576	52	40482	0.16905	0.231398	1.35156	XM_018047083.1
GO:0045429	positive regulation of nitric oxide biosynthetic process	biological_process	1	576	52	40482	0.16905	0.231398	1.35156	XM_018053363.1
GO:0048013	ephrin receptor signaling pathway	biological_process	3	576	152	40482	0.171888	0.234894	1.38713	XM_005684668.3; XM_013972057.2; XM_018041849.1
GO:0097192	extrinsic apoptotic signaling pathway in absence of ligand	biological_process	1	576	53	40482	0.17412	0.235878	1.32606	XM_013966874.2
GO:0046326	positive regulation of glucose import	biological_process	1	576	53	40482	0.17412	0.235878	1.32606	XM_013975103.2
GO:0009314	response to radiation	biological_process	1	576	53	40482	0.17412	0.235878	1.32606	XM_018038319.1
GO:0051894	positive regulation of focal adhesion assembly	biological_process	1	576	53	40482	0.17412	0.235878	1.32606	XM_018038496.1
GO:1903352	L-ornithine transmembrane transport	biological_process	1	576	53	40482	0.17412	0.235878	1.32606	XM_018042021.1
GO:0007154	cell communication	biological_process	1	576	53	40482	0.17412	0.235878	1.32606	XM_018053004.1
GO:0007088	regulation of mitotic nuclear division	biological_process	1	576	53	40482	0.17412	0.235878	1.32606	XM_018055357.1
GO:0006654	phosphatidic acid biosynthetic process	biological_process	1	576	53	40482	0.17412	0.235878	1.32606	XM_018064499.1
GO:0071108	protein K48-linked deubiquitination	biological_process	1	576	53	40482	0.17412	0.235878	1.32606	XM_018066646.1
GO:0038095	Fc-epsilon receptor signaling pathway	biological_process	2	576	101	40482	0.174357	0.235878	1.39171	XM_013965817.2; XM_018053329.1
GO:0007224	smoothened signaling pathway	biological_process	3	576	154	40482	0.177467	0.239951	1.36912	XM_005700492.3; XM_005700493.3; XM_018044401.1
GO:0043124	negative regulation of I-kappaB kinase/NF-kappaB signaling	biological_process	2	576	102	40482	0.177879	0.240107	1.37806	XM_018053363.1; XM_018064610.1
GO:0034113	heterotypic cell-cell adhesion	biological_process	1	576	54	40482	0.179215	0.240307	1.3015	XM_013962503.2
GO:0019228	neuronal action potential	biological_process	1	576	54	40482	0.179215	0.240307	1.3015	XM_013969206.2
GO:0031100	organ regeneration	biological_process	1	576	54	40482	0.179215	0.240307	1.3015	XM_018038866.1
GO:0043627	response to estrogen	biological_process	1	576	54	40482	0.179215	0.240307	1.3015	XM_018039776.1
GO:0051493	regulation of cytoskeleton organization	biological_process	1	576	54	40482	0.179215	0.240307	1.3015	XM_018043193.1
GO:0031146	SCF-dependent proteasomal ubiquitin-dependent protein catabolic process	biological_process	1	576	54	40482	0.179215	0.240307	1.3015	XM_018044491.1
GO:0019226	transmission of nerve impulse	biological_process	1	576	54	40482	0.179215	0.240307	1.3015	XM_018046828.1
GO:0033137	negative regulation of peptidyl-serine phosphorylation	biological_process	1	576	54	40482	0.179215	0.240307	1.3015	XM_018049631.1
GO:0031424	keratinization	biological_process	1	576	54	40482	0.179215	0.240307	1.3015	XM_018055357.1
GO:0061028	establishment of endothelial barrier	biological_process	1	576	54	40482	0.179215	0.240307	1.3015	XM_018061491.1
GO:0051279	regulation of release of sequestered calcium ion into cytosol	biological_process	1	576	55	40482	0.184332	0.246081	1.27784	XM_005680926.2
GO:0046426	negative regulation of JAK-STAT cascade	biological_process	1	576	55	40482	0.184332	0.246081	1.27784	XM_018061009.1
GO:0006260	DNA replication	biological_process	5	576	268	40482	0.184543	0.246226	1.31122	XM_013972746.2; XM_018046505.1; XM_018047012.1; XM_018047013.1; XM_018056368.1
GO:0001889	liver development	biological_process	2	576	104	40482	0.184982	0.24627	1.35156	XM_005694739.3; XM_005694740.3
GO:0001938	positive regulation of endothelial cell proliferation	biological_process	2	576	104	40482	0.184982	0.24627	1.35156	XM_018038496.1; XM_018044775.1
GO:0043966	histone H3 acetylation	biological_process	2	576	104	40482	0.184982	0.24627	1.35156	XM_018039301.1; XM_018064610.1
GO:0007623	circadian rhythm	biological_process	3	576	157	40482	0.185947	0.247284	1.34295	XM_018045896.1; XM_018056840.1; XM_018064610.1
GO:0008544	epidermis development	biological_process	2	576	105	40482	0.188561	0.250485	1.33869	XM_018048904.1; XM_018051417.1
GO:0042552	myelination	biological_process	2	576	105	40482	0.188561	0.250485	1.33869	XM_018053276.1; XM_018053277.1
GO:0007015	actin filament organization	biological_process	3	576	158	40482	0.188803	0.25067	1.33445	XM_005677623.3; XM_018038755.1; XM_018055357.1
GO:0051899	membrane depolarization	biological_process	1	576	56	40482	0.18947	0.250733	1.25502	XM_013969693.2
GO:0061003	positive regulation of dendritic spine morphogenesis	biological_process	1	576	56	40482	0.18947	0.250733	1.25502	XM_018044333.1
GO:0050919	negative chemotaxis	biological_process	1	576	57	40482	0.194628	0.256579	1.233	XM_005684668.3
GO:0031069	hair follicle morphogenesis	biological_process	1	576	57	40482	0.194628	0.256579	1.233	XM_018055357.1
GO:0032465	regulation of cytokinesis	biological_process	1	576	57	40482	0.194628	0.256579	1.233	XM_018056119.1
GO:0006936	muscle contraction	biological_process	3	576	161	40482	0.197452	0.26002	1.30959	XM_005677623.3; XM_013969206.2; XM_013975103.2
GO:0016082	synaptic vesicle priming	biological_process	1	576	58	40482	0.199802	0.261977	1.21175	XM_005683832.3
GO:0045104	intermediate filament cytoskeleton organization	biological_process	1	576	58	40482	0.199802	0.261977	1.21175	XM_013972720.2
GO:0006352	DNA-templated transcription, initiation	biological_process	1	576	58	40482	0.199802	0.261977	1.21175	XM_018039870.1
GO:0002474	antigen processing and presentation of peptide antigen via MHC class I	biological_process	1	576	58	40482	0.199802	0.261977	1.21175	XM_018049656.1
GO:0006306	DNA methylation	biological_process	1	576	58	40482	0.199802	0.261977	1.21175	XM_018051497.1
GO:0010507	negative regulation of autophagy	biological_process	1	576	59	40482	0.204993	0.267627	1.19121	XM_018053329.1
GO:0007223	Wnt signaling pathway, calcium modulating pathway	biological_process	1	576	59	40482	0.204993	0.267627	1.19121	XM_018063710.1
GO:0006810	transport	biological_process	7	576	396	40482	0.205287	0.267867	1.24235	XM_005676252.3; XM_005683893.3; XM_005691915.3; XM_013963118.2; XM_013969693.2; XM_018055876.1; XM_018065737.1
GO:0030855	epithelial cell differentiation	biological_process	2	576	110	40482	0.20671	0.269578	1.27784	XM_018042172.1; XM_018042223.1
GO:0042130	negative regulation of T cell proliferation	biological_process	1	576	60	40482	0.210198	0.272906	1.17135	XM_005680926.2
GO:0090004	positive regulation of establishment of protein localization to plasma membrane	biological_process	1	576	60	40482	0.210198	0.272906	1.17135	XM_013975103.2
GO:0050909	sensory perception of taste	biological_process	1	576	60	40482	0.210198	0.272906	1.17135	XM_018046613.1
GO:0045740	positive regulation of DNA replication	biological_process	1	576	60	40482	0.210198	0.272906	1.17135	XM_018055357.1
GO:1903146	regulation of mitophagy	biological_process	1	576	60	40482	0.210198	0.272906	1.17135	XM_018057566.1
GO:0032886	regulation of microtubule-based process	biological_process	1	576	60	40482	0.210198	0.272906	1.17135	XM_018067142.1
GO:0034453	microtubule anchoring	biological_process	1	576	60	40482	0.210198	0.272906	1.17135	XM_018067142.1
GO:0035176	social behavior	biological_process	2	576	111	40482	0.210386	0.272906	1.26633	XM_018042172.1; XM_018046828.1
GO:0030307	positive regulation of cell growth	biological_process	2	576	111	40482	0.210386	0.272906	1.26633	XM_018055357.1; XM_018057662.1
GO:0032869	cellular response to insulin stimulus	biological_process	3	576	166	40482	0.212128	0.274724	1.27014	XM_005689658.3; XM_013975103.2; XM_018057667.1
GO:0060041	retina development in camera-type eye	biological_process	2	576	112	40482	0.214077	0.276954	1.25502	XM_018040464.1; XM_018042484.1
GO:0043123	positive regulation of I-kappaB kinase/NF-kappaB signaling	biological_process	6	576	341	40482	0.214631	0.277522	1.23662	XM_005700118.3; XM_018043306.1; XM_018048277.1; XM_018051417.1; XM_018053004.1; XM_018053329.1
GO:0042157	lipoprotein metabolic process	biological_process	1	576	61	40482	0.215417	0.277798	1.15215	XM_018048277.1
GO:0035556	intracellular signal transduction	biological_process	16	576	967	40482	0.219953	0.283039	1.16287	XM_005677593.3; XM_005680926.2; XM_005683832.3; XM_018043193.1; XM_018044522.1; XM_018044979.1; XM_018051414.1; XM_018053830.1; XM_018054934.1; XM_018056916.1; XM_018059648.1; XM_018059649.1; XM_018059650.1; XM_018060234.1; XM_018064472.1; XM_018064482.1
GO:0045747	positive regulation of Notch signaling pathway	biological_process	1	576	62	40482	0.220646	0.283039	1.13357	XM_013962566.2
GO:0045746	negative regulation of Notch signaling pathway	biological_process	1	576	62	40482	0.220646	0.283039	1.13357	XM_013966985.2
GO:0070979	protein K11-linked ubiquitination	biological_process	1	576	62	40482	0.220646	0.283039	1.13357	XM_018038284.1
GO:0007595	lactation	biological_process	1	576	62	40482	0.220646	0.283039	1.13357	XM_018038866.1
GO:0007200	phospholipase C-activating G-protein coupled receptor signaling pathway	biological_process	1	576	62	40482	0.220646	0.283039	1.13357	XM_018053363.1
GO:0007264	small GTPase mediated signal transduction	biological_process	8	576	466	40482	0.221968	0.284433	1.20655	XM_013966147.2; XM_018039965.1; XM_018040848.1; XM_018043872.1; XM_018044981.1; XM_018051101.1; XM_018052404.1; XM_018055357.1
GO:0006935	chemotaxis	biological_process	3	576	170	40482	0.22408	0.286837	1.24026	XM_013965817.2; XM_013973449.2; XM_018038286.1
GO:0009615	response to virus	biological_process	2	576	115	40482	0.225231	0.288158	1.22228	XM_018042807.1; XM_018046536.1
GO:0030968	endoplasmic reticulum unfolded protein response	biological_process	1	576	63	40482	0.225887	0.288237	1.11558	XM_018060747.1
GO:0045727	positive regulation of translation	biological_process	2	576	116	40482	0.228974	0.291869	1.21175	XM_018050455.1; XM_018050670.1
GO:0016310	phosphorylation	biological_process	1	576	64	40482	0.231136	0.2937	1.09814	XM_005684668.3
GO:0000077	DNA damage checkpoint	biological_process	1	576	64	40482	0.231136	0.2937	1.09814	XM_013972746.2
GO:0031648	protein destabilization	biological_process	1	576	64	40482	0.231136	0.2937	1.09814	XM_018061961.1
GO:0048870	cell motility	biological_process	1	576	64	40482	0.231136	0.2937	1.09814	XM_018064499.1
GO:0006493	protein O-linked glycosylation	biological_process	1	576	64	40482	0.231136	0.2937	1.09814	XM_018066986.1
GO:0043433	negative regulation of sequence-specific DNA binding transcription factor activity	biological_process	3	576	173	40482	0.233157	0.295648	1.21875	XM_018040136.1; XM_018053363.1; XM_018062279.1
GO:0007420	brain development	biological_process	7	576	411	40482	0.233448	0.295863	1.197	XM_005684668.3; XM_005694739.3; XM_005694740.3; XM_018043827.1; XM_018046828.1; XM_018061009.1; XM_018062724.1
GO:0014047	glutamate secretion	biological_process	1	576	65	40482	0.236392	0.298039	1.08125	XM_005683832.3
GO:2001235	positive regulation of apoptotic signaling pathway	biological_process	1	576	65	40482	0.236392	0.298039	1.08125	XM_013964001.2
GO:0008654	phospholipid biosynthetic process	biological_process	1	576	65	40482	0.236392	0.298039	1.08125	XM_018043053.1
GO:0036498	IRE1-mediated unfolded protein response	biological_process	1	576	65	40482	0.236392	0.298039	1.08125	XM_018049656.1
GO:0035058	nonmotile primary cilium assembly	biological_process	1	576	65	40482	0.236392	0.298039	1.08125	XM_018057767.1
GO:0006378	mRNA polyadenylation	biological_process	1	576	65	40482	0.236392	0.298039	1.08125	XM_018059049.1
GO:0006024	glycosaminoglycan biosynthetic process	biological_process	1	576	65	40482	0.236392	0.298039	1.08125	XM_018060560.1
GO:0006897	endocytosis	biological_process	7	576	413	40482	0.237302	0.29903	1.19121	XM_005682375.3; XM_018040891.1; XM_018040901.1; XM_018044333.1; XM_018045925.1; XM_018047083.1; XM_018055357.1
GO:0032091	negative regulation of protein binding	biological_process	2	576	119	40482	0.240269	0.302612	1.1812	XM_018058033.1; XM_018058034.1
GO:0022617	extracellular matrix disassembly	biological_process	1	576	66	40482	0.241655	0.303256	1.06487	XM_013973637.2
GO:0014911	positive regulation of smooth muscle cell migration	biological_process	1	576	66	40482	0.241655	0.303256	1.06487	XM_018040136.1
GO:0008589	regulation of smoothened signaling pathway	biological_process	1	576	66	40482	0.241655	0.303256	1.06487	XM_018040464.1
GO:0060326	cell chemotaxis	biological_process	1	576	66	40482	0.241655	0.303256	1.06487	XM_018044775.1
GO:0046328	regulation of JNK cascade	biological_process	1	576	66	40482	0.241655	0.303256	1.06487	XM_018054934.1
GO:0016311	dephosphorylation	biological_process	1	576	66	40482	0.241655	0.303256	1.06487	XM_018058223.1
GO:0006469	negative regulation of protein kinase activity	biological_process	2	576	120	40482	0.244055	0.305952	1.17135	XM_018056436.1; XM_018061009.1
GO:0016042	lipid catabolic process	biological_process	3	576	177	40482	0.245393	0.30747	1.19121	XM_018054129.1; XM_018056916.1; XM_018064499.1
GO:0000289	nuclear-transcribed mRNA poly(A) tail shortening	biological_process	1	576	67	40482	0.246923	0.308591	1.04897	XM_013965718.2
GO:0043044	ATP-dependent chromatin remodeling	biological_process	1	576	67	40482	0.246923	0.308591	1.04897	XM_018048077.1
GO:0016525	negative regulation of angiogenesis	biological_process	2	576	121	40482	0.247851	0.309591	1.16167	XM_005689658.3; XM_018039447.1
GO:0006470	protein dephosphorylation	biological_process	4	576	237	40482	0.249469	0.311452	1.18618	XM_005680926.2; XM_005684149.3; XM_018039447.1; XM_018061760.1
GO:0043066	negative regulation of apoptotic process	biological_process	13	576	799	40482	0.25114	0.313215	1.1435	XM_005678362.3; XM_005678959.3; XM_005692022.3; XM_013966073.2; XM_013968375.2; XM_013970396.2; XM_018038319.1; XM_018047383.1; XM_018054934.1; XM_018060234.1; XM_018062724.1; XM_018062831.1; XM_018066906.1
GO:0048536	spleen development	biological_process	1	576	68	40482	0.252195	0.313565	1.03355	XM_013969693.2
GO:0016575	histone deacetylation	biological_process	1	576	68	40482	0.252195	0.313565	1.03355	XM_018040136.1
GO:0030890	positive regulation of B cell proliferation	biological_process	1	576	68	40482	0.252195	0.313565	1.03355	XM_018043306.1
GO:0051453	regulation of intracellular pH	biological_process	1	576	68	40482	0.252195	0.313565	1.03355	XM_018043844.1
GO:0009566	fertilization	biological_process	1	576	68	40482	0.252195	0.313565	1.03355	XM_018054633.1
GO:0032755	positive regulation of interleukin-6 production	biological_process	1	576	69	40482	0.25747	0.319305	1.01857	XM_018040182.1
GO:0043547	positive regulation of GTPase activity	biological_process	5	576	301	40482	0.259167	0.321245	1.16746	XM_018060560.1; XM_018061491.1; XM_018063284.1; XM_018065269.1; XM_018065271.1
GO:0072583	clathrin-mediated endocytosis	biological_process	1	576	70	40482	0.262746	0.324687	1.00402	XM_005682038.2
GO:0086091	regulation of heart rate by cardiac conduction	biological_process	1	576	70	40482	0.262746	0.324687	1.00402	XM_013963118.2
GO:0022008	neurogenesis	biological_process	1	576	70	40482	0.262746	0.324687	1.00402	XM_013966985.2
GO:0007628	adult walking behavior	biological_process	1	576	70	40482	0.262746	0.324687	1.00402	XM_013969693.2
GO:0030163	protein catabolic process	biological_process	1	576	70	40482	0.262746	0.324687	1.00402	XM_018061961.1
GO:0006914	autophagy	biological_process	3	576	183	40482	0.264002	0.326073	1.15215	XM_005679351.3; XM_018040273.1; XM_018042172.1
GO:0016032	viral process	biological_process	7	576	427	40482	0.264862	0.326969	1.15215	XM_005677386.3; XM_005677388.3; XM_005677389.2; XM_005698363.3; XM_013975126.2; XM_018045585.1; XM_018053353.1
GO:0071230	cellular response to amino acid stimulus	biological_process	2	576	126	40482	0.266954	0.329196	1.11558	XM_018040891.1; XM_018040901.1
GO:0048511	rhythmic process	biological_process	2	576	126	40482	0.266954	0.329196	1.11558	XM_018056840.1; XM_018057662.1
GO:0006283	transcription-coupled nucleotide-excision repair	biological_process	1	576	71	40482	0.268023	0.329196	0.989877	XM_013968375.2
GO:0007032	endosome organization	biological_process	1	576	71	40482	0.268023	0.329196	0.989877	XM_018047083.1
GO:0006303	double-strand break repair via nonhomologous end joining	biological_process	1	576	71	40482	0.268023	0.329196	0.989877	XM_018051562.1
GO:0034332	adherens junction organization	biological_process	1	576	71	40482	0.268023	0.329196	0.989877	XM_018055357.1
GO:0090316	positive regulation of intracellular protein transport	biological_process	1	576	71	40482	0.268023	0.329196	0.989877	XM_018055357.1
GO:1990090	cellular response to nerve growth factor stimulus	biological_process	1	576	71	40482	0.268023	0.329196	0.989877	XM_018061491.1
GO:0021987	cerebral cortex development	biological_process	2	576	127	40482	0.270796	0.332266	1.10679	XM_018044333.1; XM_018046828.1
GO:0045494	photoreceptor cell maintenance	biological_process	1	576	72	40482	0.273299	0.334829	0.976128	XM_018049753.1
GO:0046329	negative regulation of JNK cascade	biological_process	1	576	72	40482	0.273299	0.334829	0.976128	XM_018064610.1
GO:0045860	positive regulation of protein kinase activity	biological_process	2	576	128	40482	0.274644	0.336307	1.09814	XM_018053329.1; XM_018061491.1
GO:0006284	base-excision repair	biological_process	1	576	73	40482	0.278573	0.339918	0.962757	XM_018038319.1
GO:0000422	mitophagy	biological_process	1	576	73	40482	0.278573	0.339918	0.962757	XM_018043193.1
GO:0050772	positive regulation of axonogenesis	biological_process	1	576	73	40482	0.278573	0.339918	0.962757	XM_018044775.1
GO:0030534	adult behavior	biological_process	1	576	73	40482	0.278573	0.339918	0.962757	XM_018046828.1
GO:0032212	positive regulation of telomere maintenance via telomerase	biological_process	1	576	73	40482	0.278573	0.339918	0.962757	XM_018046973.1
GO:0007160	cell-matrix adhesion	biological_process	3	576	188	40482	0.279703	0.341126	1.12151	XM_013975103.2; XM_018038909.1; XM_018038915.1
GO:0050852	T cell receptor signaling pathway	biological_process	2	576	130	40482	0.282356	0.344188	1.08125	XM_013969693.2; XM_018053329.1
GO:0008344	adult locomotory behavior	biological_process	2	576	131	40482	0.28622	0.348198	1.073	XM_005675116.3; XM_005687695.3
GO:0051028	mRNA transport	biological_process	2	576	131	40482	0.28622	0.348198	1.073	XM_018044132.1; XM_018062660.1
GO:0045921	positive regulation of exocytosis	biological_process	1	576	75	40482	0.289112	0.350662	0.937083	XM_018043872.1
GO:0051973	positive regulation of telomerase activity	biological_process	1	576	75	40482	0.289112	0.350662	0.937083	XM_018046973.1
GO:0030317	sperm motility	biological_process	1	576	75	40482	0.289112	0.350662	0.937083	XM_018053071.1
GO:0043552	positive regulation of phosphatidylinositol 3-kinase activity	biological_process	1	576	75	40482	0.289112	0.350662	0.937083	XM_018055357.1
GO:1901796	regulation of signal transduction by p53 class mediator	biological_process	3	576	192	40482	0.292368	0.354257	1.09814	XM_013972746.2; XM_018039870.1; XM_018057662.1
GO:0006006	glucose metabolic process	biological_process	2	576	133	40482	0.293959	0.355624	1.05686	XM_005678349.3; XM_018056840.1
GO:0048041	focal adhesion assembly	biological_process	1	576	76	40482	0.294376	0.355624	0.924753	XM_013975103.2
GO:0032526	response to retinoic acid	biological_process	1	576	76	40482	0.294376	0.355624	0.924753	XM_018046237.1
GO:0044267	cellular protein metabolic process	biological_process	1	576	76	40482	0.294376	0.355624	0.924753	XM_018061961.1
GO:0048538	thymus development	biological_process	1	576	77	40482	0.299633	0.361077	0.912744	XM_013969693.2
GO:0031623	receptor internalization	biological_process	1	576	77	40482	0.299633	0.361077	0.912744	XM_018046613.1
GO:0051262	protein tetramerization	biological_process	1	576	77	40482	0.299633	0.361077	0.912744	XM_018053703.1
GO:0006814	sodium ion transport	biological_process	2	576	135	40482	0.301711	0.363401	1.0412	XM_013969206.2; XM_018047891.1
GO:0035914	skeletal muscle cell differentiation	biological_process	1	576	78	40482	0.304884	0.366677	0.901042	XM_018060747.1
GO:0030036	actin cytoskeleton organization	biological_process	5	576	321	40482	0.30777	0.369781	1.09472	XM_018038909.1; XM_018038915.1; XM_018039420.1; XM_018061009.1; XM_018061901.1
GO:0051321	meiotic cell cycle	biological_process	1	576	79	40482	0.310128	0.371327	0.889636	XM_013969552.2
GO:0006368	transcription elongation from RNA polymerase II promoter	biological_process	1	576	79	40482	0.310128	0.371327	0.889636	XM_018039870.1
GO:0016266	O-glycan processing	biological_process	1	576	79	40482	0.310128	0.371327	0.889636	XM_018063735.1
GO:0006457	protein folding	biological_process	3	576	198	40482	0.311498	0.3726	1.06487	XM_005682038.2; XM_018057662.1; XM_018059498.1
GO:0031175	neuron projection development	biological_process	5	576	324	40482	0.315204	0.375742	1.08459	XM_018039447.1; XM_018044981.1; XM_018046828.1; XM_018061144.1; XM_018061491.1
GO:0050853	B cell receptor signaling pathway	biological_process	1	576	80	40482	0.315364	0.375742	0.878516	XM_005680926.2
GO:0071346	cellular response to interferon-gamma	biological_process	1	576	80	40482	0.315364	0.375742	0.878516	XM_013962503.2
GO:0007249	I-kappaB kinase/NF-kappaB signaling	biological_process	1	576	80	40482	0.315364	0.375742	0.878516	XM_018053329.1
GO:0006879	cellular iron ion homeostasis	biological_process	1	576	80	40482	0.315364	0.375742	0.878516	XM_018055846.1
GO:0050808	synapse organization	biological_process	1	576	80	40482	0.315364	0.375742	0.878516	XM_018060560.1
GO:0001568	blood vessel development	biological_process	2	576	139	40482	0.317241	0.377609	1.01124	XM_018061491.1; XM_018062724.1
GO:0055114	oxidation-reduction process	biological_process	3	576	200	40482	0.317901	0.378209	1.05422	XM_005678362.3; XM_018043343.1; XM_018066906.1
GO:0090002	establishment of protein localization to plasma membrane	biological_process	1	576	81	40482	0.32059	0.380289	0.86767	XM_013969110.2
GO:0048706	embryonic skeletal system development	biological_process	1	576	81	40482	0.32059	0.380289	0.86767	XM_018057991.1
GO:0032088	negative regulation of NF-kappaB transcription factor activity	biological_process	2	576	140	40482	0.321126	0.380368	1.00402	XM_013972720.2; XM_018059339.1
GO:0032436	positive regulation of proteasomal ubiquitin-dependent protein catabolic process	biological_process	2	576	140	40482	0.321126	0.380368	1.00402	XM_018057667.1; XM_018061869.1
GO:0090307	mitotic spindle assembly	biological_process	1	576	82	40482	0.325807	0.384598	0.857088	XM_018038226.1
GO:0001657	ureteric bud development	biological_process	1	576	82	40482	0.325807	0.384598	0.857088	XM_018042484.1
GO:0050830	defense response to Gram-positive bacterium	biological_process	1	576	82	40482	0.325807	0.384598	0.857088	XM_018043306.1
GO:0006606	protein import into nucleus	biological_process	1	576	82	40482	0.325807	0.384598	0.857088	XM_018066122.1
GO:0001934	positive regulation of protein phosphorylation	biological_process	4	576	266	40482	0.328749	0.387694	1.05686	XM_005684668.3; XM_013966073.2; XM_018038496.1; XM_018059339.1
GO:0045595	regulation of cell differentiation	biological_process	1	576	83	40482	0.331013	0.389984	0.846762	XM_018043053.1
GO:0051017	actin filament bundle assembly	biological_process	1	576	83	40482	0.331013	0.389984	0.846762	XM_018055357.1
GO:0008277	regulation of G-protein coupled receptor protein signaling pathway	biological_process	1	576	84	40482	0.336207	0.395145	0.836682	XM_018048212.1
GO:0043647	inositol phosphate metabolic process	biological_process	1	576	84	40482	0.336207	0.395145	0.836682	XM_018056916.1
GO:0042110	T cell activation	biological_process	1	576	85	40482	0.34139	0.400074	0.826838	XM_018039301.1
GO:0006412	translation	biological_process	5	576	335	40482	0.342677	0.401388	1.04897	XM_005683893.3; XM_005684790.3; XM_005695244.3; XM_005699249.3; XM_018052341.1
GO:0009653	anatomical structure morphogenesis	biological_process	2	576	146	40482	0.344431	0.40286	0.962757	XM_018044814.1; XM_018061961.1
GO:0070534	protein K63-linked ubiquitination	biological_process	1	576	86	40482	0.346559	0.404764	0.817224	XM_018038284.1
GO:0050728	negative regulation of inflammatory response	biological_process	1	576	86	40482	0.346559	0.404764	0.817224	XM_018048904.1
GO:0010468	regulation of gene expression	biological_process	3	576	209	40482	0.346821	0.404874	1.00882	XM_018047539.1; XM_018052911.1; XM_018066465.1
GO:0006919	activation of cysteine-type endopeptidase activity involved in apoptotic process	biological_process	2	576	147	40482	0.348311	0.406028	0.956207	XM_013964001.2; XM_018042484.1
GO:0038083	peptidyl-tyrosine autophosphorylation	biological_process	2	576	147	40482	0.348311	0.406028	0.956207	XM_013965817.2; XM_018038866.1
GO:0071456	cellular response to hypoxia	biological_process	2	576	147	40482	0.348311	0.406028	0.956207	XM_018038496.1; XM_018066906.1
GO:0071260	cellular response to mechanical stimulus	biological_process	1	576	87	40482	0.351716	0.409604	0.80783	XM_018040136.1
GO:0045668	negative regulation of osteoblast differentiation	biological_process	1	576	89	40482	0.361985	0.420353	0.789677	XM_018040136.1
GO:0007416	synapse assembly	biological_process	2	576	151	40482	0.363801	0.421856	0.930877	XM_005687695.3; XM_018042033.1
GO:0001558	regulation of cell growth	biological_process	2	576	151	40482	0.363801	0.421856	0.930877	XM_013973631.2; XM_018038866.1
GO:0002244	hematopoietic progenitor cell differentiation	biological_process	2	576	151	40482	0.363801	0.421856	0.930877	XM_018047720.1; XM_018064823.1
GO:0035023	regulation of Rho protein signal transduction	biological_process	4	576	279	40482	0.365179	0.423252	1.00762	XM_018044979.1; XM_018059648.1; XM_018059649.1; XM_018059650.1
GO:0008630	intrinsic apoptotic signaling pathway in response to DNA damage	biological_process	1	576	90	40482	0.367097	0.424663	0.780903	XM_013966874.2
GO:0048661	positive regulation of smooth muscle cell proliferation	biological_process	1	576	90	40482	0.367097	0.424663	0.780903	XM_018040136.1
GO:0098779	mitophagy in response to mitochondrial depolarization	biological_process	4	576	281	40482	0.370798	0.428741	1.00044	XM_018040105.1; XM_018053179.1; XM_018055426.1; XM_018057639.1
GO:0006977	DNA damage response, signal transduction by p53 class mediator resulting in cell cycle arrest	biological_process	1	576	91	40482	0.372192	0.42933	0.772321	XM_013965718.2
GO:0045766	positive regulation of angiogenesis	biological_process	2	576	154	40482	0.37538	0.432802	0.912744	XM_018038496.1; XM_018048983.1
GO:0008542	visual learning	biological_process	1	576	92	40482	0.377272	0.43457	0.763927	XM_018053703.1
GO:2001244	positive regulation of intrinsic apoptotic signaling pathway	biological_process	1	576	92	40482	0.377272	0.43457	0.763927	XM_018061961.1
GO:0030032	lamellipodium assembly	biological_process	1	576	93	40482	0.382334	0.439358	0.755712	XM_018038755.1
GO:0050727	regulation of inflammatory response	biological_process	1	576	93	40482	0.382334	0.439358	0.755712	XM_018042021.1
GO:0071526	semaphorin-plexin signaling pathway	biological_process	1	576	93	40482	0.382334	0.439358	0.755712	XM_018044775.1
GO:0045454	cell redox homeostasis	biological_process	1	576	94	40482	0.387378	0.444313	0.747673	XM_018044800.1
GO:0042733	embryonic digit morphogenesis	biological_process	1	576	94	40482	0.387378	0.444313	0.747673	XM_018053004.1
GO:0035019	somatic stem cell population maintenance	biological_process	1	576	95	40482	0.392404	0.449228	0.739803	XM_005681918.3
GO:0043113	receptor clustering	biological_process	1	576	95	40482	0.392404	0.449228	0.739803	XM_018060560.1
GO:0043161	proteasome-mediated ubiquitin-dependent protein catabolic process	biological_process	5	576	355	40482	0.3931	0.449813	0.989877	XM_013970396.2; XM_018044491.1; XM_018059339.1; XM_018061961.1; XM_018064626.1
GO:0033209	tumor necrosis factor-mediated signaling pathway	biological_process	1	576	96	40482	0.397411	0.454104	0.732096	XM_018064823.1
GO:0007257	activation of JUN kinase activity	biological_process	1	576	96	40482	0.397411	0.454104	0.732096	XM_018064849.1
GO:0051091	positive regulation of sequence-specific DNA binding transcription factor activity	biological_process	2	576	161	40482	0.402217	0.45894	0.873059	XM_018040136.1; XM_018053363.1
GO:0006865	amino acid transport	biological_process	1	576	98	40482	0.407368	0.463952	0.717156	XM_005691915.3
GO:0009267	cellular response to starvation	biological_process	1	576	98	40482	0.407368	0.463952	0.717156	XM_018043053.1
GO:0007052	mitotic spindle organization	biological_process	1	576	98	40482	0.407368	0.463952	0.717156	XM_018067142.1
GO:0048813	dendrite morphogenesis	biological_process	2	576	163	40482	0.409827	0.466534	0.862347	XM_018064472.1; XM_018064482.1
GO:0030838	positive regulation of actin filament polymerization	biological_process	1	576	99	40482	0.412316	0.468708	0.709912	XM_018038755.1
GO:1903955	positive regulation of protein targeting to mitochondrion	biological_process	2	576	164	40482	0.413621	0.469971	0.857088	XM_018057566.1; XM_018060651.1
GO:0046777	protein autophosphorylation	biological_process	7	576	498	40482	0.414225	0.470437	0.987889	XM_005675173.3; XM_018038866.1; XM_018043193.1; XM_018046237.1; XM_018057662.1; XM_018064472.1; XM_018064482.1
GO:0008284	positive regulation of cell proliferation	biological_process	11	576	771	40482	0.417095	0.472981	1.00272	XM_005676047.3; XM_005680926.2; XM_013965718.2; XM_013966073.2; XM_018040136.1; XM_018045896.1; XM_018050295.1; XM_018052008.1; XM_018057662.1; XM_018061849.1; XM_018062724.1
GO:0042472	inner ear morphogenesis	biological_process	1	576	100	40482	0.417244	0.472981	0.702812	NM_001286088.1
GO:0010595	positive regulation of endothelial cell migration	biological_process	1	576	100	40482	0.417244	0.472981	0.702812	XM_018038496.1
GO:0001764	neuron migration	biological_process	4	576	299	40482	0.421247	0.476406	0.940217	XM_018042033.1; XM_018043193.1; XM_018053004.1; XM_018061491.1
GO:0010212	response to ionizing radiation	biological_process	1	576	101	40482	0.422151	0.476983	0.695854	XM_018046237.1
GO:0008380	RNA splicing	biological_process	7	576	503	40482	0.424958	0.479931	0.978069	XM_005688511.3; XM_013969296.2; XM_018042223.1; XM_018044132.1; XM_018050497.1; XM_018059092.1; XM_018059100.1
GO:0007409	axonogenesis	biological_process	3	576	234	40482	0.426886	0.481606	0.901042	XM_005687695.3; XM_018041468.1; XM_018044981.1
GO:0043010	camera-type eye development	biological_process	1	576	102	40482	0.427036	0.481606	0.689032	XM_018043827.1
GO:0040008	regulation of growth	biological_process	1	576	103	40482	0.4319	0.485963	0.682342	XM_005700189.3
GO:0048705	skeletal system morphogenesis	biological_process	1	576	103	40482	0.4319	0.485963	0.682342	XM_018040464.1
GO:0051216	cartilage development	biological_process	1	576	103	40482	0.4319	0.485963	0.682342	XM_018057991.1
GO:0006364	rRNA processing	biological_process	2	576	169	40482	0.432469	0.486152	0.831731	XM_013971132.2; XM_018060778.1
GO:0010976	positive regulation of neuron projection development	biological_process	3	576	237	40482	0.436363	0.490047	0.889636	XM_018042484.1; XM_018043193.1; XM_018061491.1
GO:0006813	potassium ion transport	biological_process	1	576	104	40482	0.436741	0.490047	0.675781	XM_005696286.3
GO:0008286	insulin receptor signaling pathway	biological_process	1	576	104	40482	0.436741	0.490047	0.675781	XM_013975103.2
GO:0055072	iron ion homeostasis	biological_process	1	576	104	40482	0.436741	0.490047	0.675781	XM_018052341.1
GO:0070374	positive regulation of ERK1 and ERK2 cascade	biological_process	4	576	305	40482	0.437932	0.491155	0.921721	XM_018043306.1; XM_018046613.1; XM_018059339.1; XM_018061491.1
GO:0016567	protein ubiquitination	biological_process	8	576	578	40482	0.439134	0.492276	0.972751	XM_005681515.3; XM_013970396.2; XM_018038284.1; XM_018039965.1; XM_018041827.1; XM_018044491.1; XM_018059339.1; XM_018064626.1
GO:0030900	forebrain development	biological_process	1	576	105	40482	0.441561	0.49454	0.669345	XM_013964001.2
GO:0001755	neural crest cell migration	biological_process	1	576	105	40482	0.441561	0.49454	0.669345	XM_018042484.1
GO:0001947	heart looping	biological_process	1	576	106	40482	0.446357	0.49945	0.663031	XM_018053004.1
GO:0030433	ER-associated ubiquitin-dependent protein catabolic process	biological_process	1	576	106	40482	0.446357	0.49945	0.663031	XM_018066646.1
GO:0032880	regulation of protein localization	biological_process	1	576	107	40482	0.45113	0.504326	0.656834	XM_018043872.1
GO:0044255	cellular lipid metabolic process	biological_process	1	576	107	40482	0.45113	0.504326	0.656834	XM_018058602.1
GO:0051592	response to calcium ion	biological_process	1	576	108	40482	0.455879	0.508465	0.650752	XM_018049656.1
GO:0051291	protein heterooligomerization	biological_process	1	576	108	40482	0.455879	0.508465	0.650752	XM_018063712.1
GO:0005975	carbohydrate metabolic process	biological_process	2	576	177	40482	0.462145	0.514743	0.794138	XM_013971570.2; XM_018052377.1
GO:0071300	cellular response to retinoic acid	biological_process	1	576	110	40482	0.465307	0.517079	0.63892	XM_018042484.1
GO:0018107	peptidyl-threonine phosphorylation	biological_process	1	576	110	40482	0.465307	0.517079	0.63892	XM_018043193.1
GO:0051259	protein oligomerization	biological_process	1	576	110	40482	0.465307	0.517079	0.63892	XM_018053004.1
GO:0070373	negative regulation of ERK1 and ERK2 cascade	biological_process	1	576	110	40482	0.465307	0.517079	0.63892	XM_018060747.1
GO:0007155	cell adhesion	biological_process	14	576	1009	40482	0.468028	0.51965	0.975161	NM_001285667.1; XM_005676047.3; XM_013962503.2; XM_013965817.2; XM_013972720.2; XM_018038866.1; XM_018038909.1; XM_018038915.1; XM_018039603.1; XM_018039604.1; XM_018046613.1; XM_018046828.1; XM_018052164.1; XM_018065819.1
GO:0007268	chemical synaptic transmission	biological_process	6	576	454	40482	0.468049	0.51965	0.928827	XM_005675116.3; XM_005683832.3; XM_013963118.2; XM_013969693.2; XM_018064472.1; XM_018064482.1
GO:0030336	negative regulation of cell migration	biological_process	2	576	179	40482	0.469459	0.52074	0.785265	XM_018044775.1; XM_018047583.1
GO:0051897	positive regulation of protein kinase B signaling	biological_process	2	576	179	40482	0.469459	0.52074	0.785265	XM_018047583.1; XM_018052377.1
GO:0071560	cellular response to transforming growth factor beta stimulus	biological_process	1	576	111	40482	0.469984	0.520846	0.633164	XM_013964001.2
GO:0007565	female pregnancy	biological_process	1	576	112	40482	0.474637	0.525522	0.627511	XM_018062724.1
GO:0006338	chromatin remodeling	biological_process	2	576	181	40482	0.476729	0.527598	0.776588	XM_018040136.1; XM_018048077.1
GO:0070588	calcium ion transmembrane transport	biological_process	1	576	113	40482	0.479265	0.529921	0.621958	XM_013969693.2
GO:0050896	response to stimulus	biological_process	1	576	113	40482	0.479265	0.529921	0.621958	XM_018054615.1
GO:0007368	determination of left/right symmetry	biological_process	1	576	114	40482	0.483868	0.534617	0.616502	XM_018040464.1
GO:0007219	Notch signaling pathway	biological_process	2	576	183	40482	0.483953	0.534617	0.768101	XM_013966985.2; XM_018060234.1
GO:0008283	cell proliferation	biological_process	8	576	601	40482	0.485041	0.535576	0.935524	XM_005680926.2; XM_013965817.2; XM_018039776.1; XM_018042172.1; XM_018050295.1; XM_018051562.1; XM_018057639.1; XM_018062724.1
GO:0016485	protein processing	biological_process	1	576	116	40482	0.492998	0.543126	0.605873	XM_018060234.1
GO:0016925	protein sumoylation	biological_process	2	576	186	40482	0.494697	0.544257	0.755712	XM_013971132.2; XM_018060778.1
GO:0045444	fat cell differentiation	biological_process	2	576	187	40482	0.498254	0.547921	0.751671	XM_018047583.1; XM_018062831.1
GO:0007018	microtubule-based movement	biological_process	2	576	188	40482	0.501798	0.55107	0.747673	XM_013973637.2; XM_018062660.1
GO:0060021	palate development	biological_process	1	576	118	40482	0.502025	0.55107	0.595604	NM_001286088.1
GO:0001649	osteoblast differentiation	biological_process	2	576	189	40482	0.505329	0.554195	0.743717	XM_018044814.1; XM_018053004.1
GO:0007218	neuropeptide signaling pathway	biological_process	1	576	120	40482	0.510948	0.559598	0.585677	XM_018061491.1
GO:0000398	mRNA splicing, via spliceosome	biological_process	4	576	332	40482	0.511297	0.559729	0.846762	XM_005679282.3; XM_005686319.3; XM_018040210.1; XM_018042223.1
GO:0042475	odontogenesis of dentin-containing tooth	biological_process	1	576	122	40482	0.519765	0.567973	0.576076	XM_018061009.1
GO:0007612	learning	biological_process	1	576	124	40482	0.528475	0.576972	0.566784	XM_018046828.1
GO:0030335	positive regulation of cell migration	biological_process	5	576	410	40482	0.528931	0.577211	0.857088	XM_013965817.2; XM_013966073.2; XM_018038755.1; XM_018042484.1; XM_018064849.1
GO:0045892	negative regulation of transcription, DNA-templated	biological_process	15	576	1123	40482	0.533194	0.581339	0.938752	XM_005680582.3; XM_013964055.2; XM_018040136.1; XM_018042807.1; XM_018048077.1; XM_018050295.1; XM_018051497.1; XM_018053830.1; XM_018055291.1; XM_018056840.1; XM_018057667.1; XM_018061869.1; XM_018062831.1; XM_018064610.1; XM_018065129.1
GO:0007568	aging	biological_process	2	576	198	40482	0.536509	0.584166	0.709912	XM_013964001.2; XM_018038319.1
GO:0007165	signal transduction	biological_process	22	576	1623	40482	0.537909	0.585166	0.952673	XM_005681435.3; XM_005683832.3; XM_005687983.3; XM_005689658.3; XM_013963118.2; XM_013964541.2; XM_013966645.2; XM_013972720.2; XM_018039447.1; XM_018039589.1; XM_018039591.1; XM_018042262.1; XM_018042264.1; XM_018042484.1; XM_018044333.1; XM_018053453.1; XM_018054523.1; XM_018057172.1; XM_018057662.1; XM_018060560.1; XM_018065269.1; XM_018065271.1
GO:0030168	platelet activation	biological_process	1	576	127	40482	0.541338	0.587054	0.553396	XM_005680926.2
GO:0045665	negative regulation of neuron differentiation	biological_process	1	576	127	40482	0.541338	0.587054	0.553396	XM_013962566.2
GO:0070936	protein K48-linked ubiquitination	biological_process	1	576	127	40482	0.541338	0.587054	0.553396	XM_018038284.1
GO:0030324	lung development	biological_process	1	576	127	40482	0.541338	0.587054	0.553396	XM_018044401.1
GO:0007286	spermatid development	biological_process	1	576	127	40482	0.541338	0.587054	0.553396	XM_018054633.1
GO:0030198	extracellular matrix organization	biological_process	4	576	345	40482	0.545222	0.591002	0.814855	XM_018038866.1; XM_018039603.1; XM_018039604.1; XM_018060560.1
GO:0000381	regulation of alternative mRNA splicing, via spliceosome	biological_process	1	576	129	40482	0.549777	0.595674	0.544816	XM_018050497.1
GO:0001933	negative regulation of protein phosphorylation	biological_process	1	576	130	40482	0.553955	0.599825	0.540625	XM_018049631.1
GO:0035264	multicellular organism growth	biological_process	2	576	205	40482	0.55997	0.605636	0.685671	XM_005687695.3; XM_018055357.1
GO:0007059	chromosome segregation	biological_process	1	576	133	40482	0.566325	0.611148	0.52843	XM_018049507.1
GO:0007267	cell-cell signaling	biological_process	3	576	283	40482	0.573847	0.618523	0.745031	XM_018043053.1; XM_018053004.1; XM_018063284.1
GO:0001503	ossification	biological_process	1	576	135	40482	0.574434	0.618523	0.520602	NM_001285667.1
GO:0006406	mRNA export from nucleus	biological_process	1	576	135	40482	0.574434	0.618523	0.520602	XM_005679282.3
GO:0045669	positive regulation of osteoblast differentiation	biological_process	1	576	135	40482	0.574434	0.618523	0.520602	XM_018053004.1
GO:0009611	response to wounding	biological_process	1	576	135	40482	0.574434	0.618523	0.520602	XM_018057991.1
GO:0008543	fibroblast growth factor receptor signaling pathway	biological_process	1	576	136	40482	0.578446	0.62174	0.516774	XM_005675116.3
GO:0006417	regulation of translation	biological_process	1	576	137	40482	0.582431	0.625746	0.513002	XM_018061242.1
GO:0007399	nervous system development	biological_process	7	576	580	40482	0.584128	0.627228	0.848222	XM_005691915.3; XM_013964001.2; XM_018040136.1; XM_018045160.1; XM_018050295.1; XM_018054523.1; XM_018061961.1
GO:0006334	nucleosome assembly	biological_process	1	576	138	40482	0.586388	0.629162	0.509284	XM_018042951.1
GO:0000086	G2/M transition of mitotic cell cycle	biological_process	2	576	215	40482	0.59221	0.634567	0.653779	XM_013963118.2; XM_018057767.1
GO:0032496	response to lipopolysaccharide	biological_process	2	576	217	40482	0.598472	0.640994	0.647753	XM_013972720.2; XM_018043306.1
GO:0072659	protein localization to plasma membrane	biological_process	1	576	142	40482	0.601938	0.643718	0.494938	XM_018061491.1
GO:0006906	vesicle fusion	biological_process	1	576	142	40482	0.601938	0.643718	0.494938	XM_018064378.1
GO:0043065	positive regulation of apoptotic process	biological_process	7	576	591	40482	0.605229	0.646804	0.832434	XM_013964001.2; XM_013966073.2; XM_018044979.1; XM_018059648.1; XM_018059649.1; XM_018059650.1; XM_018061961.1
GO:0007062	sister chromatid cohesion	biological_process	1	576	143	40482	0.605756	0.647081	0.491477	XM_018049507.1
GO:0042593	glucose homeostasis	biological_process	2	576	220	40482	0.607747	0.648352	0.63892	XM_005680582.3; XM_013964055.2
GO:0034220	ion transmembrane transport	biological_process	2	576	220	40482	0.607747	0.648352	0.63892	XM_018040760.1; XM_018046582.1
GO:0007507	heart development	biological_process	4	576	371	40482	0.609472	0.649907	0.757749	XM_018040464.1; XM_018044401.1; XM_018053004.1; XM_018053329.1
GO:0006886	intracellular protein transport	biological_process	5	576	447	40482	0.612899	0.653275	0.786144	XM_005691431.2; XM_018047987.1; XM_018053179.1; XM_018063646.1; XM_018064378.1
GO:0000724	double-strand break repair via homologous recombination	biological_process	1	576	145	40482	0.613308	0.653423	0.484698	XM_018054633.1
GO:0042391	regulation of membrane potential	biological_process	1	576	146	40482	0.617042	0.656825	0.481378	XM_018040760.1
GO:0014068	positive regulation of phosphatidylinositol 3-kinase signaling	biological_process	1	576	147	40482	0.620749	0.660481	0.478104	XM_005680926.2
GO:0016568	chromatin modification	biological_process	3	576	304	40482	0.629992	0.669436	0.693565	XM_005700189.3; XM_018044814.1; XM_018061839.1
GO:0006508	proteolysis	biological_process	3	576	304	40482	0.629992	0.669436	0.693565	XM_018042306.1; XM_018044333.1; XM_018053647.1
GO:0070125	mitochondrial translational elongation	biological_process	1	576	150	40482	0.631703	0.670959	0.468542	XM_013967444.2
GO:0070124	mitochondrial translational initiation	biological_process	1	576	152	40482	0.638867	0.677383	0.462377	XM_013967444.2
GO:0032355	response to estradiol	biological_process	1	576	152	40482	0.638867	0.677383	0.462377	XM_018038319.1
GO:0006396	RNA processing	biological_process	1	576	155	40482	0.649408	0.687658	0.453427	XM_018042223.1
GO:0051260	protein homooligomerization	biological_process	3	576	313	40482	0.652552	0.690686	0.673622	XM_013964001.2; XM_018043464.1; XM_018064849.1
GO:0006468	protein phosphorylation	biological_process	10	576	846	40482	0.660439	0.69721	0.830748	XM_013967499.1; XM_018042484.1; XM_018043193.1; XM_018046237.1; XM_018048983.1; XM_018053830.1; XM_018054934.1; XM_018057662.1; XM_018064472.1; XM_018064482.1
GO:0006310	DNA recombination	biological_process	1	576	161	40482	0.669754	0.705815	0.43653	XM_018056368.1
GO:0001666	response to hypoxia	biological_process	2	576	243	40482	0.674017	0.709374	0.578447	XM_013964001.2; XM_018061869.1
GO:0006357	regulation of transcription from RNA polymerase II promoter	biological_process	8	576	705	40482	0.6743	0.709374	0.797518	XM_018044594.1; XM_018044814.1; XM_018045160.1; XM_018048077.1; XM_018052008.1; XM_018064944.1; XM_018064946.1; XM_018066986.1
GO:0048015	phosphatidylinositol-mediated signaling	biological_process	1	576	163	40482	0.67632	0.711191	0.431173	XM_018063710.1
GO:0001525	angiogenesis	biological_process	5	576	479	40482	0.678305	0.71297	0.733625	XM_005689658.3; XM_018038496.1; XM_018045896.1; XM_018048983.1; XM_018065819.1
GO:0006397	mRNA processing	biological_process	7	576	632	40482	0.678731	0.713108	0.778432	XM_005679282.3; XM_005688511.3; XM_013969296.2; XM_018044132.1; XM_018050497.1; XM_018059092.1; XM_018059100.1
GO:0017148	negative regulation of translation	biological_process	1	576	164	40482	0.679563	0.713365	0.428544	XM_005686379.3
GO:0018108	peptidyl-tyrosine phosphorylation	biological_process	1	576	165	40482	0.68278	0.716432	0.425947	XM_005680926.2
GO:0007156	homophilic cell adhesion via plasma membrane adhesion molecules	biological_process	2	576	258	40482	0.712585	0.745129	0.544816	XM_018039447.1; XM_018042484.1
GO:0000226	microtubule cytoskeleton organization	biological_process	2	576	265	40482	0.729341	0.761665	0.530425	XM_018044981.1; XM_018067142.1
GO:0001822	kidney development	biological_process	1	576	181	40482	0.730721	0.762779	0.388294	XM_018057991.1
GO:0090263	positive regulation of canonical Wnt signaling pathway	biological_process	1	576	184	40482	0.738994	0.770089	0.381963	XM_018057991.1
GO:0043524	negative regulation of neuron apoptotic process	biological_process	2	576	270	40482	0.740833	0.771615	0.520602	XM_018058033.1; XM_018058034.1
GO:0098792	xenophagy	biological_process	1	576	185	40482	0.741703	0.771615	0.379899	XM_018040105.1
GO:0007283	spermatogenesis	biological_process	7	576	672	40482	0.74173	0.771615	0.732096	XM_005691329.3; XM_005693132.3; XM_013970577.2; XM_018053071.1; XM_018056840.1; XM_018061961.1; XM_018064849.1
GO:0001843	neural tube closure	biological_process	1	576	187	40482	0.747048	0.775818	0.375836	XM_013964001.2
GO:0002250	adaptive immune response	biological_process	2	576	278	40482	0.758411	0.786272	0.505621	XM_005681729.3; XM_018064823.1
GO:0007601	visual perception	biological_process	2	576	279	40482	0.760539	0.788142	0.503808	XM_005687695.3; XM_018054615.1
GO:0019221	cytokine-mediated signaling pathway	biological_process	1	576	198	40482	0.774778	0.800846	0.354956	XM_018044333.1
GO:0016579	protein deubiquitination	biological_process	1	576	198	40482	0.774778	0.800846	0.354956	XM_018066646.1
GO:0006281	DNA repair	biological_process	4	576	455	40482	0.776979	0.802779	0.617857	XM_005684149.3; XM_005694074.2; XM_005700189.3; XM_013972746.2
GO:0007517	muscle organ development	biological_process	1	576	201	40482	0.781865	0.806112	0.349658	XM_013965722.2
GO:0006955	immune response	biological_process	4	576	459	40482	0.783354	0.807304	0.612473	XM_005681729.3; XM_005688093.3; XM_018046613.1; XM_018053647.1
GO:0007169	transmembrane receptor protein tyrosine kinase signaling pathway	biological_process	1	576	202	40482	0.784184	0.807816	0.347927	XM_018042484.1
GO:0051726	regulation of cell cycle	biological_process	1	576	206	40482	0.793243	0.816455	0.341171	XM_018044285.1
GO:0045087	innate immune response	biological_process	8	576	794	40482	0.797947	0.820948	0.708123	XM_005681729.3; XM_013965817.2; XM_018042469.1; XM_018042470.1; XM_018042471.1; XM_018043306.1; XM_018055846.1; XM_018060134.1
GO:0042787	protein ubiquitination involved in ubiquitin-dependent protein catabolic process	biological_process	2	576	301	40482	0.803617	0.825033	0.466985	XM_013970396.2; XM_018061961.1
GO:0000209	protein polyubiquitination	biological_process	2	576	301	40482	0.803617	0.825033	0.466985	XM_018061961.1; XM_018064530.1
GO:0006355	regulation of transcription, DNA-templated	biological_process	32	576	2642	40482	0.804962	0.826065	0.851249	XM_005688511.3; XM_005692351.3; XM_005700189.3; XM_013962713.2; XM_013965718.2; XM_013966073.2; XM_013971687.2; XM_018038319.1; XM_018038788.1; XM_018041368.1; XM_018043053.1; XM_018045160.1; XM_018045617.1; XM_018048678.1; XM_018052490.1; XM_018053501.1; XM_018053830.1; XM_018055291.1; XM_018056840.1; XM_018057662.1; XM_018058033.1; XM_018058034.1; XM_018059138.1; XM_018061001.1; XM_018061581.1;…
GO:0002230	positive regulation of defense response to virus by host	biological_process	1	576	213	40482	0.808291	0.82843	0.329959	XM_018040105.1
GO:0045666	positive regulation of neuron differentiation	biological_process	1	576	213	40482	0.808291	0.82843	0.329959	XM_018064849.1
GO:0030154	cell differentiation	biological_process	11	576	1051	40482	0.817569	0.837232	0.735579	XM_005680926.2; XM_005691915.3; XM_005693132.3; XM_013964001.2; XM_013965817.2; XM_013966073.2; XM_018038496.1; XM_018050295.1; XM_018053071.1; XM_018053501.1; XM_018054523.1
GO:0060070	canonical Wnt signaling pathway	biological_process	1	576	218	40482	0.818434	0.837765	0.322391	XM_018055357.1
GO:0006367	transcription initiation from RNA polymerase II promoter	biological_process	1	576	220	40482	0.822356	0.841424	0.31946	XM_018039870.1
GO:0050821	protein stabilization	biological_process	1	576	223	40482	0.828095	0.846939	0.315163	XM_018066646.1
GO:0006351	transcription, DNA-templated	biological_process	56	576	4470	40482	0.828846	0.84735	0.880481	XM_005676498.3; XM_005680582.3; XM_005688511.3; XM_005692351.3; XM_005700189.3; XM_013962713.2; XM_013964055.2; XM_013965718.2; XM_013966073.2; XM_013971687.2; XM_013972532.2; XM_013972544.2; XM_013972729.2; XM_013976284.2; XM_018038788.1; XM_018040118.1; XM_018040136.1; XM_018040182.1; XM_018041368.1; XM_018042807.1; XM_018044139.1; XM_018044141.1; XM_018044150.1; XM_018044594.1; XM_018044814.1;…
GO:0007229	integrin-mediated signaling pathway	biological_process	1	576	224	40482	0.829971	0.847786	0.313756	XM_013972720.2
GO:0006461	protein complex assembly	biological_process	1	576	224	40482	0.829971	0.847786	0.313756	XM_018047071.1
GO:0010628	positive regulation of gene expression	biological_process	3	576	407	40482	0.83251	0.849665	0.518044	XM_018048983.1; XM_018053004.1; XM_018055357.1
GO:0006915	apoptotic process	biological_process	11	576	1084	40482	0.847153	0.863157	0.713186	XM_005680926.2; XM_005683832.3; XM_005684668.3; XM_005692022.3; XM_013964001.2; XM_018044285.1; XM_018050114.1; XM_018050295.1; XM_018055846.1; XM_018057662.1; XM_018061961.1
GO:0042981	regulation of apoptotic process	biological_process	2	576	331	40482	0.851703	0.867429	0.42466	XM_013964001.2; XM_018044285.1
GO:0042127	regulation of cell proliferation	biological_process	2	576	340	40482	0.863977	0.879192	0.413419	XM_013965817.2; XM_018061009.1
GO:0007605	sensory perception of sound	biological_process	1	576	246	40482	0.86682	0.880976	0.285696	XM_005687695.3
GO:0007411	axon guidance	biological_process	3	576	435	40482	0.868147	0.881956	0.484698	XM_018053830.1; XM_018061961.1; XM_018062660.1
GO:0042384	cilium assembly	biological_process	2	576	349	40482	0.875349	0.888157	0.402758	XM_018040464.1; XM_018047083.1
GO:0016055	Wnt signaling pathway	biological_process	3	576	442	40482	0.875969	0.888415	0.477022	XM_018043193.1; XM_018054523.1; XM_018057662.1
GO:0051301	cell division	biological_process	7	576	798	40482	0.882443	0.894233	0.616502	XM_005679090.3; XM_018038226.1; XM_018049507.1; XM_018056119.1; XM_018056368.1; XM_018063712.1; XM_018067142.1
GO:0045893	positive regulation of transcription, DNA-templated	biological_process	12	576	1213	40482	0.882975	0.8944	0.69528	XM_018039301.1; XM_018040136.1; XM_018042484.1; XM_018048077.1; XM_018048904.1; XM_018053363.1; XM_018057209.1; XM_018057330.1; XM_018057331.1; XM_018062831.1; XM_018064944.1; XM_018064946.1
GO:0008360	regulation of cell shape	biological_process	2	576	356	40482	0.883604	0.894663	0.394838	XM_018042172.1; XM_018044775.1
GO:0006974	cellular response to DNA damage stimulus	biological_process	3	576	453	40482	0.88745	0.898182	0.465439	XM_013972746.2; XM_018038319.1; XM_018057209.1
GO:0000165	MAPK cascade	biological_process	2	576	360	40482	0.888099	0.898465	0.390451	XM_013963118.2; XM_018042484.1
GO:0006511	ubiquitin-dependent protein catabolic process	biological_process	2	576	381	40482	0.909245	0.918708	0.36893	XM_013971020.2; XM_018061961.1
GO:0006954	inflammatory response	biological_process	5	576	662	40482	0.910884	0.919982	0.530825	XM_005697008.3; XM_018040136.1; XM_018043306.1; XM_018048277.1; XM_018053830.1
GO:0045944	positive regulation of transcription from RNA polymerase II promoter	biological_process	19	576	1855	40482	0.921625	0.929065	0.719862	XM_005676498.3; XM_005681918.3; XM_013966073.2; XM_013972532.2; XM_013972544.2; XM_018039301.1; XM_018040136.1; XM_018044174.1; XM_018044175.1; XM_018048904.1; XM_018053830.1; XM_018054615.1; XM_018056840.1; XM_018057330.1; XM_018057331.1; XM_018059339.1; XM_018060560.1; XM_018064610.1; XM_018064626.1
GO:0006366	transcription from RNA polymerase II promoter	biological_process	3	576	493	40482	0.921729	0.929065	0.427675	XM_018039870.1; XM_018054615.1; XM_018059339.1
GO:0016477	cell migration	biological_process	2	576	398	40482	0.923636	0.930151	0.353172	XM_018038755.1; XM_018043827.1
GO:0000122	negative regulation of transcription from RNA polymerase II promoter	biological_process	14	576	1456	40482	0.925263	0.931403	0.675781	XM_005679282.3; XM_005680582.3; XM_013964055.2; XM_013966073.2; XM_018040136.1; XM_018044150.1; XM_018044333.1; XM_018048077.1; XM_018051497.1; XM_018055291.1; XM_018058385.1; XM_018061869.1; XM_018064610.1; XM_018065129.1
GO:0018105	peptidyl-serine phosphorylation	biological_process	1	576	301	40482	0.929172	0.934176	0.233493	XM_018051414.1
GO:0007275	multicellular organism development	biological_process	7	576	965	40482	0.965881	0.969075	0.509812	NM_001285712.1; XM_005693132.3; XM_018048678.1; XM_018053071.1; XM_018061839.1; XM_018064472.1; XM_018064482.1
GO:0007067	mitotic nuclear division	biological_process	2	576	548	40482	0.984885	0.987016	0.256501	XM_018044491.1; XM_018049507.1
GO:0001701	in utero embryonic development	biological_process	1	576	429	40482	0.984983	0.987016	0.163826	XM_018053004.1
GO:0007186	G-protein coupled receptor signaling pathway	biological_process	8	576	1207	40482	0.989873	0.991098	0.465824	XM_005679090.3; XM_005680926.2; XM_018053276.1; XM_018053277.1; XM_018059648.1; XM_018059649.1; XM_018059650.1; XM_018061491.1
GO:0071748	monomeric IgA immunoglobulin complex	cellular_component	1	576	1	40482	0	0	70.2812	XM_005681729.3
GO:0071750	dimeric IgA immunoglobulin complex	cellular_component	1	576	1	40482	0	0	70.2812	XM_005681729.3
GO:0071751	secretory IgA immunoglobulin complex	cellular_component	1	576	1	40482	0	0	70.2812	XM_005681729.3
GO:0071752	secretory dimeric IgA immunoglobulin complex	cellular_component	1	576	1	40482	0	0	70.2812	XM_005681729.3
GO:0071756	pentameric IgM immunoglobulin complex	cellular_component	1	576	1	40482	0	0	70.2812	XM_005681729.3
GO:0099617	matrix side of mitochondrial inner membrane	cellular_component	2	576	2	40482	0	0	70.2812	XM_018046459.1; XM_018046468.1
GO:0005789	endoplasmic reticulum membrane	cellular_component	48	576	1706	40482	3.18283e-06	9.90349e-05	1.97743	NM_001285619.1; XM_005677120.3; XM_005678362.3; XM_005682038.2; XM_005683526.3; XM_005686002.3; XM_005688851.3; XM_005689562.3; XM_005690127.3; XM_005690654.2; XM_005691137.2; XM_005691142.3; XM_005691143.3; XM_005698717.3; XM_005700492.3; XM_005700493.3; XM_005700790.3; XM_005709739.3; XM_013970429.2; XM_013970430.2; XM_013971020.2; XM_018039373.1; XM_018039375.1; XM_018041827.1; XM_018041984.1;…
GO:0005608	laminin-3 complex	cellular_component	2	576	4	40482	1.13416e-05	0.00029283	35.1406	XM_018039603.1; XM_018039604.1
GO:0005606	laminin-1 complex	cellular_component	2	576	6	40482	5.55114e-05	0.00121375	23.4271	XM_018039603.1; XM_018039604.1
GO:0042105	alpha-beta T cell receptor complex	cellular_component	1	576	2	40482	0.000202105	0.00245254	35.1406	XM_005680926.2
GO:1990037	Lewy body core	cellular_component	1	576	2	40482	0.000202105	0.00245254	35.1406	XM_013971020.2
GO:0045252	oxoglutarate dehydrogenase complex	cellular_component	2	576	9	40482	0.000225821	0.00263494	15.6181	XM_005679323.3; XM_018047030.1
GO:0031428	box C/D snoRNP complex	cellular_component	2	576	9	40482	0.000225821	0.00263494	15.6181	XM_013971132.2; XM_018060778.1
GO:0070761	pre-snoRNP complex	cellular_component	2	576	9	40482	0.000225821	0.00263494	15.6181	XM_013971132.2; XM_018060778.1
GO:0090498	extrinsic component of Golgi membrane	cellular_component	2	576	11	40482	0.000434251	0.00470503	12.7784	XM_005691329.3; XM_013970577.2
GO:0005732	small nucleolar ribonucleoprotein complex	cellular_component	2	576	11	40482	0.000434251	0.00470503	12.7784	XM_013971132.2; XM_018060778.1
GO:0005759	mitochondrial matrix	cellular_component	15	576	429	40482	0.000502371	0.00530042	2.45739	NM_001285701.1; XM_005679323.3; XM_005681445.3; XM_005689252.3; XM_013967499.1; XM_013971605.2; XM_018039776.1; XM_018046459.1; XM_018046468.1; XM_018047030.1; XM_018048097.1; XM_018054616.1; XM_018058223.1; XM_018061233.1; XM_018061975.1
GO:0032937	SREBP-SCAP-Insig complex	cellular_component	1	576	3	40482	0.000600583	0.00530042	23.4271	NM_001286088.1
GO:0031304	intrinsic component of mitochondrial inner membrane	cellular_component	1	576	3	40482	0.000600583	0.00530042	23.4271	XM_005677168.3
GO:0031084	BLOC-2 complex	cellular_component	1	576	4	40482	0.00118983	0.00822535	17.5703	XM_018043000.1
GO:1990622	CHOP-ATF3 complex	cellular_component	1	576	4	40482	0.00118983	0.00822535	17.5703	XM_018060747.1
GO:0005793	endoplasmic reticulum-Golgi intermediate compartment	cellular_component	6	576	114	40482	0.00126337	0.00866161	3.69901	XM_005689581.3; XM_005698363.3; XM_013975126.2; XM_018049753.1; XM_018051101.1; XM_018059611.1
GO:0032389	MutLalpha complex	cellular_component	1	576	5	40482	0.00196434	0.0109597	14.0563	XM_013967766.2
GO:0031389	Rad17 RFC-like complex	cellular_component	1	576	5	40482	0.00196434	0.0109597	14.0563	XM_013972746.2
GO:0034991	nuclear meiotic cohesin complex	cellular_component	1	576	5	40482	0.00196434	0.0109597	14.0563	XM_018054633.1
GO:0071008	U2-type post-mRNA release spliceosomal complex	cellular_component	1	576	5	40482	0.00196434	0.0109597	14.0563	XM_018055291.1
GO:0033768	SUMO-targeted ubiquitin ligase complex	cellular_component	1	576	5	40482	0.00196434	0.0109597	14.0563	XM_018064626.1
GO:0042627	chylomicron	cellular_component	2	576	19	40482	0.00234315	0.0127507	7.39803	NM_001285607.1; XM_013966067.2
GO:0005794	Golgi apparatus	cellular_component	38	576	1701	40482	0.00260205	0.0140337	1.57007	XM_005676252.3; XM_005678029.3; XM_005682375.3; XM_005683832.3; XM_005689581.3; XM_005689658.3; XM_005691329.3; XM_005695338.3; XM_005698363.3; XM_013963118.2; XM_013967148.2; XM_013970577.2; XM_013974709.2; XM_013975126.2; XM_018041912.1; XM_018043489.1; XM_018046613.1; XM_018046828.1; XM_018047539.1; XM_018048369.1; XM_018049631.1; XM_018051101.1; XM_018051417.1; XM_018053004.1; XM_018053363.1;…
GO:0033263	CORVET complex	cellular_component	1	576	6	40482	0.00291875	0.014196	11.7135	XM_005679351.3
GO:0043293	apoptosome	cellular_component	1	576	6	40482	0.00291875	0.014196	11.7135	XM_013964001.2
GO:0000126	transcription factor TFIIIB complex	cellular_component	1	576	6	40482	0.00291875	0.014196	11.7135	XM_013972729.2
GO:0017119	Golgi transport complex	cellular_component	2	576	22	40482	0.00360794	0.0171695	6.3892	XM_005691329.3; XM_013970577.2
GO:0005777	peroxisome	cellular_component	7	576	177	40482	0.00401601	0.0180258	2.77948	XM_005677425.3; XM_005683475.3; XM_005691582.3; XM_005698363.3; XM_013975126.2; XM_018049992.1; XM_018057345.1
GO:0005924	cell-substrate adherens junction	cellular_component	1	576	7	40482	0.00404781	0.0180258	10.0402	XM_013975103.2
GO:0000778	condensed nuclear chromosome kinetochore	cellular_component	1	576	7	40482	0.00404781	0.0180258	10.0402	XM_018054633.1
GO:0000139	Golgi membrane	cellular_component	27	576	1148	40482	0.00445983	0.0197159	1.65296	XM_005678362.3; XM_005691329.3; XM_005695338.3; XM_005698363.3; XM_013970429.2; XM_013970430.2; XM_013970577.2; XM_013975126.2; XM_018039235.1; XM_018043844.1; XM_018043872.1; XM_018045571.1; XM_018046536.1; XM_018048678.1; XM_018049631.1; XM_018049656.1; XM_018051101.1; XM_018051417.1; XM_018055357.1; XM_018059498.1; XM_018060134.1; XM_018060234.1; XM_018060651.1; XM_018061351.1; XM_018061869.1;…
GO:0031225	anchored component of membrane	cellular_component	8	576	223	40482	0.00492416	0.0213064	2.5213	NM_001285607.1; XM_005698480.2; XM_013962503.2; XM_013966067.2; XM_018054380.1; XM_018060134.1; XM_018062681.1; XM_018062695.1
GO:0034361	very-low-density lipoprotein particle	cellular_component	2	576	25	40482	0.00522107	0.0213064	5.6225	NM_001285607.1; XM_013966067.2
GO:0071438	invadopodium membrane	cellular_component	1	576	8	40482	0.00534636	0.0213064	8.78516	XM_005676047.3
GO:0044354	macropinosome	cellular_component	1	576	8	40482	0.00534636	0.0213064	8.78516	XM_018038755.1
GO:0070062	extracellular exosome	cellular_component	77	576	4127	40482	0.00596118	0.0235632	1.31128	NM_001285607.1; NM_001285701.1; XM_005676252.3; XM_005679090.3; XM_005679282.3; XM_005680540.2; XM_005680926.2; XM_005681729.3; XM_005683802.3; XM_005686372.3; XM_005689252.3; XM_005689581.3; XM_005691915.3; XM_005692138.3; XM_005694773.3; XM_005695408.3; XM_005697037.3; XM_005700118.3; XM_013962503.2; XM_013964001.2; XM_013966067.2; XM_013966874.2; XM_013969110.2; XM_013971570.2; XM_013971605.2;…
GO:0005801	cis-Golgi network	cellular_component	4	576	82	40482	0.0063677	0.0248891	3.42835	XM_005695338.3; XM_005698363.3; XM_013963118.2; XM_013975126.2
GO:0005795	Golgi stack	cellular_component	4	576	83	40482	0.00669839	0.0248891	3.38705	XM_005698363.3; XM_013963118.2; XM_013975126.2; XM_018057991.1
GO:0005579	membrane attack complex	cellular_component	1	576	9	40482	0.00680937	0.0248891	7.80903	XM_005694773.3
GO:0030663	COPI-coated vesicle membrane	cellular_component	1	576	9	40482	0.00680937	0.0248891	7.80903	XM_005695338.3
GO:0035363	histone locus body	cellular_component	1	576	9	40482	0.00680937	0.0248891	7.80903	XM_013967103.2
GO:0019008	molybdopterin synthase complex	cellular_component	1	576	9	40482	0.00680937	0.0248891	7.80903	XM_018065594.1
GO:0070469	respiratory chain	cellular_component	1	576	9	40482	0.00680937	0.0248891	7.80903	XM_018066906.1
GO:0046658	anchored component of plasma membrane	cellular_component	3	576	53	40482	0.00684878	0.0249579	3.97818	XM_018045585.1; XM_018053353.1; XM_018053455.1
GO:0097038	perinuclear endoplasmic reticulum	cellular_component	2	576	28	40482	0.00720608	0.0261422	5.02009	XM_005676252.3; XM_018065136.1
GO:0005712	chiasma	cellular_component	1	576	10	40482	0.00843192	0.0289452	7.02813	XM_013967766.2
GO:0030904	retromer complex	cellular_component	2	576	30	40482	0.00874543	0.0298106	4.68542	XM_005691431.2; XM_018053179.1
GO:0031252	cell leading edge	cellular_component	6	576	164	40482	0.009353	0.0318369	2.57127	XM_005681918.3; XM_005698363.3; XM_013975126.2; XM_018038755.1; XM_018041468.1; XM_018067142.1
GO:0005811	lipid particle	cellular_component	5	576	126	40482	0.00948615	0.0322449	2.78894	XM_005698363.3; XM_005700492.3; XM_005700493.3; XM_005709739.3; XM_013975126.2
GO:0061617	MICOS complex	cellular_component	1	576	11	40482	0.0102092	0.0332586	6.3892	XM_018055364.1
GO:0030123	AP-3 adaptor complex	cellular_component	1	576	12	40482	0.0121364	0.0370039	5.85677	XM_005679351.3
GO:0005770	late endosome	cellular_component	7	576	215	40482	0.0123464	0.0374096	2.28823	XM_005682375.3; XM_005691431.2; XM_005697037.3; XM_018039469.1; XM_018043872.1; XM_018053004.1; XM_018061491.1
GO:0015030	Cajal body	cellular_component	4	576	99	40482	0.0137358	0.0406189	2.83965	XM_005680489.3; XM_013967103.2; XM_013971132.2; XM_018060778.1
GO:0043292	contractile fiber	cellular_component	1	576	13	40482	0.0142091	0.0406189	5.40625	XM_018053004.1
GO:0090543	Flemming body	cellular_component	1	576	13	40482	0.0142091	0.0406189	5.40625	XM_018055385.1
GO:0031307	integral component of mitochondrial outer membrane	cellular_component	2	576	36	40482	0.0144456	0.041198	3.90451	XM_018044174.1; XM_018044175.1
GO:0005769	early endosome	cellular_component	12	576	458	40482	0.0150798	0.0428555	1.84143	XM_005679351.3; XM_005682375.3; XM_005691431.2; XM_013966559.2; XM_018042484.1; XM_018046828.1; XM_018053004.1; XM_018056119.1; XM_018061009.1; XM_018061961.1; XM_018063646.1; XM_018066986.1
GO:0031313	extrinsic component of endosome membrane	cellular_component	1	576	14	40482	0.0164226	0.0447336	5.02009	XM_018047083.1
GO:0005902	microvillus	cellular_component	3	576	69	40482	0.0169422	0.0460457	3.05571	XM_013974709.2; XM_018055876.1; XM_018059388.1
GO:0005865	striated muscle thin filament	cellular_component	1	576	15	40482	0.0187726	0.049202	4.68542	XM_005677623.3
GO:0000138	Golgi trans cisterna	cellular_component	1	576	15	40482	0.0187726	0.049202	4.68542	XM_005695338.3
GO:0032541	cortical endoplasmic reticulum	cellular_component	1	576	15	40482	0.0187726	0.049202	4.68542	XM_018047583.1
GO:0000800	lateral element	cellular_component	1	576	15	40482	0.0187726	0.049202	4.68542	XM_018054633.1
GO:0000322	storage vacuole	cellular_component	1	576	15	40482	0.0187726	0.049202	4.68542	XM_018055357.1
GO:0035253	ciliary rootlet	cellular_component	1	576	15	40482	0.0187726	0.049202	4.68542	XM_018062660.1
GO:0030134	ER to Golgi transport vesicle	cellular_component	2	576	41	40482	0.0204743	0.0529621	3.42835	XM_018049656.1; XM_018049662.1
GO:0030897	HOPS complex	cellular_component	1	576	16	40482	0.0212547	0.0529621	4.39258	XM_005679351.3
GO:0000506	glycosylphosphatidylinositol-N-acetylglucosaminyltransferase (GPI-GnT) complex	cellular_component	1	576	16	40482	0.0212547	0.0529621	4.39258	XM_005690654.2
GO:0097386	glial cell projection	cellular_component	1	576	16	40482	0.0212547	0.0529621	4.39258	XM_013969206.2
GO:0008250	oligosaccharyltransferase complex	cellular_component	1	576	16	40482	0.0212547	0.0529621	4.39258	XM_018044541.1
GO:0045178	basal part of cell	cellular_component	1	576	16	40482	0.0212547	0.0529621	4.39258	XM_018044981.1
GO:0043020	NADPH oxidase complex	cellular_component	1	576	16	40482	0.0212547	0.0529621	4.39258	XM_018056225.1
GO:0005739	mitochondrion	cellular_component	40	576	2071	40482	0.0216191	0.0538148	1.35744	NM_001285712.1; XM_005675723.3; XM_005676749.3; XM_005677437.3; XM_005679323.3; XM_005680582.3; XM_005683509.3; XM_005689252.3; XM_005694051.2; XM_005695790.3; XM_005698363.3; XM_005698717.3; XM_013964055.2; XM_013965831.2; XM_013967444.2; XM_013967499.1; XM_013975126.2; XM_018038319.1; XM_018039776.1; XM_018040105.1; XM_018041912.1; XM_018043053.1; XM_018043193.1; XM_018044800.1; XM_018045704.1;…
GO:0005802	trans-Golgi network	cellular_component	9	576	333	40482	0.0219173	0.0543342	1.89949	XM_005698363.3; XM_013966720.2; XM_013966985.2; XM_013970396.2; XM_013975126.2; XM_018043844.1; XM_018051417.1; XM_018061242.1; XM_018067142.1
GO:0005844	polysome	cellular_component	3	576	75	40482	0.0223006	0.0550037	2.81125	XM_018061242.1; XM_018064096.1; XM_018064098.1
GO:0000783	nuclear telomere cap complex	cellular_component	1	576	17	40482	0.0238647	0.0568397	4.13419	XM_018046973.1
GO:0070187	telosome	cellular_component	1	576	17	40482	0.0238647	0.0568397	4.13419	XM_018046973.1
GO:0000780	condensed nuclear chromosome, centromeric region	cellular_component	1	576	17	40482	0.0238647	0.0568397	4.13419	XM_018049507.1
GO:0042622	photoreceptor outer segment membrane	cellular_component	1	576	17	40482	0.0238647	0.0568397	4.13419	XM_018049753.1
GO:0005829	cytosol	cellular_component	95	576	5570	40482	0.0260926	0.0611313	1.19869	XM_005677386.3; XM_005678362.3; XM_005678959.3; XM_005679351.3; XM_005680282.3; XM_005680926.2; XM_005681435.3; XM_005683802.3; XM_005683832.3; XM_005686652.3; XM_005689581.3; XM_005689658.3; XM_005691329.3; XM_005691431.2; XM_005691915.3; XM_005694739.3; XM_005694740.3; XM_005698363.3; XM_013963118.2; XM_013963495.2; XM_013964001.2; XM_013964541.2; XM_013965718.2; XM_013966645.2; XM_013966874.2;…
GO:0005758	mitochondrial intermembrane space	cellular_component	4	576	117	40482	0.026217	0.0611313	2.40278	XM_005689962.3; XM_005692022.3; XM_018039776.1; XM_018048097.1
GO:0016591	DNA-directed RNA polymerase II, holoenzyme	cellular_component	1	576	18	40482	0.0265985	0.0611313	3.90451	XM_018045758.1
GO:0005662	DNA replication factor A complex	cellular_component	1	576	18	40482	0.0265985	0.0611313	3.90451	XM_018050295.1
GO:0016580	Sin3 complex	cellular_component	1	576	18	40482	0.0265985	0.0611313	3.90451	XM_018057662.1
GO:0005849	mRNA cleavage factor complex	cellular_component	1	576	18	40482	0.0265985	0.0611313	3.90451	XM_018059049.1
GO:0016581	NuRD complex	cellular_component	2	576	46	40482	0.0276839	0.063326	3.05571	XM_018051497.1; XM_018057662.1
GO:0051233	spindle midzone	cellular_component	2	576	46	40482	0.0276839	0.063326	3.05571	XM_018055357.1; XM_018063284.1
GO:0032040	small-subunit processome	cellular_component	2	576	47	40482	0.0292674	0.0651005	2.99069	XM_013971132.2; XM_018060778.1
GO:0000137	Golgi cis cisterna	cellular_component	1	576	19	40482	0.0294521	0.0651005	3.69901	XM_005695338.3
GO:0005797	Golgi medial cisterna	cellular_component	1	576	19	40482	0.0294521	0.0651005	3.69901	XM_005695338.3
GO:0016012	sarcoglycan complex	cellular_component	1	576	19	40482	0.0294521	0.0651005	3.69901	XM_013965722.2
GO:0031105	septin complex	cellular_component	1	576	19	40482	0.0294521	0.0651005	3.69901	XM_018063712.1
GO:0034362	low-density lipoprotein particle	cellular_component	1	576	20	40482	0.0324215	0.0690237	3.51406	XM_005682375.3
GO:0032045	guanyl-nucleotide exchange factor complex	cellular_component	1	576	20	40482	0.0324215	0.0690237	3.51406	XM_005689658.3
GO:0008385	IkappaB kinase complex	cellular_component	1	576	20	40482	0.0324215	0.0690237	3.51406	XM_018048678.1
GO:0070419	nonhomologous end joining complex	cellular_component	1	576	20	40482	0.0324215	0.0690237	3.51406	XM_018056368.1
GO:0000214	tRNA-intron endonuclease complex	cellular_component	1	576	20	40482	0.0324215	0.0690237	3.51406	XM_018059049.1
GO:0030176	integral component of endoplasmic reticulum membrane	cellular_component	5	576	170	40482	0.0353582	0.0736456	2.0671	XM_005699882.3; XM_018039373.1; XM_018043425.1; XM_018043426.1; XM_018051173.1
GO:0005916	fascia adherens	cellular_component	1	576	21	40482	0.0355028	0.0736456	3.34673	XM_018053004.1
GO:0005782	peroxisomal matrix	cellular_component	2	576	51	40482	0.036069	0.0744383	2.75613	XM_005683475.3; XM_018049992.1
GO:0005671	Ada2/Gcn5/Ada3 transcription activator complex	cellular_component	2	576	51	40482	0.036069	0.0744383	2.75613	XM_013962713.2; XM_018045617.1
GO:0005798	Golgi-associated vesicle	cellular_component	1	576	22	40482	0.0386923	0.0776085	3.1946	XM_005679351.3
GO:0042584	chromaffin granule membrane	cellular_component	1	576	22	40482	0.0386923	0.0776085	3.1946	XM_018042172.1
GO:0005921	gap junction	cellular_component	1	576	22	40482	0.0386923	0.0776085	3.1946	XM_018053004.1
GO:0046581	intercellular canaliculus	cellular_component	1	576	22	40482	0.0386923	0.0776085	3.1946	XM_018059388.1
GO:0005640	nuclear outer membrane	cellular_component	2	576	53	40482	0.0397475	0.0795379	2.65212	XM_018053376.1; XM_018060543.1
GO:0009898	cytoplasmic side of plasma membrane	cellular_component	3	576	93	40482	0.0440187	0.0858789	2.26714	XM_013969693.2; XM_018061760.1; XM_018063284.1
GO:0016010	dystrophin-associated glycoprotein complex	cellular_component	1	576	24	40482	0.0453811	0.0872741	2.92839	XM_013965722.2
GO:0030120	vesicle coat	cellular_component	1	576	25	40482	0.0488733	0.09195	2.81125	XM_018049656.1
GO:0030121	AP-1 adaptor complex	cellular_component	1	576	25	40482	0.0488733	0.09195	2.81125	XM_018055422.1
GO:0043005	neuron projection	cellular_component	12	576	546	40482	0.0508078	0.0953678	1.54464	XM_013963495.2; XM_013973631.2; XM_018042033.1; XM_018044981.1; XM_018047603.1; XM_018047604.1; XM_018050114.1; XM_018055357.1; XM_018059498.1; XM_018061009.1; XM_018061491.1; XM_018062660.1
GO:1902711	GABA-A receptor complex	cellular_component	1	576	26	40482	0.0524594	0.0963078	2.70312	XM_005681579.2
GO:0097427	microtubule bundle	cellular_component	1	576	26	40482	0.0524594	0.0963078	2.70312	XM_018043193.1
GO:0001673	male germ cell nucleus	cellular_component	1	576	26	40482	0.0524594	0.0963078	2.70312	XM_018054633.1
GO:0031256	leading edge membrane	cellular_component	1	576	26	40482	0.0524594	0.0963078	2.70312	XM_018055357.1
GO:0043209	myelin sheath	cellular_component	5	576	189	40482	0.0541226	0.0991363	1.85929	XM_018055357.1; XM_018055364.1; XM_018065643.1; XM_018065644.1; XM_018065646.1
GO:0031526	brush border membrane	cellular_component	3	576	100	40482	0.0548016	0.100229	2.10844	XM_018046613.1; XM_018055876.1; XM_018065737.1
GO:0010008	endosome membrane	cellular_component	7	576	289	40482	0.0560901	0.101371	1.70231	XM_005679351.3; XM_005691431.2; XM_018040273.1; XM_018042484.1; XM_018053179.1; XM_018053329.1; XM_018060543.1
GO:0005681	spliceosomal complex	cellular_component	5	576	191	40482	0.0563902	0.101603	1.83982	XM_005679282.3; XM_005686319.3; XM_018040210.1; XM_018042223.1; XM_018057209.1
GO:0042470	melanosome	cellular_component	5	576	192	40482	0.0575451	0.10353	1.83024	NM_001285629.1; XM_005682038.2; XM_018054439.1; XM_018055385.1; XM_018055426.1
GO:0030991	intraciliary transport particle A	cellular_component	1	576	28	40482	0.0598998	0.106425	2.51004	XM_018040464.1
GO:0030127	COPII vesicle coat	cellular_component	1	576	28	40482	0.0598998	0.106425	2.51004	XM_018049656.1
GO:0002116	semaphorin receptor complex	cellular_component	1	576	29	40482	0.0637477	0.111386	2.42349	XM_018044775.1
GO:0031143	pseudopodium	cellular_component	1	576	29	40482	0.0637477	0.111386	2.42349	XM_018059339.1
GO:0072562	blood microparticle	cellular_component	3	576	106	40482	0.0650757	0.113543	1.98909	XM_005681729.3; XM_005694773.3; XM_018048527.1
GO:0031966	mitochondrial membrane	cellular_component	4	576	151	40482	0.0653122	0.113874	1.86175	XM_005678349.3; XM_018049137.1; XM_018049142.1; XM_018049143.1
GO:0031985	Golgi cisterna	cellular_component	1	576	30	40482	0.0676764	0.116407	2.34271	XM_005695338.3
GO:0001518	voltage-gated sodium channel complex	cellular_component	1	576	30	40482	0.0676764	0.116407	2.34271	XM_013969206.2
GO:0031513	nonmotile primary cilium	cellular_component	1	576	30	40482	0.0676764	0.116407	2.34271	XM_018063712.1
GO:0005783	endoplasmic reticulum	cellular_component	27	576	1460	40482	0.0697558	0.119645	1.29972	XM_005678362.3; XM_005682038.2; XM_005689581.3; XM_005689658.3; XM_005700790.3; XM_013963495.2; XM_013966559.2; XM_013971020.2; XM_018039373.1; XM_018039375.1; XM_018040938.1; XM_018040941.1; XM_018046364.1; XM_018046536.1; XM_018047083.1; XM_018047439.1; XM_018047583.1; XM_018049656.1; XM_018049753.1; XM_018051173.1; XM_018053004.1; XM_018053182.1; XM_018053455.1; XM_018056436.1; XM_018057991.1;…
GO:0097542	ciliary tip	cellular_component	2	576	67	40482	0.0704438	0.120399	2.09795	XM_018040464.1; XM_018044401.1
GO:0000795	synaptonemal complex	cellular_component	1	576	31	40482	0.0716829	0.120816	2.26714	XM_013967766.2
GO:0005922	connexon complex	cellular_component	1	576	31	40482	0.0716829	0.120816	2.26714	XM_018053004.1
GO:0034993	LINC complex	cellular_component	1	576	31	40482	0.0716829	0.120816	2.26714	XM_018053376.1
GO:0012507	ER to Golgi transport vesicle membrane	cellular_component	2	576	69	40482	0.0754961	0.125945	2.03714	XM_018049656.1; XM_018049662.1
GO:0030658	transport vesicle membrane	cellular_component	2	576	70	40482	0.0780807	0.129441	2.00804	XM_018050000.1; XM_018064378.1
GO:0031672	A band	cellular_component	1	576	33	40482	0.0799175	0.131231	2.12973	XM_018040136.1
GO:0042641	actomyosin	cellular_component	1	576	33	40482	0.0799175	0.131231	2.12973	XM_018040136.1
GO:0005868	cytoplasmic dynein complex	cellular_component	1	576	33	40482	0.0799175	0.131231	2.12973	XM_018045925.1
GO:0005615	extracellular space	cellular_component	34	576	1919	40482	0.081357	0.133324	1.24521	NM_001285607.1; NM_001285667.1; NM_001285701.1; XM_005678029.3; XM_005681729.3; XM_005689581.3; XM_005697008.3; XM_013966067.2; XM_013971277.2; XM_013971605.2; XM_013973449.2; XM_018038286.1; XM_018038496.1; XM_018038866.1; XM_018038909.1; XM_018038915.1; XM_018039603.1; XM_018039604.1; XM_018042469.1; XM_018042470.1; XM_018042471.1; XM_018044979.1; XM_018047539.1; XM_018049753.1; XM_018055019.1;…
GO:0031258	lamellipodium membrane	cellular_component	1	576	34	40482	0.0841397	0.136502	2.0671	XM_005676047.3
GO:0005721	pericentric heterochromatin	cellular_component	1	576	35	40482	0.0884281	0.141567	2.00804	XM_018049507.1
GO:0031528	microvillus membrane	cellular_component	1	576	35	40482	0.0884281	0.141567	2.00804	XM_018049753.1
GO:0005669	transcription factor TFIID complex	cellular_component	1	576	36	40482	0.09278	0.146739	1.95226	XM_018039870.1
GO:0030175	filopodium	cellular_component	4	576	168	40482	0.0928079	0.146739	1.67336	XM_018041468.1; XM_018042033.1; XM_018055357.1; XM_018061009.1
GO:0097440	apical dendrite	cellular_component	1	576	37	40482	0.0971928	0.15222	1.89949	XM_018062277.1
GO:0030139	endocytic vesicle	cellular_component	3	576	124	40482	0.101353	0.157862	1.70035	XM_005676047.3; XM_018043306.1; XM_018061491.1
GO:0005923	bicellular tight junction	cellular_component	6	576	279	40482	0.105328	0.162704	1.51142	XM_005675626.3; XM_005698856.3; XM_018043827.1; XM_018047603.1; XM_018047604.1; XM_018061491.1
GO:0055038	recycling endosome membrane	cellular_component	2	576	80	40482	0.105943	0.162704	1.75703	XM_013966720.2; XM_018043844.1
GO:0045095	keratin filament	cellular_component	2	576	80	40482	0.105943	0.162704	1.75703	XM_018047720.1; XM_018047727.1
GO:0034704	calcium channel complex	cellular_component	1	576	39	40482	0.10619	0.162704	1.80208	XM_013971020.2
GO:0080008	Cul4-RING E3 ubiquitin ligase complex	cellular_component	1	576	39	40482	0.10619	0.162704	1.80208	XM_018044491.1
GO:0072686	mitotic spindle	cellular_component	3	576	127	40482	0.108148	0.165495	1.66019	XM_018055357.1; XM_018055385.1; XM_018063284.1
GO:0033276	transcription factor TFTC complex	cellular_component	1	576	40	40482	0.11077	0.16834	1.75703	XM_018039870.1
GO:0071339	MLL1 complex	cellular_component	2	576	82	40482	0.111925	0.169776	1.71418	XM_018039870.1; XM_018054414.1
GO:0030014	CCR4-NOT complex	cellular_component	1	576	42	40482	0.12008	0.178465	1.67336	XM_013965718.2
GO:0035327	transcriptionally active chromatin	cellular_component	1	576	42	40482	0.12008	0.178465	1.67336	XM_013967103.2
GO:0005771	multivesicular body	cellular_component	1	576	42	40482	0.12008	0.178465	1.67336	XM_018053004.1
GO:0030017	sarcomere	cellular_component	1	576	42	40482	0.12008	0.178465	1.67336	XM_018053376.1
GO:0016020	membrane	cellular_component	58	576	3557	40482	0.122354	0.181179	1.146	NM_001285626.1; XM_005675173.3; XM_005678362.3; XM_005679282.3; XM_005679351.3; XM_005680926.2; XM_005689658.3; XM_005691329.3; XM_005691915.3; XM_005695338.3; XM_005698363.3; XM_005698717.3; XM_005709739.3; XM_013962503.2; XM_013966645.2; XM_013970577.2; XM_013971020.2; XM_013971132.2; XM_013974709.2; XM_013975126.2; XM_018038496.1; XM_018039301.1; XM_018039373.1; XM_018042306.1; XM_018042848.1;…
GO:0008023	transcription elongation factor complex	cellular_component	1	576	43	40482	0.124805	0.183465	1.63445	XM_013967103.2
GO:0071564	npBAF complex	cellular_component	1	576	43	40482	0.124805	0.183465	1.63445	XM_018048077.1
GO:0036464	cytoplasmic ribonucleoprotein granule	cellular_component	1	576	43	40482	0.124805	0.183465	1.63445	XM_018055357.1
GO:0030992	intraciliary transport particle B	cellular_component	1	576	44	40482	0.129573	0.189329	1.5973	XM_018044401.1
GO:0005913	cell-cell adherens junction	cellular_component	10	576	526	40482	0.133455	0.194532	1.33615	XM_005691329.3; XM_013970577.2; XM_013975103.2; XM_018039447.1; XM_018041468.1; XM_018043193.1; XM_018043827.1; XM_018048678.1; XM_018063712.1; XM_018064810.1
GO:0005778	peroxisomal membrane	cellular_component	2	576	89	40482	0.133824	0.194716	1.57935	XM_005698717.3; XM_018053703.1
GO:0005915	zonula adherens	cellular_component	1	576	45	40482	0.134384	0.194716	1.56181	XM_013975103.2
GO:0070971	endoplasmic reticulum exit site	cellular_component	1	576	45	40482	0.134384	0.194716	1.56181	XM_018049656.1
GO:0005605	basal lamina	cellular_component	1	576	45	40482	0.134384	0.194716	1.56181	XM_018060560.1
GO:0044295	axonal growth cone	cellular_component	2	576	90	40482	0.137066	0.198248	1.56181	XM_018041468.1; XM_018042033.1
GO:0030056	hemidesmosome	cellular_component	1	576	46	40482	0.139234	0.20019	1.52785	XM_013972720.2
GO:0016514	SWI/SNF complex	cellular_component	1	576	46	40482	0.139234	0.20019	1.52785	XM_018048077.1
GO:0031965	nuclear membrane	cellular_component	10	576	531	40482	0.139602	0.2006	1.32356	XM_005677437.3; XM_005684149.3; XM_013972720.2; XM_018047583.1; XM_018052377.1; XM_018053376.1; XM_018054439.1; XM_018057667.1; XM_018063694.1; XM_018065136.1
GO:0016323	basolateral plasma membrane	cellular_component	8	576	416	40482	0.14193	0.203704	1.35156	XM_013972720.2; XM_018038866.1; XM_018047603.1; XM_018047604.1; XM_018063559.1; XM_018063560.1; XM_018063561.1; XM_018063562.1
GO:0005741	mitochondrial outer membrane	cellular_component	6	576	303	40482	0.143333	0.205597	1.39171	XM_005698479.3; XM_005698717.3; XM_013966874.2; XM_013975269.2; XM_018061455.1; XM_018064153.1
GO:0031941	filamentous actin	cellular_component	1	576	47	40482	0.144121	0.205634	1.49535	XM_018038755.1
GO:0072372	primary cilium	cellular_component	3	576	142	40482	0.14498	0.206616	1.48482	XM_018040464.1; XM_018044401.1; XM_018047987.1
GO:0005581	collagen trimer	cellular_component	3	576	142	40482	0.14498	0.206616	1.48482	XM_018042469.1; XM_018042470.1; XM_018042471.1
GO:0005637	nuclear inner membrane	cellular_component	2	576	94	40482	0.150296	0.211828	1.49535	XM_018042306.1; XM_018060234.1
GO:0001750	photoreceptor outer segment	cellular_component	2	576	95	40482	0.153665	0.215796	1.47961	XM_018040464.1; XM_018049753.1
GO:0033116	endoplasmic reticulum-Golgi intermediate compartment membrane	cellular_component	2	576	95	40482	0.153665	0.215796	1.47961	XM_018060134.1; XM_018067075.1
GO:0043025	neuronal cell body	cellular_component	14	576	785	40482	0.154891	0.216919	1.25342	XM_005684668.3; XM_018042033.1; XM_018042484.1; XM_018044333.1; XM_018046828.1; XM_018050295.1; XM_018053453.1; XM_018055357.1; XM_018058033.1; XM_018058034.1; XM_018059498.1; XM_018060234.1; XM_018061491.1; XM_018062277.1
GO:0048471	perinuclear region of cytoplasm	cellular_component	23	576	1349	40482	0.156692	0.219189	1.19827	XM_005687983.3; XM_013966147.2; XM_013970396.2; XM_018039420.1; XM_018039447.1; XM_018039965.1; XM_018041468.1; XM_018049656.1; XM_018050114.1; XM_018052404.1; XM_018054523.1; XM_018057767.1; XM_018060234.1; XM_018061009.1; XM_018061242.1; XM_018061491.1; XM_018061901.1; XM_018063284.1; XM_018063712.1; XM_018064849.1; XM_018065643.1; XM_018065644.1; XM_018065646.1
GO:0043202	lysosomal lumen	cellular_component	1	576	50	40482	0.158988	0.220368	1.40562	XM_018060560.1
GO:0043204	perikaryon	cellular_component	4	576	202	40482	0.162293	0.224436	1.39171	XM_013966645.2; XM_018041468.1; XM_018046828.1; XM_018053453.1
GO:0030673	axolemma	cellular_component	1	576	51	40482	0.164005	0.225263	1.37806	XM_018046828.1
GO:0030877	beta-catenin destruction complex	cellular_component	1	576	51	40482	0.164005	0.225263	1.37806	XM_018061961.1
GO:0005905	clathrin-coated pit	cellular_component	4	576	205	40482	0.169234	0.231398	1.37134	XM_005682375.3; XM_018040891.1; XM_018040901.1; XM_018059339.1
GO:0019898	extrinsic component of membrane	cellular_component	4	576	205	40482	0.169234	0.231398	1.37134	XM_013971163.2; XM_018045925.1; XM_018047083.1; XM_018061009.1
GO:0044224	juxtaparanode region of axon	cellular_component	1	576	53	40482	0.17412	0.235878	1.32606	XM_018046828.1
GO:0005790	smooth endoplasmic reticulum	cellular_component	1	576	53	40482	0.17412	0.235878	1.32606	XM_018056916.1
GO:0000145	exocyst	cellular_component	1	576	53	40482	0.17412	0.235878	1.32606	XM_018062588.1
GO:0030057	desmosome	cellular_component	1	576	53	40482	0.17412	0.235878	1.32606	XM_018063284.1
GO:0005891	voltage-gated calcium channel complex	cellular_component	2	576	101	40482	0.174357	0.235878	1.39171	XM_013969693.2; XM_018040760.1
GO:0032154	cleavage furrow	cellular_component	2	576	101	40482	0.174357	0.235878	1.39171	XM_018061009.1; XM_018061901.1
GO:0016328	lateral plasma membrane	cellular_component	2	576	102	40482	0.177879	0.240107	1.37806	XM_018043193.1; XM_018053004.1
GO:0071565	nBAF complex	cellular_component	1	576	54	40482	0.179215	0.240307	1.3015	XM_018048077.1
GO:0048786	presynaptic active zone	cellular_component	2	576	103	40482	0.181421	0.24313	1.36468	XM_005683832.3; XM_018048678.1
GO:0005578	proteinaceous extracellular matrix	cellular_component	8	576	442	40482	0.181535	0.243148	1.27206	XM_005698480.2; XM_018038909.1; XM_018038915.1; XM_018039603.1; XM_018039604.1; XM_018042469.1; XM_018042470.1; XM_018042471.1
GO:0005911	cell-cell junction	cellular_component	8	576	443	40482	0.183149	0.245176	1.26919	XM_005675626.3; XM_005680926.2; XM_018039447.1; XM_018047603.1; XM_018047604.1; XM_018055357.1; XM_018061491.1; XM_018063284.1
GO:0005622	intracellular	cellular_component	18	576	1068	40482	0.190382	0.251802	1.18452	XM_005677593.3; XM_005679090.3; XM_005684790.3; XM_005686002.3; XM_005697037.3; XM_013965718.2; XM_018038788.1; XM_018038909.1; XM_018038915.1; XM_018039469.1; XM_018044981.1; XM_018047987.1; XM_018051414.1; XM_018053276.1; XM_018053277.1; XM_018061869.1; XM_018065269.1; XM_018065271.1
GO:1903561	extracellular vesicle	cellular_component	1	576	57	40482	0.194628	0.256579	1.233	XM_005687983.3
GO:0000788	nuclear nucleosome	cellular_component	1	576	57	40482	0.194628	0.256579	1.233	XM_018039301.1
GO:0045202	synapse	cellular_component	9	576	512	40482	0.196984	0.259544	1.23541	XM_005678029.3; XM_013969693.2; XM_018047603.1; XM_018047604.1; XM_018048678.1; XM_018050114.1; XM_018060560.1; XM_018061009.1; XM_018061491.1
GO:0031594	neuromuscular junction	cellular_component	3	576	162	40482	0.200362	0.262428	1.3015	XM_005683832.3; XM_005684668.3; XM_018040136.1
GO:0098793	presynapse	cellular_component	3	576	162	40482	0.200362	0.262428	1.3015	XM_018047603.1; XM_018047604.1; XM_018064499.1
GO:0005875	microtubule associated complex	cellular_component	2	576	109	40482	0.203048	0.265659	1.28956	XM_018041468.1; XM_018044333.1
GO:0030136	clathrin-coated vesicle	cellular_component	3	576	167	40482	0.215099	0.277798	1.26254	XM_005679351.3; XM_018040891.1; XM_018040901.1
GO:0005623	cell	cellular_component	1	576	61	40482	0.215417	0.277798	1.15215	XM_018055846.1
GO:0005635	nuclear envelope	cellular_component	5	576	283	40482	0.217401	0.280208	1.24172	XM_005689581.3; XM_005700790.3; XM_018042172.1; XM_018053376.1; XM_018059611.1
GO:0035861	site of double-strand break	cellular_component	1	576	62	40482	0.220646	0.283039	1.13357	XM_018051562.1
GO:0005604	basement membrane	cellular_component	3	576	170	40482	0.22408	0.286837	1.24026	XM_013972720.2; XM_018039603.1; XM_018039604.1
GO:0032281	AMPA glutamate receptor complex	cellular_component	1	576	63	40482	0.225887	0.288237	1.11558	XM_005678029.3
GO:0005834	heterotrimeric G-protein complex	cellular_component	1	576	63	40482	0.225887	0.288237	1.11558	XM_005679090.3
GO:0001917	photoreceptor inner segment	cellular_component	1	576	63	40482	0.225887	0.288237	1.11558	XM_005686002.3
GO:0005796	Golgi lumen	cellular_component	1	576	63	40482	0.225887	0.288237	1.11558	XM_018060560.1
GO:0045335	phagocytic vesicle	cellular_component	1	576	64	40482	0.231136	0.2937	1.09814	XM_018043872.1
GO:0045121	membrane raft	cellular_component	7	576	410	40482	0.231529	0.294045	1.19992	XM_005676047.3; XM_005679090.3; XM_013975103.2; XM_018042484.1; XM_018046613.1; XM_018060134.1; XM_018061009.1
GO:0005840	ribosome	cellular_component	2	576	117	40482	0.232728	0.295259	1.20139	XM_005699249.3; XM_013967444.2
GO:0009986	cell surface	cellular_component	13	576	806	40482	0.261118	0.323498	1.13357	NM_001285607.1; XM_005675626.3; XM_005676047.3; XM_005682375.3; XM_005687695.3; XM_013962503.2; XM_013966067.2; XM_018046828.1; XM_018049753.1; XM_018055426.1; XM_018057991.1; XM_018060134.1; XM_018066841.1
GO:0032391	photoreceptor connecting cilium	cellular_component	1	576	71	40482	0.268023	0.329196	0.989877	XM_018040464.1
GO:0005765	lysosomal membrane	cellular_component	8	576	493	40482	0.271088	0.332456	1.14047	XM_005679090.3; XM_005679351.3; XM_005697037.3; XM_018039469.1; XM_018040273.1; XM_018043343.1; XM_018058931.1; XM_018062724.1
GO:0005814	centriole	cellular_component	5	576	308	40482	0.27596	0.337749	1.14093	XM_005693132.3; XM_018038226.1; XM_018055385.1; XM_018057767.1; XM_018061351.1
GO:0005901	caveola	cellular_component	2	576	129	40482	0.278498	0.339918	1.08963	XM_018040760.1; XM_018044333.1
GO:0014704	intercalated disc	cellular_component	1	576	74	40482	0.283844	0.345655	0.949747	XM_018053004.1
GO:0030424	axon	cellular_component	10	576	630	40482	0.287884	0.350047	1.11558	XM_013970396.2; XM_018041468.1; XM_018042484.1; XM_018044333.1; XM_018044981.1; XM_018046828.1; XM_018058033.1; XM_018058034.1; XM_018064472.1; XM_018064482.1
GO:0031463	Cul3-RING ubiquitin ligase complex	cellular_component	2	576	132	40482	0.290088	0.35167	1.06487	XM_005681515.3; XM_013970396.2
GO:0002102	podosome	cellular_component	1	576	76	40482	0.294376	0.355624	0.924753	XM_013973637.2
GO:0030496	midbody	cellular_component	5	576	317	40482	0.297908	0.359713	1.10854	XM_005679090.3; XM_005694815.3; XM_018055357.1; XM_018056119.1; XM_018063284.1
GO:0005874	microtubule	cellular_component	14	576	901	40482	0.304394	0.36645	1.09205	XM_005676582.3; XM_005692138.3; XM_005693132.3; XM_013973637.2; XM_018041468.1; XM_018043827.1; XM_018043971.1; XM_018053869.1; XM_018062660.1; XM_018063712.1; XM_018065643.1; XM_018065644.1; XM_018065646.1; XM_018067142.1
GO:0030133	transport vesicle	cellular_component	2	576	136	40482	0.305591	0.367345	1.03355	XM_005695338.3; XM_018060134.1
GO:0030864	cortical actin cytoskeleton	cellular_component	1	576	79	40482	0.310128	0.371327	0.889636	XM_018061009.1
GO:0005856	cytoskeleton	cellular_component	15	576	971	40482	0.310286	0.371333	1.0857	XM_005678362.3; XM_005681515.3; XM_013963118.2; XM_013965722.2; XM_013965817.2; XM_018039420.1; XM_018043827.1; XM_018053376.1; XM_018054048.1; XM_018054297.1; XM_018054298.1; XM_018061009.1; XM_018061760.1; XM_018061901.1; XM_018063284.1
GO:0005788	endoplasmic reticulum lumen	cellular_component	4	576	261	40482	0.314826	0.375742	1.07711	XM_005698363.3; XM_005699184.3; XM_013975126.2; XM_018042528.1
GO:0005768	endosome	cellular_component	6	576	389	40482	0.318557	0.378804	1.08403	XM_005691431.2; XM_018045925.1; XM_018047083.1; XM_018056119.1; XM_018065269.1; XM_018065271.1
GO:0009925	basal plasma membrane	cellular_component	1	576	81	40482	0.32059	0.380289	0.86767	XM_013972720.2
GO:0030670	phagocytic vesicle membrane	cellular_component	1	576	81	40482	0.32059	0.380289	0.86767	XM_018043872.1
GO:0000781	chromosome, telomeric region	cellular_component	1	576	81	40482	0.32059	0.380289	0.86767	XM_018046973.1
GO:0012505	endomembrane system	cellular_component	4	576	264	40482	0.323172	0.382604	1.06487	XM_013971163.2; XM_018044979.1; XM_018047987.1; XM_018064530.1
GO:0016021	integral component of membrane	cellular_component	118	576	8034	40482	0.326763	0.385539	1.03226	NM_001285619.1; XM_005675013.3; XM_005675626.3; XM_005676047.3; XM_005677120.3; XM_005677150.3; XM_005678349.3; XM_005678362.3; XM_005682038.2; XM_005682375.3; XM_005683526.3; XM_005683893.3; XM_005684958.3; XM_005686002.3; XM_005688535.3; XM_005688851.3; XM_005689517.3; XM_005689562.3; XM_005689658.3; XM_005690015.3; XM_005690127.3; XM_005690654.2; XM_005691037.3; XM_005691038.3; XM_005691137.2;…
GO:0016324	apical plasma membrane	cellular_component	9	576	590	40482	0.332257	0.39126	1.07209	XM_005675626.3; XM_005676047.3; XM_005691915.3; XM_018043827.1; XM_018046613.1; XM_018049753.1; XM_018053004.1; XM_018060234.1; XM_018061491.1
GO:0005882	intermediate filament	cellular_component	2	576	144	40482	0.336667	0.395435	0.976128	XM_018053004.1; XM_018055426.1
GO:0016023	cytoplasmic, membrane-bounded vesicle	cellular_component	6	576	397	40482	0.33678	0.395435	1.06219	XM_005677437.3; XM_005700790.3; XM_018049977.1; XM_018049979.1; XM_018051101.1; XM_018059339.1
GO:0005887	integral component of plasma membrane	cellular_component	34	576	2275	40482	0.340807	0.399776	1.05036	XM_005681579.2; XM_005684668.3; XM_005687695.3; XM_005687983.3; XM_005691915.3; XM_005696286.3; XM_005697008.3; XM_005700118.3; XM_005700790.3; XM_013962503.2; XM_013972057.2; XM_018038866.1; XM_018039447.1; XM_018041849.1; XM_018042021.1; XM_018042484.1; XM_018044541.1; XM_018044775.1; XM_018044828.1; XM_018046536.1; XM_018046582.1; XM_018047891.1; XM_018049753.1; XM_018051417.1; XM_018053071.1;…
GO:0016459	myosin complex	cellular_component	1	576	85	40482	0.34139	0.400074	0.826838	XM_018064153.1
GO:0005815	microtubule organizing center	cellular_component	7	576	465	40482	0.343562	0.402231	1.058	XM_005694815.3; XM_018055357.1; XM_018055737.1; XM_018055740.1; XM_018057767.1; XM_018064849.1; XM_018067142.1
GO:0010494	cytoplasmic stress granule	cellular_component	2	576	146	40482	0.344431	0.40286	0.962757	XM_018050455.1; XM_018061242.1
GO:0034707	chloride channel complex	cellular_component	1	576	86	40482	0.346559	0.404764	0.817224	XM_005681579.2
GO:0001725	stress fiber	cellular_component	2	576	149	40482	0.356062	0.414075	0.943372	XM_013975103.2; XM_018063712.1
GO:0005576	extracellular region	cellular_component	29	576	1950	40482	0.356067	0.414075	1.04521	XM_005676047.3; XM_005677593.3; XM_005681729.3; XM_005685557.3; XM_005686372.3; XM_005688093.3; XM_005689517.3; XM_005690015.3; XM_005699771.2; XM_018039603.1; XM_018039604.1; XM_018044026.1; XM_018044027.1; XM_018044333.1; XM_018045896.1; XM_018048277.1; XM_018048983.1; XM_018049127.1; XM_018049128.1; XM_018049129.1; XM_018049130.1; XM_018055846.1; XM_018057639.1; XM_018059515.1; XM_018059718.1;…
GO:0030425	dendrite	cellular_component	12	576	803	40482	0.357496	0.415538	1.05028	XM_005684668.3; XM_013970396.2; XM_018042484.1; XM_018044333.1; XM_018046828.1; XM_018050295.1; XM_018054439.1; XM_018056916.1; XM_018058033.1; XM_018058034.1; XM_018064472.1; XM_018064482.1
GO:0045171	intercellular bridge	cellular_component	1	576	89	40482	0.361985	0.420353	0.789677	XM_018043306.1
GO:0014069	postsynaptic density	cellular_component	8	576	542	40482	0.366726	0.424663	1.03736	XM_005680489.3; XM_018044333.1; XM_018047603.1; XM_018047604.1; XM_018056916.1; XM_018063284.1; XM_018064472.1; XM_018064482.1
GO:0016529	sarcoplasmic reticulum	cellular_component	1	576	90	40482	0.367097	0.424663	0.780903	XM_005677437.3
GO:0005871	kinesin complex	cellular_component	2	576	153	40482	0.371525	0.42933	0.918709	XM_013973637.2; XM_018062660.1
GO:0032588	trans-Golgi network membrane	cellular_component	1	576	94	40482	0.387378	0.444313	0.747673	XM_018056698.1
GO:0030173	integral component of Golgi membrane	cellular_component	1	576	94	40482	0.387378	0.444313	0.747673	XM_018063735.1
GO:0043235	receptor complex	cellular_component	3	576	222	40482	0.388623	0.445531	0.949747	XM_018038866.1; XM_018042484.1; XM_018044333.1
GO:0031514	motile cilium	cellular_component	1	576	95	40482	0.392404	0.449228	0.739803	XM_018051640.1
GO:0005930	axoneme	cellular_component	2	576	160	40482	0.398402	0.454808	0.878516	XM_018040464.1; XM_018063712.1
GO:0000776	kinetochore	cellular_component	2	576	160	40482	0.398402	0.454808	0.878516	XM_018049507.1; XM_018060234.1
GO:0055037	recycling endosome	cellular_component	3	576	229	40482	0.411004	0.467654	0.920715	XM_013965675.2; XM_018048979.1; XM_018056119.1
GO:0031201	SNARE complex	cellular_component	1	576	99	40482	0.412316	0.468708	0.709912	XM_018045925.1
GO:0031012	extracellular matrix	cellular_component	3	576	232	40482	0.420545	0.476278	0.908809	XM_018039603.1; XM_018039604.1; XM_018060560.1
GO:0032580	Golgi cisterna membrane	cellular_component	2	576	166	40482	0.421186	0.476406	0.846762	XM_005691329.3; XM_013970577.2
GO:0045177	apical part of cell	cellular_component	2	576	166	40482	0.421186	0.476406	0.846762	XM_018055357.1; XM_018061009.1
GO:0019005	SCF ubiquitin ligase complex	cellular_component	1	576	101	40482	0.422151	0.476983	0.695854	XM_018044491.1
GO:0030141	secretory granule	cellular_component	1	576	102	40482	0.427036	0.481606	0.689032	XM_018055357.1
GO:0043231	intracellular membrane-bounded organelle	cellular_component	13	576	916	40482	0.430666	0.485474	0.997441	XM_005691915.3; XM_013963118.2; XM_018042484.1; XM_018043053.1; XM_018044150.1; XM_018046051.1; XM_018046582.1; XM_018049656.1; XM_018049753.1; XM_018055422.1; XM_018057750.1; XM_018058931.1; XM_018059498.1
GO:0031982	vesicle	cellular_component	2	576	175	40482	0.454787	0.50818	0.803214	XM_013973637.2; XM_018049753.1
GO:0045211	postsynaptic membrane	cellular_component	8	576	595	40482	0.473136	0.524099	0.944958	XM_005680489.3; XM_005681579.2; XM_005684668.3; XM_018047603.1; XM_018047604.1; XM_018053376.1; XM_018064472.1; XM_018064482.1
GO:0000118	histone deacetylase complex	cellular_component	1	576	115	40482	0.488446	0.538845	0.611141	XM_018040136.1
GO:0005912	adherens junction	cellular_component	1	576	116	40482	0.492998	0.543126	0.605873	XM_018061009.1
GO:0008076	voltage-gated potassium channel complex	cellular_component	2	576	186	40482	0.494697	0.544257	0.755712	XM_013963118.2; XM_018046828.1
GO:0005881	cytoplasmic microtubule	cellular_component	1	576	118	40482	0.502025	0.55107	0.595604	XM_018067142.1
GO:0005730	nucleolus	cellular_component	22	576	1596	40482	0.505061	0.554152	0.968789	XM_005680926.2; XM_005684149.3; XM_005691329.3; XM_005692022.3; XM_005694074.2; XM_005695790.3; XM_005700189.3; XM_013962566.2; XM_013962713.2; XM_013970577.2; XM_013971132.2; XM_013972746.2; XM_018045617.1; XM_018045758.1; XM_018055291.1; XM_018055385.1; XM_018057667.1; XM_018060543.1; XM_018060747.1; XM_018060778.1; XM_018061009.1; XM_018061869.1
GO:0030529	intracellular ribonucleoprotein complex	cellular_component	3	576	261	40482	0.510231	0.559319	0.80783	XM_005679282.3; XM_018052519.1; XM_018061242.1
GO:0044297	cell body	cellular_component	1	576	120	40482	0.510948	0.559598	0.585677	XM_018061009.1
GO:0016607	nuclear speck	cellular_component	7	576	555	40482	0.534326	0.582312	0.88643	XM_005688511.3; XM_013966874.2; XM_018038319.1; XM_018044132.1; XM_018046237.1; XM_018051497.1; XM_018057209.1
GO:0005743	mitochondrial inner membrane	cellular_component	8	576	627	40482	0.53576	0.583613	0.89673	XM_005678349.3; XM_005683893.3; XM_005695244.3; XM_013967444.2; XM_018046457.1; XM_018052341.1; XM_018055364.1; XM_018066906.1
GO:0001669	acrosomal vesicle	cellular_component	1	576	126	40482	0.537077	0.584523	0.557788	XM_018064849.1
GO:0031902	late endosome membrane	cellular_component	2	576	199	40482	0.539904	0.587054	0.706344	XM_005679351.3; XM_018043343.1
GO:0000777	condensed chromosome kinetochore	cellular_component	2	576	204	40482	0.556662	0.602327	0.689032	XM_018049507.1; XM_018067142.1
GO:0043195	terminal bouton	cellular_component	1	576	132	40482	0.56223	0.607539	0.532434	XM_005683832.3
GO:0005938	cell cortex	cellular_component	5	576	434	40482	0.584327	0.627228	0.809692	XM_013965817.2; XM_018039420.1; XM_018048212.1; XM_018060234.1; XM_018061901.1
GO:0005776	autophagosome	cellular_component	1	576	142	40482	0.601938	0.643718	0.494938	XM_018053179.1
GO:0005813	centrosome	cellular_component	13	576	1027	40482	0.602077	0.643718	0.889636	XM_005679090.3; XM_013963118.2; XM_013975103.2; XM_018040464.1; XM_018044401.1; XM_018047083.1; XM_018048212.1; XM_018055426.1; XM_018057767.1; XM_018060234.1; XM_018061144.1; XM_018061351.1; XM_018062831.1
GO:0036064	ciliary basal body	cellular_component	2	576	220	40482	0.607747	0.648352	0.63892	XM_018040464.1; XM_018047987.1
GO:0005884	actin filament	cellular_component	1	576	146	40482	0.617042	0.656825	0.481378	XM_018043193.1
GO:0031234	extrinsic component of cytoplasmic side of plasma membrane	cellular_component	2	576	225	40482	0.622884	0.662463	0.624722	XM_013965817.2; XM_018044979.1
GO:0032587	ruffle membrane	cellular_component	2	576	230	40482	0.637618	0.67665	0.611141	XM_018043306.1; XM_018067142.1
GO:0000785	chromatin	cellular_component	1	576	156	40482	0.652867	0.690718	0.450521	XM_018059339.1
GO:0005764	lysosome	cellular_component	4	576	392	40482	0.657336	0.69484	0.717156	XM_005682375.3; XM_018043872.1; XM_018053004.1; XM_018062816.1
GO:0005819	spindle	cellular_component	3	576	316	40482	0.659865	0.696907	0.667227	XM_005694815.3; XM_018038226.1; XM_018067142.1
GO:0030027	lamellipodium	cellular_component	5	576	471	40482	0.662643	0.699233	0.746085	XM_005676047.3; XM_018038755.1; XM_018039447.1; XM_018041468.1; XM_018061009.1
GO:0005886	plasma membrane	cellular_component	108	576	7920	40482	0.668146	0.704733	0.958381	NM_001285607.1; XM_005675626.3; XM_005677120.3; XM_005677150.3; XM_005679090.3; XM_005682375.3; XM_005683832.3; XM_005684668.3; XM_005689517.3; XM_005689581.3; XM_005690015.3; XM_005691915.3; XM_005694739.3; XM_005694740.3; XM_005697008.3; XM_005698479.3; XM_005698480.2; XM_005698717.3; XM_005698856.3; XM_005700189.3; XM_013962503.2; XM_013965675.2; XM_013965722.2; XM_013966067.2; XM_013967148.2;…
GO:0017053	transcriptional repressor complex	cellular_component	1	576	161	40482	0.669754	0.705815	0.43653	XM_018040136.1
GO:0071013	catalytic step 2 spliceosome	cellular_component	1	576	162	40482	0.67305	0.708674	0.433835	XM_005679282.3
GO:0000784	nuclear chromosome, telomeric region	cellular_component	1	576	164	40482	0.679563	0.713365	0.428544	XM_018046973.1
GO:0015630	microtubule cytoskeleton	cellular_component	3	576	327	40482	0.685779	0.718847	0.644782	XM_005679351.3; XM_018041468.1; XM_018043971.1
GO:0030659	cytoplasmic vesicle membrane	cellular_component	3	576	330	40482	0.692601	0.725482	0.63892	XM_018039420.1; XM_018046536.1; XM_018061901.1
GO:0005654	nucleoplasm	cellular_component	69	576	5198	40482	0.708497	0.741173	0.932937	XM_005677386.3; XM_005679282.3; XM_005684149.3; XM_005689252.3; XM_005691329.3; XM_005692022.3; XM_005693132.3; XM_005694739.3; XM_005694740.3; XM_005697037.3; XM_005700189.3; XM_013968375.2; XM_013970577.2; XM_013971132.2; XM_013972057.2; XM_013972720.2; XM_013972729.2; XM_013972746.2; XM_013973449.2; XM_013975103.2; XM_018038319.1; XM_018039301.1; XM_018039469.1; XM_018039589.1; XM_018039591.1;…
GO:0042383	sarcolemma	cellular_component	2	576	259	40482	0.715027	0.74736	0.542712	XM_013965722.2; XM_018040760.1
GO:0031410	cytoplasmic vesicle	cellular_component	3	576	350	40482	0.735373	0.766975	0.602411	XM_013965675.2; XM_018053179.1; XM_018059339.1
GO:0016363	nuclear matrix	cellular_component	2	576	269	40482	0.738566	0.769974	0.522537	XM_013975103.2; XM_018038319.1
GO:0042995	cell projection	cellular_component	1	576	186	40482	0.744387	0.773717	0.377856	XM_013965817.2
GO:0000151	ubiquitin ligase complex	cellular_component	1	576	187	40482	0.747048	0.775818	0.375836	XM_018049448.1
GO:0030426	growth cone	cellular_component	3	576	358	40482	0.751176	0.779771	0.588949	XM_018041468.1; XM_018044981.1; XM_018054523.1
GO:0030054	cell junction	cellular_component	15	576	1299	40482	0.755639	0.784068	0.811562	XM_005676047.3; XM_005678029.3; XM_005680489.3; XM_005681579.2; XM_005683832.3; XM_013965817.2; XM_013972720.2; XM_018039589.1; XM_018039591.1; XM_018050114.1; XM_018053004.1; XM_018060560.1; XM_018063284.1; XM_018064472.1; XM_018064482.1
GO:0042734	presynaptic membrane	cellular_component	1	576	201	40482	0.781865	0.806112	0.349658	XM_018048678.1
GO:0000790	nuclear chromatin	cellular_component	4	576	460	40482	0.784925	0.808237	0.611141	XM_018040210.1; XM_018044814.1; XM_018048077.1; XM_018052008.1
GO:0016605	PML body	cellular_component	2	576	299	40482	0.799988	0.822351	0.470109	XM_013970396.2; XM_018044814.1
GO:0043197	dendritic spine	cellular_component	2	576	300	40482	0.801809	0.823874	0.468542	XM_005680489.3; XM_018042033.1
GO:0031901	early endosome membrane	cellular_component	1	576	225	40482	0.831828	0.849325	0.312361	XM_018045925.1
GO:0009897	external side of plasma membrane	cellular_component	1	576	230	40482	0.840843	0.857447	0.305571	XM_018064823.1
GO:0043234	protein complex	cellular_component	7	576	770	40482	0.858273	0.873753	0.63892	XM_018038319.1; XM_018044814.1; XM_018048077.1; XM_018057767.1; XM_018061009.1; XM_018061491.1; XM_018066906.1
GO:0030018	Z disc	cellular_component	2	576	341	40482	0.865284	0.879784	0.412207	XM_018040136.1; XM_018060234.1
GO:0005667	transcription factor complex	cellular_component	3	576	438	40482	0.87155	0.885042	0.481378	XM_005681918.3; XM_018056840.1; XM_018061001.1
GO:0001726	ruffle	cellular_component	1	576	256	40482	0.881019	0.893164	0.274536	XM_018061009.1
GO:0015629	actin cytoskeleton	cellular_component	4	576	549	40482	0.892381	0.902044	0.512067	XM_013966073.2; XM_018044714.1; XM_018063712.1; XM_018064810.1
GO:0005929	cilium	cellular_component	1	576	287	40482	0.916615	0.925384	0.244882	XM_018057767.1
GO:0005694	chromosome	cellular_component	1	576	293	40482	0.922233	0.929124	0.239868	XM_018046051.1
GO:0000922	spindle pole	cellular_component	1	576	312	40482	0.937763	0.942423	0.22526	XM_018063284.1
GO:0005737	cytoplasm	cellular_component	143	576	11368	40482	0.95709	0.96105	0.88408	NM_001285629.1; XM_005675173.3; XM_005676582.3; XM_005677386.3; XM_005677388.3; XM_005677389.2; XM_005679090.3; XM_005679282.3; XM_005680489.3; XM_005680926.2; XM_005681515.3; XM_005683802.3; XM_005683832.3; XM_005684149.3; XM_005686319.3; XM_005688093.3; XM_005689252.3; XM_005691915.3; XM_005692022.3; XM_005692138.3; XM_005694074.2; XM_005694773.3; XM_005694815.3; XM_005695097.3; XM_005695408.3;…
GO:0005925	focal adhesion	cellular_component	6	576	846	40482	0.957748	0.961313	0.498449	XM_013975103.2; XM_018044714.1; XM_018044981.1; XM_018053004.1; XM_018055357.1; XM_018064810.1
GO:0005634	nucleus	cellular_component	137	576	11203	40482	0.981161	0.983999	0.85946	XM_005675116.3; XM_005676498.3; XM_005678362.3; XM_005679090.3; XM_005679282.3; XM_005680582.3; XM_005680926.2; XM_005681539.3; XM_005681918.3; XM_005683475.3; XM_005684149.3; XM_005689252.3; XM_005691329.3; XM_005692351.3; XM_005695408.3; XM_005697037.3; XM_013962566.2; XM_013962713.2; XM_013964001.2; XM_013964055.2; XM_013965718.2; XM_013965817.2; XM_013966073.2; XM_013966874.2; XM_013967499.1;…
GO:0004313	[acyl-carrier-protein] S-acetyltransferase activity	molecular_function	1	576	1	40482	0	0	70.2812	NM_001285629.1
GO:0004316	3-oxoacyl-[acyl-carrier-protein] reductase (NADPH) activity	molecular_function	1	576	1	40482	0	0	70.2812	NM_001285629.1
GO:0004317	3-hydroxypalmitoyl-[acyl-carrier-protein] dehydratase activity	molecular_function	1	576	1	40482	0	0	70.2812	NM_001285629.1
GO:0004319	enoyl-[acyl-carrier-protein] reductase (NADPH, B-specific) activity	molecular_function	1	576	1	40482	0	0	70.2812	NM_001285629.1
GO:0031177	phosphopantetheine binding	molecular_function	1	576	1	40482	0	0	70.2812	NM_001285629.1
GO:0047117	enoyl-[acyl-carrier-protein] reductase (NADPH, A-specific) activity	molecular_function	1	576	1	40482	0	0	70.2812	NM_001285629.1
GO:0047451	3-hydroxyoctanoyl-[acyl-carrier-protein] dehydratase activity	molecular_function	1	576	1	40482	0	0	70.2812	NM_001285629.1
GO:0070538	oleic acid binding	molecular_function	2	576	2	40482	0	0	70.2812	NM_001285701.1; XM_013971605.2
GO:0047066	phospholipid-hydroperoxide glutathione peroxidase activity	molecular_function	1	576	1	40482	0	0	70.2812	NM_001285712.1
GO:0000246	delta24(24-1) sterol reductase activity	molecular_function	1	576	1	40482	0	0	70.2812	XM_005678362.3
GO:0050614	delta24-sterol reductase activity	molecular_function	1	576	1	40482	0	0	70.2812	XM_005678362.3
GO:0047536	2-aminoadipate transaminase activity	molecular_function	2	576	2	40482	0	0	70.2812	XM_005683509.3; XM_013965831.2
GO:0004648	O-phospho-L-serine:2-oxoglutarate aminotransferase activity	molecular_function	1	576	1	40482	0	0	70.2812	XM_005683802.3
GO:0004506	squalene monooxygenase activity	molecular_function	1	576	1	40482	0	0	70.2812	XM_005688851.3
GO:0043177	organic acid binding	molecular_function	2	576	2	40482	0	0	70.2812	XM_005694739.3; XM_005694740.3
GO:0000247	C-8 sterol isomerase activity	molecular_function	1	576	1	40482	0	0	70.2812	XM_005700790.3
GO:0016411	acylglycerol O-acyltransferase activity	molecular_function	1	576	1	40482	0	0	70.2812	XM_005709739.3
GO:0051264	mono-olein transacylation activity	molecular_function	1	576	1	40482	0	0	70.2812	XM_005709739.3
GO:0051265	diolein transacylation activity	molecular_function	1	576	1	40482	0	0	70.2812	XM_005709739.3
GO:0061459	L-arginine transmembrane transporter activity	molecular_function	1	576	1	40482	0	0	70.2812	XM_018042021.1
GO:0008398	sterol 14-demethylase activity	molecular_function	1	576	1	40482	0	0	70.2812	XM_018047439.1
GO:0004420	hydroxymethylglutaryl-CoA reductase (NADPH) activity	molecular_function	1	576	1	40482	0	0	70.2812	XM_018053703.1
GO:0042282	hydroxymethylglutaryl-CoA reductase activity	molecular_function	1	576	1	40482	0	0	70.2812	XM_018053703.1
GO:0004611	phosphoenolpyruvate carboxykinase activity	molecular_function	1	576	1	40482	0	0	70.2812	XM_018054616.1
GO:0015195	L-threonine transmembrane transporter activity	molecular_function	1	576	1	40482	0	0	70.2812	XM_018055426.1
GO:0034590	L-hydroxyproline transmembrane transporter activity	molecular_function	1	576	1	40482	0	0	70.2812	XM_018055426.1
GO:0004452	isopentenyl-diphosphate delta-isomerase activity	molecular_function	1	576	1	40482	0	0	70.2812	XM_018057345.1
GO:0004163	diphosphomevalonate decarboxylase activity	molecular_function	1	576	1	40482	0	0	70.2812	XM_018061849.1
GO:0036393	thiocyanate peroxidase activity	molecular_function	4	576	5	40482	5.73258e-10	2.35813e-08	56.225	XM_018063559.1; XM_018063560.1; XM_018063561.1; XM_018063562.1
GO:0003989	acetyl-CoA carboxylase activity	molecular_function	4	576	8	40482	3.09839e-08	1.23275e-06	35.1406	XM_018064169.1; XM_018064171.1; XM_018064172.1; XM_018064173.1
GO:0004161	dimethylallyltranstransferase activity	molecular_function	3	576	5	40482	2.00542e-07	6.95308e-06	42.1688	XM_005677386.3; XM_005677388.3; XM_005677389.2
GO:0004337	geranyltranstransferase activity	molecular_function	3	576	5	40482	2.00542e-07	6.95308e-06	42.1688	XM_005677386.3; XM_005677388.3; XM_005677389.2
GO:0004421	hydroxymethylglutaryl-CoA synthase activity	molecular_function	2	576	3	40482	2.86582e-06	9.03291e-05	46.8542	XM_005694739.3; XM_005694740.3
GO:0047598	7-dehydrocholesterol reductase activity	molecular_function	2	576	3	40482	2.86582e-06	9.03291e-05	46.8542	XM_018043425.1; XM_018043426.1
GO:0004306	ethanolamine-phosphate cytidylyltransferase activity	molecular_function	2	576	3	40482	2.86582e-06	9.03291e-05	46.8542	XM_018065451.1; XM_018065452.1
GO:0005215	transporter activity	molecular_function	12	576	193	40482	4.56526e-06	0.000140252	4.36982	NM_001285701.1; XM_005691329.3; XM_013970577.2; XM_013971605.2; XM_018044026.1; XM_018044027.1; XM_018049127.1; XM_018049128.1; XM_018049129.1; XM_018049130.1; XM_018055846.1; XM_018065737.1
GO:0000254	C-4 methylsterol oxidase activity	molecular_function	3	576	9	40482	4.82924e-06	0.000146507	23.4271	XM_005691137.2; XM_005691142.3; XM_005691143.3
GO:0004366	glycerol-3-phosphate O-acyltransferase activity	molecular_function	3	576	10	40482	7.95795e-06	0.000232698	21.0844	XM_005698479.3; XM_013975269.2; XM_018041984.1
GO:0015238	drug transmembrane transporter activity	molecular_function	4	576	21	40482	9.65879e-06	0.00027258	13.3869	XM_005700790.3; XM_018049137.1; XM_018049142.1; XM_018049143.1
GO:0004075	biotin carboxylase activity	molecular_function	4	576	21	40482	9.65879e-06	0.00027258	13.3869	XM_018064169.1; XM_018064171.1; XM_018064172.1; XM_018064173.1
GO:0034602	oxoglutarate dehydrogenase (NAD+) activity	molecular_function	2	576	4	40482	1.13416e-05	0.00029283	35.1406	XM_005679323.3; XM_018047030.1
GO:0009882	blue light photoreceptor activity	molecular_function	2	576	4	40482	1.13416e-05	0.00029283	35.1406	XM_005680582.3; XM_013964055.2
GO:0000210	NAD+ diphosphatase activity	molecular_function	2	576	4	40482	1.13416e-05	0.00029283	35.1406	XM_005683475.3; XM_018049992.1
GO:0047012	sterol-4-alpha-carboxylate 3-dehydrogenase (decarboxylating) activity	molecular_function	2	576	4	40482	1.13416e-05	0.00029283	35.1406	XM_005700492.3; XM_005700493.3
GO:0000248	C-5 sterol desaturase activity	molecular_function	2	576	5	40482	2.80531e-05	0.000687726	28.1125	XM_005689562.3; XM_018043053.1
GO:0004118	cGMP-stimulated cyclic-nucleotide phosphodiesterase activity	molecular_function	2	576	5	40482	2.80531e-05	0.000687726	28.1125	XM_013966645.2; XM_018053453.1
GO:0016212	kynurenine-oxoglutarate transaminase activity	molecular_function	3	576	15	40482	4.88785e-05	0.00116302	14.0563	XM_005683509.3; XM_013965831.2; XM_018045704.1
GO:0035529	NADH pyrophosphatase activity	molecular_function	2	576	6	40482	5.55114e-05	0.00121375	23.4271	XM_005683475.3; XM_018049992.1
GO:0001094	TFIID-class transcription factor binding	molecular_function	2	576	6	40482	5.55114e-05	0.00121375	23.4271	XM_013971132.2; XM_018060778.1
GO:0004066	asparagine synthase (glutamine-hydrolyzing) activity	molecular_function	2	576	7	40482	9.61157e-05	0.00186618	20.0804	XM_005678959.3; XM_018047383.1
GO:0004465	lipoprotein lipase activity	molecular_function	3	576	19	40482	0.000132658	0.00245254	11.097	NM_001285607.1; XM_005709739.3; XM_013966067.2
GO:0004591	oxoglutarate dehydrogenase (succinyl-transferring) activity	molecular_function	2	576	8	40482	0.000152157	0.00245254	17.5703	XM_005679323.3; XM_018047030.1
GO:0003858	3-hydroxybutyrate dehydrogenase activity	molecular_function	2	576	8	40482	0.000152157	0.00245254	17.5703	XM_018046459.1; XM_018046468.1
GO:0004553	hydrolase activity, hydrolyzing O-glycosyl compounds	molecular_function	2	576	8	40482	0.000152157	0.00245254	17.5703	XM_018052164.1; XM_018052377.1
GO:0004320	oleoyl-[acyl-carrier-protein] hydrolase activity	molecular_function	1	576	2	40482	0.000202105	0.00245254	35.1406	NM_001285629.1
GO:0016295	myristoyl-[acyl-carrier-protein] hydrolase activity	molecular_function	1	576	2	40482	0.000202105	0.00245254	35.1406	NM_001285629.1
GO:0016296	palmitoyl-[acyl-carrier-protein] hydrolase activity	molecular_function	1	576	2	40482	0.000202105	0.00245254	35.1406	NM_001285629.1
GO:0000253	3-keto sterol reductase activity	molecular_function	1	576	2	40482	0.000202105	0.00245254	35.1406	XM_005677120.3
GO:0004631	phosphomevalonate kinase activity	molecular_function	1	576	2	40482	0.000202105	0.00245254	35.1406	XM_005677425.3
GO:0004310	farnesyl-diphosphate farnesyltransferase activity	molecular_function	1	576	2	40482	0.000202105	0.00245254	35.1406	XM_005683526.3
GO:0051996	squalene synthase activity	molecular_function	1	576	2	40482	0.000202105	0.00245254	35.1406	XM_005683526.3
GO:0008670	2,4-dienoyl-CoA reductase (NADPH) activity	molecular_function	1	576	2	40482	0.000202105	0.00245254	35.1406	XM_005689252.3
GO:0050613	delta14-sterol reductase activity	molecular_function	1	576	2	40482	0.000202105	0.00245254	35.1406	XM_005699882.3
GO:0047750	cholestenol delta-isomerase activity	molecular_function	1	576	2	40482	0.000202105	0.00245254	35.1406	XM_005700790.3
GO:0047560	3-dehydrosphinganine reductase activity	molecular_function	1	576	2	40482	0.000202105	0.00245254	35.1406	XM_018039375.1
GO:0005289	high-affinity arginine transmembrane transporter activity	molecular_function	1	576	2	40482	0.000202105	0.00245254	35.1406	XM_018042021.1
GO:0005292	high-affinity lysine transmembrane transporter activity	molecular_function	1	576	2	40482	0.000202105	0.00245254	35.1406	XM_018042021.1
GO:0097626	low-affinity L-arginine transmembrane transporter activity	molecular_function	1	576	2	40482	0.000202105	0.00245254	35.1406	XM_018042021.1
GO:0097627	high-affinity L-ornithine transmembrane transporter activity	molecular_function	1	576	2	40482	0.000202105	0.00245254	35.1406	XM_018042021.1
GO:0030338	CMP-N-acetylneuraminate monooxygenase activity	molecular_function	1	576	2	40482	0.000202105	0.00245254	35.1406	XM_018045388.1
GO:0004617	phosphoglycerate dehydrogenase activity	molecular_function	1	576	2	40482	0.000202105	0.00245254	35.1406	XM_018045984.1
GO:0000250	lanosterol synthase activity	molecular_function	1	576	2	40482	0.000202105	0.00245254	35.1406	XM_018052364.1
GO:1903763	gap junction channel activity involved in cell communication by electrical coupling	molecular_function	1	576	2	40482	0.000202105	0.00245254	35.1406	XM_018053004.1
GO:0031780	corticotropin hormone receptor binding	molecular_function	1	576	2	40482	0.000202105	0.00245254	35.1406	XM_018053182.1
GO:0031783	type 5 melanocortin receptor binding	molecular_function	1	576	2	40482	0.000202105	0.00245254	35.1406	XM_018053182.1
GO:0070996	type 1 melanocortin receptor binding	molecular_function	1	576	2	40482	0.000202105	0.00245254	35.1406	XM_018053182.1
GO:0004613	phosphoenolpyruvate carboxykinase (GTP) activity	molecular_function	1	576	2	40482	0.000202105	0.00245254	35.1406	XM_018054616.1
GO:0030372	high molecular weight B cell growth factor receptor binding	molecular_function	1	576	2	40482	0.000202105	0.00245254	35.1406	XM_018057639.1
GO:0004831	tyrosine-tRNA ligase activity	molecular_function	1	576	2	40482	0.000202105	0.00245254	35.1406	XM_018057918.1
GO:1902387	ceramide 1-phosphate binding	molecular_function	1	576	2	40482	0.000202105	0.00245254	35.1406	XM_018060543.1
GO:1902388	ceramide 1-phosphate transporter activity	molecular_function	1	576	2	40482	0.000202105	0.00245254	35.1406	XM_018060543.1
GO:0043522	leucine zipper domain binding	molecular_function	2	576	9	40482	0.000225821	0.00263494	15.6181	XM_018048678.1; XM_018054615.1
GO:0034185	apolipoprotein binding	molecular_function	3	576	22	40482	0.000242026	0.00278387	9.58381	NM_001285607.1; XM_013966067.2; XM_018044333.1
GO:0047555	3',5'-cyclic-GMP phosphodiesterase activity	molecular_function	3	576	22	40482	0.000242026	0.00278387	9.58381	XM_005689658.3; XM_013966645.2; XM_018053453.1
GO:0001664	G-protein coupled receptor binding	molecular_function	5	576	65	40482	0.000327946	0.00366786	5.40625	XM_005679090.3; XM_018045896.1; XM_018059648.1; XM_018059649.1; XM_018059650.1
GO:0030976	thiamine pyrophosphate binding	molecular_function	2	576	11	40482	0.000434251	0.00470503	12.7784	XM_005679323.3; XM_018047030.1
GO:0003690	double-stranded DNA binding	molecular_function	8	576	159	40482	0.000484296	0.00522394	3.53616	XM_005680582.3; XM_013964055.2; XM_013968375.2; XM_018040105.1; XM_018050295.1; XM_018051562.1; XM_018057330.1; XM_018057331.1
GO:0004620	phospholipase activity	molecular_function	3	576	27	40482	0.000548869	0.00530042	7.80903	NM_001285607.1; XM_013966067.2; XM_018054129.1
GO:0070402	NADPH binding	molecular_function	2	576	12	40482	0.000572889	0.00530042	11.7135	XM_005689252.3; XM_018053703.1
GO:0005003	ephrin receptor activity	molecular_function	2	576	12	40482	0.000572889	0.00530042	11.7135	XM_013972057.2; XM_018041849.1
GO:0004315	3-oxoacyl-[acyl-carrier-protein] synthase activity	molecular_function	1	576	3	40482	0.000600583	0.00530042	23.4271	NM_001285629.1
GO:0004729	oxygen-dependent protoporphyrinogen oxidase activity	molecular_function	1	576	3	40482	0.000600583	0.00530042	23.4271	XM_005677168.3
GO:0004825	methionine-tRNA ligase activity	molecular_function	1	576	3	40482	0.000600583	0.00530042	23.4271	XM_005680282.3
GO:0019862	IgA binding	molecular_function	1	576	3	40482	0.000600583	0.00530042	23.4271	XM_005681729.3
GO:0004119	cGMP-inhibited cyclic-nucleotide phosphodiesterase activity	molecular_function	1	576	3	40482	0.000600583	0.00530042	23.4271	XM_005689658.3
GO:0004496	mevalonate kinase activity	molecular_function	1	576	3	40482	0.000600583	0.00530042	23.4271	XM_005691582.3
GO:0047992	hydroxylysine kinase activity	molecular_function	1	576	3	40482	0.000600583	0.00530042	23.4271	XM_005695097.3
GO:0001025	RNA polymerase III transcription factor binding	molecular_function	1	576	3	40482	0.000600583	0.00530042	23.4271	XM_018040136.1
GO:0008761	UDP-N-acetylglucosamine 2-epimerase activity	molecular_function	1	576	3	40482	0.000600583	0.00530042	23.4271	XM_018052164.1
GO:0031781	type 3 melanocortin receptor binding	molecular_function	1	576	3	40482	0.000600583	0.00530042	23.4271	XM_018053182.1
GO:0031782	type 4 melanocortin receptor binding	molecular_function	1	576	3	40482	0.000600583	0.00530042	23.4271	XM_018053182.1
GO:0003974	UDP-N-acetylglucosamine 4-epimerase activity	molecular_function	1	576	3	40482	0.000600583	0.00530042	23.4271	XM_018055684.1
GO:0003978	UDP-glucose 4-epimerase activity	molecular_function	1	576	3	40482	0.000600583	0.00530042	23.4271	XM_018055684.1
GO:0043682	copper-transporting ATPase activity	molecular_function	1	576	3	40482	0.000600583	0.00530042	23.4271	XM_018056698.1
GO:0004794	L-threonine ammonia-lyase activity	molecular_function	1	576	3	40482	0.000600583	0.00530042	23.4271	XM_018061181.1
GO:0004021	L-alanine:2-oxoglutarate aminotransferase activity	molecular_function	1	576	3	40482	0.000600583	0.00530042	23.4271	XM_018061975.1
GO:0030170	pyridoxal phosphate binding	molecular_function	6	576	102	40482	0.000655831	0.00576704	4.13419	XM_005683509.3; XM_013965831.2; XM_018045704.1; XM_018047686.1; XM_018061181.1; XM_018061975.1
GO:0005096	GTPase activator activity	molecular_function	23	576	812	40482	0.000712891	0.00624616	1.99073	XM_005681435.3; XM_013964541.2; XM_018039589.1; XM_018039591.1; XM_018040848.1; XM_018047987.1; XM_018048212.1; XM_018053179.1; XM_018055737.1; XM_018055740.1; XM_018057172.1; XM_018059339.1; XM_018059648.1; XM_018059649.1; XM_018059650.1; XM_018060546.1; XM_018061455.1; XM_018061491.1; XM_018063646.1; XM_018065269.1; XM_018065271.1; XM_018066149.1; XM_018066157.1
GO:0004806	triglyceride lipase activity	molecular_function	3	576	29	40482	0.000726286	0.00629535	7.27047	NM_001285607.1; XM_005709739.3; XM_013966067.2
GO:0000989	transcription factor activity, transcription factor binding	molecular_function	3	576	29	40482	0.000726286	0.00629535	7.27047	XM_005680582.3; XM_013964055.2; XM_018064610.1
GO:0004303	estradiol 17-beta-dehydrogenase activity	molecular_function	2	576	14	40482	0.000927984	0.00784744	10.0402	XM_005677120.3; XM_005690127.3
GO:0005092	GDP-dissociation inhibitor activity	molecular_function	2	576	15	40482	0.00114776	0.00822535	9.37083	XM_018040891.1; XM_018040901.1
GO:0004768	stearoyl-CoA 9-desaturase activity	molecular_function	1	576	4	40482	0.00118983	0.00822535	17.5703	NM_001285619.1
GO:0004314	[acyl-carrier-protein] S-malonyltransferase activity	molecular_function	1	576	4	40482	0.00118983	0.00822535	17.5703	NM_001285629.1
GO:0004522	ribonuclease A activity	molecular_function	1	576	4	40482	0.00118983	0.00822535	17.5703	XM_005685557.3
GO:0016891	endoribonuclease activity, producing 5'-phosphomonoesters	molecular_function	1	576	4	40482	0.00118983	0.00822535	17.5703	XM_005694074.2
GO:0016627	oxidoreductase activity, acting on the CH-CH group of donors	molecular_function	1	576	4	40482	0.00118983	0.00822535	17.5703	XM_005699882.3
GO:0004769	steroid delta-isomerase activity	molecular_function	1	576	4	40482	0.00118983	0.00822535	17.5703	XM_005700790.3
GO:0001026	TFIIIB-type transcription factor activity	molecular_function	1	576	4	40482	0.00118983	0.00822535	17.5703	XM_013972729.2
GO:0032052	bile acid binding	molecular_function	1	576	4	40482	0.00118983	0.00822535	17.5703	XM_013973086.2
GO:0034039	8-oxo-7,8-dihydroguanine DNA N-glycosylase activity	molecular_function	1	576	4	40482	0.00118983	0.00822535	17.5703	XM_018038319.1
GO:0004020	adenylylsulfate kinase activity	molecular_function	1	576	4	40482	0.00118983	0.00822535	17.5703	XM_018041298.1
GO:0004781	sulfate adenylyltransferase (ATP) activity	molecular_function	1	576	4	40482	0.00118983	0.00822535	17.5703	XM_018041298.1
GO:0045485	omega-6 fatty acid desaturase activity	molecular_function	1	576	4	40482	0.00118983	0.00822535	17.5703	XM_018043053.1
GO:0047315	kynurenine-glyoxylate transaminase activity	molecular_function	1	576	4	40482	0.00118983	0.00822535	17.5703	XM_018045704.1
GO:0008482	sulfite oxidase activity	molecular_function	1	576	4	40482	0.00118983	0.00822535	17.5703	XM_018048097.1
GO:0016783	sulfurtransferase activity	molecular_function	1	576	4	40482	0.00118983	0.00822535	17.5703	XM_018048916.1
GO:0031489	myosin V binding	molecular_function	1	576	4	40482	0.00118983	0.00822535	17.5703	XM_018051101.1
GO:0017099	very-long-chain-acyl-CoA dehydrogenase activity	molecular_function	1	576	4	40482	0.00118983	0.00822535	17.5703	XM_018051173.1
GO:0061503	tRNA threonylcarbamoyladenosine dehydratase	molecular_function	1	576	4	40482	0.00118983	0.00822535	17.5703	XM_018051285.1
GO:0071566	UFM1 activating enzyme activity	molecular_function	1	576	4	40482	0.00118983	0.00822535	17.5703	XM_018051285.1
GO:0009384	N-acylmannosamine kinase activity	molecular_function	1	576	4	40482	0.00118983	0.00822535	17.5703	XM_018052164.1
GO:0005275	amine transmembrane transporter activity	molecular_function	1	576	4	40482	0.00118983	0.00822535	17.5703	XM_018053071.1
GO:0036132	13-prostaglandin reductase activity	molecular_function	1	576	4	40482	0.00118983	0.00822535	17.5703	XM_018053987.1
GO:0047522	15-oxoprostaglandin 13-oxidase activity	molecular_function	1	576	4	40482	0.00118983	0.00822535	17.5703	XM_018053987.1
GO:0055106	ubiquitin-protein transferase regulator activity	molecular_function	1	576	4	40482	0.00118983	0.00822535	17.5703	XM_018057667.1
GO:0005412	glucose:sodium symporter activity	molecular_function	1	576	4	40482	0.00118983	0.00822535	17.5703	XM_018060890.1
GO:0009400	receptor signaling protein serine/threonine phosphatase activity	molecular_function	1	576	4	40482	0.00118983	0.00822535	17.5703	XM_018061455.1
GO:0046703	natural killer cell lectin-like receptor binding	molecular_function	3	576	33	40482	0.00119635	0.00822535	6.3892	XM_018045585.1; XM_018053353.1; XM_018053455.1
GO:0001190	transcriptional activator activity, RNA polymerase II transcription factor binding	molecular_function	3	576	33	40482	0.00119635	0.00822535	6.3892	XM_018048904.1; XM_018064944.1; XM_018064946.1
GO:0004656	procollagen-proline 4-dioxygenase activity	molecular_function	2	576	16	40482	0.00139776	0.00921836	8.78516	XM_005699184.3; XM_018042528.1
GO:0003854	3-beta-hydroxy-delta5-steroid dehydrogenase activity	molecular_function	2	576	16	40482	0.00139776	0.00921836	8.78516	XM_005700492.3; XM_005700493.3
GO:0001665	alpha-N-acetylgalactosaminide alpha-2,6-sialyltransferase activity	molecular_function	2	576	16	40482	0.00139776	0.00921836	8.78516	XM_018045571.1; XM_018063735.1
GO:0015194	L-serine transmembrane transporter activity	molecular_function	2	576	16	40482	0.00139776	0.00921836	8.78516	XM_018055426.1; XM_018062277.1
GO:0003823	antigen binding	molecular_function	4	576	59	40482	0.00152411	0.00997039	4.76483	XM_005681729.3; XM_018045585.1; XM_018053353.1; XM_018053455.1
GO:0008144	drug binding	molecular_function	5	576	87	40482	0.0015422	0.0100616	4.03915	XM_005694739.3; XM_005694740.3; XM_013966645.2; XM_018048904.1; XM_018053453.1
GO:0004114	3',5'-cyclic-nucleotide phosphodiesterase activity	molecular_function	2	576	17	40482	0.00167942	0.0107262	8.26838	XM_005689658.3; XM_013966645.2
GO:0043566	structure-specific DNA binding	molecular_function	2	576	17	40482	0.00167942	0.0107262	8.26838	XM_005694074.2; XM_018051562.1
GO:0004416	hydroxyacylglutathione hydrolase activity	molecular_function	2	576	17	40482	0.00167942	0.0107262	8.26838	XM_018040450.1; XM_018040456.1
GO:0008373	sialyltransferase activity	molecular_function	2	576	17	40482	0.00167942	0.0107262	8.26838	XM_018045571.1; XM_018063735.1
GO:0015198	oligopeptide transporter activity	molecular_function	1	576	5	40482	0.00196434	0.0109597	14.0563	XM_005675013.3
GO:0004647	phosphoserine phosphatase activity	molecular_function	1	576	5	40482	0.00196434	0.0109597	14.0563	XM_005697752.3
GO:0004138	deoxyguanosine kinase activity	molecular_function	1	576	5	40482	0.00196434	0.0109597	14.0563	XM_013967499.1
GO:0004750	ribulose-phosphate 3-epimerase activity	molecular_function	1	576	5	40482	0.00196434	0.0109597	14.0563	XM_013971570.2
GO:0008534	oxidized purine nucleobase lesion DNA N-glycosylase activity	molecular_function	1	576	5	40482	0.00196434	0.0109597	14.0563	XM_018038319.1
GO:0032357	oxidized purine DNA binding	molecular_function	1	576	5	40482	0.00196434	0.0109597	14.0563	XM_018038319.1
GO:0004798	thymidylate kinase activity	molecular_function	1	576	5	40482	0.00196434	0.0109597	14.0563	XM_018039776.1
GO:0009041	uridylate kinase activity	molecular_function	1	576	5	40482	0.00196434	0.0109597	14.0563	XM_018039776.1
GO:0050145	nucleoside phosphate kinase activity	molecular_function	1	576	5	40482	0.00196434	0.0109597	14.0563	XM_018039776.1
GO:0035662	Toll-like receptor 4 binding	molecular_function	1	576	5	40482	0.00196434	0.0109597	14.0563	XM_018043306.1
GO:0015226	carnitine transmembrane transporter activity	molecular_function	1	576	5	40482	0.00196434	0.0109597	14.0563	XM_018053071.1
GO:0004477	methenyltetrahydrofolate cyclohydrolase activity	molecular_function	1	576	5	40482	0.00196434	0.0109597	14.0563	XM_018055019.1
GO:0004487	methylenetetrahydrofolate dehydrogenase (NAD+) activity	molecular_function	1	576	5	40482	0.00196434	0.0109597	14.0563	XM_018055019.1
GO:0004488	methylenetetrahydrofolate dehydrogenase (NADP+) activity	molecular_function	1	576	5	40482	0.00196434	0.0109597	14.0563	XM_018055019.1
GO:0004450	isocitrate dehydrogenase (NADP+) activity	molecular_function	1	576	5	40482	0.00196434	0.0109597	14.0563	XM_018060230.1
GO:0001716	L-amino-acid oxidase activity	molecular_function	1	576	5	40482	0.00196434	0.0109597	14.0563	XM_018062816.1
GO:0060002	plus-end directed microfilament motor activity	molecular_function	1	576	5	40482	0.00196434	0.0109597	14.0563	XM_018064153.1
GO:0030366	molybdopterin synthase activity	molecular_function	1	576	5	40482	0.00196434	0.0109597	14.0563	XM_018065594.1
GO:0005369	taurine:sodium symporter activity	molecular_function	1	576	5	40482	0.00196434	0.0109597	14.0563	XM_018067230.1
GO:0016853	isomerase activity	molecular_function	2	576	18	40482	0.00199412	0.0110245	7.80903	XM_005694739.3; XM_005694740.3
GO:0043047	single-stranded telomeric DNA binding	molecular_function	2	576	19	40482	0.00234315	0.0127507	7.39803	XM_005679282.3; XM_018046973.1
GO:0005506	iron ion binding	molecular_function	10	576	282	40482	0.00257659	0.0139274	2.49224	NM_001285619.1; XM_005680540.2; XM_005689562.3; XM_005691137.2; XM_005691142.3; XM_005691143.3; XM_005699184.3; XM_018042528.1; XM_018047439.1; XM_018055846.1
GO:0036042	long-chain fatty acyl-CoA binding	molecular_function	1	576	6	40482	0.00291875	0.014196	11.7135	XM_005676252.3
GO:0031821	G-protein coupled serotonin receptor binding	molecular_function	1	576	6	40482	0.00291875	0.014196	11.7135	XM_005679090.3
GO:0004735	pyrroline-5-carboxylate reductase activity	molecular_function	1	576	6	40482	0.00291875	0.014196	11.7135	XM_005694051.2
GO:0004830	tryptophan-tRNA ligase activity	molecular_function	1	576	6	40482	0.00291875	0.014196	11.7135	XM_005695408.3
GO:0019964	interferon-gamma binding	molecular_function	1	576	6	40482	0.00291875	0.014196	11.7135	XM_013970396.2
GO:0003840	gamma-glutamyltransferase activity	molecular_function	1	576	6	40482	0.00291875	0.014196	11.7135	XM_018045029.1
GO:0036374	glutathione hydrolase activity	molecular_function	1	576	6	40482	0.00291875	0.014196	11.7135	XM_018045029.1
GO:0050833	pyruvate transmembrane transporter activity	molecular_function	1	576	6	40482	0.00291875	0.014196	11.7135	XM_018046457.1
GO:0004906	interferon-gamma receptor activity	molecular_function	1	576	6	40482	0.00291875	0.014196	11.7135	XM_018046536.1
GO:0032422	purine-rich negative regulatory element binding	molecular_function	1	576	6	40482	0.00291875	0.014196	11.7135	XM_018050295.1
GO:0003977	UDP-N-acetylglucosamine diphosphorylase activity	molecular_function	1	576	6	40482	0.00291875	0.014196	11.7135	XM_018056267.1
GO:0003987	acetate-CoA ligase activity	molecular_function	1	576	6	40482	0.00291875	0.014196	11.7135	XM_018057750.1
GO:0017089	glycolipid transporter activity	molecular_function	1	576	6	40482	0.00291875	0.014196	11.7135	XM_018060543.1
GO:0003941	L-serine ammonia-lyase activity	molecular_function	1	576	6	40482	0.00291875	0.014196	11.7135	XM_018061181.1
GO:0019166	trans-2-enoyl-CoA reductase (NADPH) activity	molecular_function	1	576	7	40482	0.00404781	0.0180258	10.0402	XM_005676749.3
GO:0016651	oxidoreductase activity, acting on NAD(P)H	molecular_function	1	576	7	40482	0.00404781	0.0180258	10.0402	XM_005689252.3
GO:0016888	endodeoxyribonuclease activity, producing 5'-phosphomonoesters	molecular_function	1	576	7	40482	0.00404781	0.0180258	10.0402	XM_005694074.2
GO:0003689	DNA clamp loader activity	molecular_function	1	576	7	40482	0.00404781	0.0180258	10.0402	XM_013972746.2
GO:0047710	bis(5'-adenosyl)-triphosphatase activity	molecular_function	1	576	7	40482	0.00404781	0.0180258	10.0402	XM_018039002.1
[truncated: 409 more rows]
