# Supplementary material for: LncRNA as ceRNAs may be involved in lactation process
Source: Oncotarget. 2017 Aug 24;8(58):98014–28. doi: 10.18632/oncotarget.20439 (PMC5716710; doi:10.18632/oncotarget.20439)
Supplement: Supplementary file 8 [file oncotarget-08-98014-s008.xls]

## Sheet: mRNA GO down
Supplementary Table 10: The GO enrichment for down-regulated genes
id	term	category	ListHits	ListTotal	PopHits	PopTotal	pval	padj	Enrichment_score	Gene
GO:0043488	regulation of mRNA stability	biological_process	11	534	112	40482	3.28316e-08	1.09493e-05	7.44553	XM_005676737.2; XM_005700455.3; XM_013967582.2; XM_013973718.2; XM_018044532.1; XM_018050931.1; XM_018050936.1; XM_018053752.1; XM_018055598.1; XM_018058311.1; XM_018062388.1
GO:0048705	skeletal system morphogenesis	biological_process	10	534	103	40482	1.26991e-07	3.76457e-05	7.3601	XM_018040463.1; XM_018041434.1; XM_018041440.1; XM_018041777.1; XM_018041778.1; XM_018041779.1; XM_018042456.1; XM_018042457.1; XM_018048329.1; XM_018061884.1
GO:0046521	sphingoid catabolic process	biological_process	3	534	5	40482	1.48145e-07	3.95252e-05	45.4854	XM_018063747.1; XM_018063749.1; XM_018063750.1
GO:0042742	defense response to bacterium	biological_process	11	534	146	40482	6.10485e-07	0.00014807	5.71164	NM_001285545.1; NM_001285546.1; NM_001285620.1; XM_005692202.3; XM_013965221.2; XM_018038479.1; XM_018042749.1; XM_018049147.1; XM_018065885.1; XM_018065887.1; XM_018066702.1
GO:0021847	ventricular zone neuroblast division	biological_process	5	534	26	40482	9.42527e-07	0.000180609	14.5787	XM_018041434.1; XM_018041440.1; XM_018041777.1; XM_018041778.1; XM_018041779.1
GO:0035607	fibroblast growth factor receptor signaling pathway involved in orbitofrontal cortex development	biological_process	5	534	26	40482	9.42527e-07	0.000180609	14.5787	XM_018041434.1; XM_018041440.1; XM_018041777.1; XM_018041778.1; XM_018041779.1
GO:0031104	dendrite regeneration	biological_process	3	534	7	40482	1.01542e-06	0.000180609	32.4896	XM_018058266.1; XM_018058267.1; XM_018058268.1
GO:0006670	sphingosine metabolic process	biological_process	3	534	7	40482	1.01542e-06	0.000180609	32.4896	XM_018063747.1; XM_018063749.1; XM_018063750.1
GO:0001657	ureteric bud development	biological_process	8	534	82	40482	1.41088e-06	0.000235265	7.396	XM_013975483.2; XM_018041434.1; XM_018041440.1; XM_018041777.1; XM_018041778.1; XM_018041779.1; XM_018061576.1; XM_018065033.1
GO:0019371	cyclooxygenase pathway	biological_process	3	534	8	40482	2.00959e-06	0.000269632	28.4284	XM_018063747.1; XM_018063749.1; XM_018063750.1
GO:0032651	regulation of interleukin-1 beta production	biological_process	3	534	8	40482	2.00959e-06	0.000269632	28.4284	XM_018063747.1; XM_018063749.1; XM_018063750.1
GO:1900028	negative regulation of ruffle assembly	biological_process	4	534	17	40482	2.12776e-06	0.000269632	17.8374	XM_018049058.1; XM_018052044.1; XM_018066033.1; XM_018066036.1
GO:2000761	positive regulation of N-terminal peptidyl-lysine acetylation	biological_process	2	534	3	40482	2.28258e-06	0.000269632	50.5393	XM_018039042.1; XM_018039043.1
GO:0048762	mesenchymal cell differentiation	biological_process	5	534	32	40482	3.46895e-06	0.000385632	11.8452	XM_018041434.1; XM_018041440.1; XM_018041777.1; XM_018041778.1; XM_018041779.1
GO:0030177	positive regulation of Wnt signaling pathway	biological_process	8	534	94	40482	4.45317e-06	0.000475242	6.45183	XM_005689044.3; XM_018039042.1; XM_018039043.1; XM_018041434.1; XM_018041440.1; XM_018051093.1; XM_018051098.1; XM_018052044.1
GO:0043009	chordate embryonic development	biological_process	4	534	20	40482	5.15945e-06	0.000524037	15.1618	XM_013972572.2; XM_018041777.1; XM_018041778.1; XM_018041779.1
GO:0070301	cellular response to hydrogen peroxide	biological_process	8	534	96	40482	5.30322e-06	0.000524037	6.31742	XM_018048812.1; XM_018051334.1; XM_018055135.1; XM_018063747.1; XM_018063749.1; XM_018063750.1; XM_018064981.1; XM_018065502.1
GO:0045844	positive regulation of striated muscle tissue development	biological_process	3	534	10	40482	5.90338e-06	0.000525007	22.7427	XM_018040528.1; XM_018040530.1; XM_018040534.1
GO:0010518	positive regulation of phospholipase activity	biological_process	5	534	37	40482	8.41581e-06	0.000597359	10.2445	XM_018041434.1; XM_018041440.1; XM_018041777.1; XM_018041778.1; XM_018041779.1
GO:0060445	branching involved in salivary gland morphogenesis	biological_process	5	534	37	40482	8.41581e-06	0.000597359	10.2445	XM_018041434.1; XM_018041440.1; XM_018041777.1; XM_018041778.1; XM_018041779.1
GO:0008210	estrogen metabolic process	biological_process	4	534	22	40482	8.5745e-06	0.000597359	13.7835	XM_018042456.1; XM_018042457.1; XM_018048329.1; XM_018055135.1
GO:0002790	peptide secretion	biological_process	2	534	4	40482	9.0405e-06	0.000597359	37.9045	XM_005684265.3; XM_018052542.1
GO:0002328	pro-B cell differentiation	biological_process	2	534	4	40482	9.0405e-06	0.000597359	37.9045	XM_018039042.1; XM_018039043.1
GO:0035910	ascending aorta morphogenesis	biological_process	2	534	4	40482	9.0405e-06	0.000597359	37.9045	XM_018039042.1; XM_018039043.1
GO:0070487	monocyte aggregation	biological_process	2	534	4	40482	9.0405e-06	0.000597359	37.9045	XM_018059241.1; XM_018059242.1
GO:2000825	positive regulation of androgen receptor activity	biological_process	3	534	11	40482	9.17981e-06	0.000597359	20.6752	XM_018040211.1; XM_018040215.1; XM_018040217.1
GO:0060484	lung-associated mesenchyme development	biological_process	5	534	39	40482	1.155e-05	0.000733701	9.7191	XM_018041434.1; XM_018041440.1; XM_018041777.1; XM_018041778.1; XM_018041779.1
GO:0030901	midbrain development	biological_process	7	534	81	40482	1.20339e-05	0.000746659	6.55139	XM_018041434.1; XM_018041440.1; XM_018041777.1; XM_018041778.1; XM_018041779.1; XM_018042260.1; XM_018061576.1
GO:0060174	limb bud formation	biological_process	4	534	24	40482	1.35413e-05	0.000802849	12.6348	XM_018039042.1; XM_018039043.1; XM_018041434.1; XM_018041440.1
GO:0001956	positive regulation of neurotransmitter secretion	biological_process	4	534	24	40482	1.35413e-05	0.000802849	12.6348	XM_018051393.1; XM_018063747.1; XM_018063749.1; XM_018063750.1
GO:0003148	outflow tract septum morphogenesis	biological_process	5	534	41	40482	1.55663e-05	0.000883637	9.245	XM_013975483.2; XM_018041434.1; XM_018041440.1; XM_018059566.1; XM_018065033.1
GO:0030855	epithelial cell differentiation	biological_process	8	534	110	40482	1.61401e-05	0.000897122	5.51338	XM_005675126.3; XM_005699109.3; XM_018041434.1; XM_018041440.1; XM_018043311.1; XM_018048291.1; XM_018057151.1; XM_018065245.1
GO:1904837	beta-catenin-TCF complex assembly	biological_process	7	534	86	40482	1.87425e-05	0.00101888	6.1705	XM_018040231.1; XM_018041209.1; XM_018048812.1; XM_018051093.1; XM_018051098.1; XM_018059699.1; XM_018063950.1
GO:0021837	motogenic signaling involved in postnatal olfactory bulb interneuron migration	biological_process	3	534	13	40482	1.94764e-05	0.00101888	17.4944	XM_018041777.1; XM_018041778.1; XM_018041779.1
GO:2001239	regulation of extrinsic apoptotic signaling pathway in absence of ligand	biological_process	3	534	13	40482	1.94764e-05	0.00101888	17.4944	XM_018041777.1; XM_018041778.1; XM_018041779.1
GO:1900625	positive regulation of monocyte aggregation	biological_process	2	534	5	40482	2.2379e-05	0.00102944	30.3236	XM_018059241.1; XM_018059242.1
GO:0019062	virion attachment to host cell	biological_process	2	534	5	40482	2.2379e-05	0.00102944	30.3236	XM_018061398.1; XM_018066631.1
GO:0060665	regulation of branching involved in salivary gland morphogenesis by mesenchymal-epithelial signaling	biological_process	3	534	14	40482	2.69824e-05	0.00122016	16.2448	XM_018041777.1; XM_018041778.1; XM_018041779.1
GO:2000637	positive regulation of gene silencing by miRNA	biological_process	5	534	46	40482	3.06691e-05	0.00136375	8.24011	XM_005676737.2; XM_005700455.3; XM_013973718.2; XM_018044532.1; XM_018055598.1
GO:0007528	neuromuscular junction development	biological_process	7	534	93	40482	3.31933e-05	0.0014518	5.70605	XM_005700225.3; XM_018044169.1; XM_018047853.1; XM_018051393.1; XM_018052435.1; XM_018052436.1; XM_018066641.1
GO:2000546	positive regulation of endothelial cell chemotaxis to fibroblast growth factor	biological_process	3	534	15	40482	3.64105e-05	0.00151786	15.1618	XM_018041777.1; XM_018041778.1; XM_018041779.1
GO:0039694	viral RNA genome replication	biological_process	3	534	15	40482	3.64105e-05	0.00151786	15.1618	XM_018047664.1; XM_018047665.1; XM_018047666.1
GO:0045787	positive regulation of cell cycle	biological_process	7	534	95	40482	3.87178e-05	0.00158922	5.58593	XM_018041434.1; XM_018041440.1; XM_018041777.1; XM_018041778.1; XM_018041779.1; XM_018052688.1; XM_018065033.1
GO:0055098	response to low-density lipoprotein particle	biological_process	2	534	6	40482	4.43183e-05	0.00166537	25.2697	XM_005684265.3; XM_018052542.1
GO:0003357	noradrenergic neuron differentiation	biological_process	2	534	6	40482	4.43183e-05	0.00166537	25.2697	XM_018039042.1; XM_018039043.1
GO:0030149	sphingolipid catabolic process	biological_process	2	534	6	40482	4.43183e-05	0.00166537	25.2697	XM_018042456.1; XM_018042457.1
GO:0048378	regulation of lateral mesodermal cell fate specification	biological_process	3	534	16	40482	4.80411e-05	0.00173208	14.2142	XM_018041777.1; XM_018041778.1; XM_018041779.1
GO:0075522	IRES-dependent viral translational initiation	biological_process	3	534	16	40482	4.80411e-05	0.00173208	14.2142	XM_018047664.1; XM_018047665.1; XM_018047666.1
GO:0001764	neuron migration	biological_process	13	534	299	40482	5.1291e-05	0.00182459	3.29604	XM_013973659.2; XM_018041777.1; XM_018041778.1; XM_018041779.1; XM_018043181.1; XM_018048533.1; XM_018048535.1; XM_018052435.1; XM_018052436.1; XM_018058266.1; XM_018058267.1; XM_018058268.1; XM_018062453.1
GO:0014066	regulation of phosphatidylinositol 3-kinase signaling	biological_process	8	534	129	40482	5.71413e-05	0.00200596	4.70133	XM_018041434.1; XM_018041440.1; XM_018041777.1; XM_018041778.1; XM_018041779.1; XM_018049699.1; XM_018066062.1; XM_018066070.1
GO:0090080	positive regulation of MAPKKK cascade by fibroblast growth factor receptor signaling pathway	biological_process	3	534	17	40482	6.21683e-05	0.00212648	13.3781	XM_018041777.1; XM_018041778.1; XM_018041779.1
GO:0030214	hyaluronan catabolic process	biological_process	3	534	17	40482	6.21683e-05	0.00212648	13.3781	XM_018059241.1; XM_018059242.1; XM_018065541.1
GO:0043410	positive regulation of MAPK cascade	biological_process	10	534	198	40482	7.18733e-05	0.00242732	3.82874	XM_018041434.1; XM_018041440.1; XM_018041777.1; XM_018041778.1; XM_018041779.1; XM_018044698.1; XM_018052307.1; XM_018052435.1; XM_018052436.1; XM_018063664.1
GO:0032489	regulation of Cdc42 protein signal transduction	biological_process	2	534	7	40482	7.67954e-05	0.00246856	21.6597	XM_005684265.3; XM_018052542.1
GO:0021782	glial cell development	biological_process	2	534	7	40482	7.67954e-05	0.00246856	21.6597	XM_018039042.1; XM_018039043.1
GO:0007070	negative regulation of transcription from RNA polymerase II promoter during mitosis	biological_process	2	534	7	40482	7.67954e-05	0.00246856	21.6597	XM_018051093.1; XM_018051098.1
GO:0006402	mRNA catabolic process	biological_process	4	534	34	40482	7.95163e-05	0.00252559	8.9187	XM_013967582.2; XM_018050931.1; XM_018050936.1; XM_018053752.1
GO:0060117	auditory receptor cell development	biological_process	3	534	19	40482	9.91477e-05	0.00300598	11.9698	XM_018041777.1; XM_018041778.1; XM_018041779.1
GO:0071222	cellular response to lipopolysaccharide	biological_process	9	534	172	40482	0.000104483	0.00310134	3.96675	XM_005684265.3; XM_018050465.1; XM_018052542.1; XM_018053070.1; XM_018056270.1; XM_018059377.1; XM_018062453.1; XM_018064575.1; XM_018065033.1
GO:0002053	positive regulation of mesenchymal cell proliferation	biological_process	6	534	83	40482	0.000116821	0.00310134	5.48017	XM_005675126.3; XM_018041434.1; XM_018041440.1; XM_018041777.1; XM_018041778.1; XM_018041779.1
GO:1902661	positive regulation of glucose mediated signaling pathway	biological_process	2	534	8	40482	0.000121667	0.00310134	18.9522	XM_018051093.1; XM_018051098.1
GO:0043277	apoptotic cell clearance	biological_process	3	534	20	40482	0.000122645	0.00310134	11.3713	XM_018048050.1; XM_018062453.1; XM_018065033.1
GO:0014075	response to amine	biological_process	3	534	20	40482	0.000122645	0.00310134	11.3713	XM_018063747.1; XM_018063749.1; XM_018063750.1
GO:0060041	retina development in camera-type eye	biological_process	7	534	112	40482	0.000124636	0.00310134	4.73806	XM_013964037.2; XM_013975483.2; XM_018040463.1; XM_018052435.1; XM_018052436.1; XM_018055991.1; XM_018066641.1
GO:0001501	skeletal system development	biological_process	10	534	211	40482	0.000126408	0.00310134	3.59284	XM_005675126.3; XM_018039042.1; XM_018039043.1; XM_018041777.1; XM_018041778.1; XM_018041779.1; XM_018044416.1; XM_018058367.1; XM_018062079.1; XM_018065541.1
GO:0034644	cellular response to UV	biological_process	7	534	114	40482	0.00014099	0.00310134	4.65494	XM_005675126.3; XM_005693549.3; XM_005700455.3; XM_018044532.1; XM_018048812.1; XM_018053191.1; XM_018059764.1
GO:0042346	positive regulation of NF-kappaB import into nucleus	biological_process	3	534	21	40482	0.000149926	0.00310134	10.8299	XM_018063747.1; XM_018063749.1; XM_018063750.1
GO:0048469	cell maturation	biological_process	5	534	61	40482	0.000153863	0.00310134	6.21385	XM_018041777.1; XM_018041778.1; XM_018041779.1; XM_018057480.1; XM_018062453.1
GO:0045727	positive regulation of translation	biological_process	7	534	116	40482	0.000159073	0.00310134	4.57468	XM_005681135.3; XM_005700455.3; XM_018039042.1; XM_018039043.1; XM_018044532.1; XM_018048812.1; XM_018050452.1
GO:0060045	positive regulation of cardiac muscle cell proliferation	biological_process	5	534	62	40482	0.000168468	0.00310134	6.11363	XM_018041434.1; XM_018041440.1; XM_018041777.1; XM_018041778.1; XM_018041779.1
GO:0032826	regulation of natural killer cell differentiation involved in immune response	biological_process	1	534	2	40482	0.000173682	0.00310134	37.9045	XM_005676816.3
GO:0048002	antigen processing and presentation of peptide antigen	biological_process	1	534	2	40482	0.000173682	0.00310134	37.9045	XM_005677657.3
GO:0010565	regulation of cellular ketone metabolic process	biological_process	1	534	2	40482	0.000173682	0.00310134	37.9045	XM_005678949.3
GO:0010767	regulation of transcription from RNA polymerase II promoter in response to UV-induced DNA damage	biological_process	1	534	2	40482	0.000173682	0.00310134	37.9045	XM_005699594.3
GO:0030887	positive regulation of myeloid dendritic cell activation	biological_process	1	534	2	40482	0.000173682	0.00310134	37.9045	XM_013962501.2
GO:0098582	innate vocalization behavior	biological_process	1	534	2	40482	0.000173682	0.00310134	37.9045	XM_018040074.1
GO:2000620	positive regulation of histone H4-K16 acetylation	biological_process	1	534	2	40482	0.000173682	0.00310134	37.9045	XM_018040074.1
GO:0015705	iodide transport	biological_process	1	534	2	40482	0.000173682	0.00310134	37.9045	XM_018043147.1
GO:0035229	positive regulation of glutamate-cysteine ligase activity	biological_process	1	534	2	40482	0.000173682	0.00310134	37.9045	XM_018045780.1
GO:0018916	nitrobenzene metabolic process	biological_process	1	534	2	40482	0.000173682	0.00310134	37.9045	XM_018045876.1
GO:0070458	cellular detoxification of nitrogen compound	biological_process	1	534	2	40482	0.000173682	0.00310134	37.9045	XM_018045876.1
GO:0032370	positive regulation of lipid transport	biological_process	1	534	2	40482	0.000173682	0.00310134	37.9045	XM_018048050.1
GO:0032374	regulation of cholesterol transport	biological_process	1	534	2	40482	0.000173682	0.00310134	37.9045	XM_018048050.1
GO:0032429	regulation of phospholipase A2 activity	biological_process	1	534	2	40482	0.000173682	0.00310134	37.9045	XM_018048050.1
GO:0097242	beta-amyloid clearance	biological_process	1	534	2	40482	0.000173682	0.00310134	37.9045	XM_018048050.1
GO:0051029	rRNA transport	biological_process	1	534	2	40482	0.000173682	0.00310134	37.9045	XM_018048291.1
GO:0043969	histone H2B acetylation	biological_process	1	534	2	40482	0.000173682	0.00310134	37.9045	XM_018048812.1
GO:2000629	negative regulation of miRNA metabolic process	biological_process	1	534	2	40482	0.000173682	0.00310134	37.9045	XM_018048812.1
GO:0098869	cellular oxidant detoxification	biological_process	1	534	2	40482	0.000173682	0.00310134	37.9045	XM_018053094.1
GO:0006725	cellular aromatic compound metabolic process	biological_process	1	534	2	40482	0.000173682	0.00310134	37.9045	XM_018055135.1
GO:0046466	membrane lipid catabolic process	biological_process	1	534	2	40482	0.000173682	0.00310134	37.9045	XM_018055135.1
GO:0022405	hair cycle process	biological_process	1	534	2	40482	0.000173682	0.00310134	37.9045	XM_018057480.1
GO:0048866	stem cell fate specification	biological_process	1	534	2	40482	0.000173682	0.00310134	37.9045	XM_018057480.1
GO:1902771	positive regulation of choline O-acetyltransferase activity	biological_process	1	534	2	40482	0.000173682	0.00310134	37.9045	XM_018059640.1
GO:1902948	negative regulation of tau-protein kinase activity	biological_process	1	534	2	40482	0.000173682	0.00310134	37.9045	XM_018059640.1
GO:1902955	positive regulation of early endosome to recycling endosome transport	biological_process	1	534	2	40482	0.000173682	0.00310134	37.9045	XM_018059640.1
GO:1902960	negative regulation of aspartic-type endopeptidase activity involved in amyloid precursor protein catabolic process	biological_process	1	534	2	40482	0.000173682	0.00310134	37.9045	XM_018059640.1
GO:1902997	negative regulation of neurofibrillary tangle assembly	biological_process	1	534	2	40482	0.000173682	0.00310134	37.9045	XM_018059640.1
GO:1900402	regulation of carbohydrate metabolic process by regulation of transcription from RNA polymerase II promoter	biological_process	1	534	2	40482	0.000173682	0.00310134	37.9045	XM_018061302.1
GO:0008049	male courtship behavior	biological_process	1	534	2	40482	0.000173682	0.00310134	37.9045	XM_018065541.1
GO:0042340	keratan sulfate catabolic process	biological_process	1	534	2	40482	0.000173682	0.00310134	37.9045	XM_018065541.1
GO:0048677	axon extension involved in regeneration	biological_process	1	534	2	40482	0.000173682	0.00310134	37.9045	XM_018066641.1
GO:0072274	metanephric glomerular basement membrane development	biological_process	1	534	2	40482	0.000173682	0.00310134	37.9045	XM_018066641.1
GO:0030850	prostate gland development	biological_process	2	534	9	40482	0.000180711	0.00310134	16.8464	XM_005675126.3; XM_018065033.1
GO:0032367	intracellular cholesterol transport	biological_process	2	534	9	40482	0.000180711	0.00310134	16.8464	XM_005684265.3; XM_018052542.1
GO:0060155	platelet dense granule organization	biological_process	2	534	9	40482	0.000180711	0.00310134	16.8464	XM_005684265.3; XM_018052542.1
GO:0003183	mitral valve morphogenesis	biological_process	2	534	9	40482	0.000180711	0.00310134	16.8464	XM_018039042.1; XM_018039043.1
GO:2000300	regulation of synaptic vesicle exocytosis	biological_process	2	534	9	40482	0.000180711	0.00310134	16.8464	XM_018049058.1; XM_018057912.1
GO:2000628	regulation of miRNA metabolic process	biological_process	2	534	9	40482	0.000180711	0.00310134	16.8464	XM_018050931.1; XM_018050936.1
GO:0034116	positive regulation of heterotypic cell-cell adhesion	biological_process	2	534	9	40482	0.000180711	0.00310134	16.8464	XM_018059241.1; XM_018059242.1
GO:0060529	squamous basal epithelial stem cell differentiation involved in prostate gland acinus development	biological_process	3	534	22	40482	0.000181338	0.00310134	10.3376	XM_005675126.3; XM_018041434.1; XM_018041440.1
GO:0008347	glial cell migration	biological_process	3	534	22	40482	0.000181338	0.00310134	10.3376	XM_018058266.1; XM_018058267.1; XM_018058268.1
GO:0050900	leukocyte migration	biological_process	7	534	120	40482	0.000200984	0.00341544	4.42219	XM_005685276.3; XM_013962501.2; XM_018045961.1; XM_018046207.1; XM_018059241.1; XM_018059242.1; XM_018062494.1
GO:0006977	DNA damage response, signal transduction by p53 class mediator resulting in cell cycle arrest	biological_process	6	534	91	40482	0.00020806	0.00351332	4.99839	XM_018039042.1; XM_018039043.1; XM_018048812.1; XM_018049622.1; XM_018066062.1; XM_018066070.1
GO:2001022	positive regulation of response to DNA damage stimulus	biological_process	3	534	23	40482	0.000217233	0.00362235	9.88813	XM_005700455.3; XM_018044532.1; XM_018058564.1
GO:0010996	response to auditory stimulus	biological_process	3	534	23	40482	0.000217233	0.00362235	9.88813	XM_018052435.1; XM_018052436.1; XM_018056270.1
GO:0051145	smooth muscle cell differentiation	biological_process	4	534	42	40482	0.000222897	0.00369372	7.2199	XM_005693586.3; XM_018040528.1; XM_018040530.1; XM_018040534.1
GO:0030148	sphingolipid biosynthetic process	biological_process	5	534	66	40482	0.000238185	0.00387801	5.74311	XM_018042456.1; XM_018042457.1; XM_018063747.1; XM_018063749.1; XM_018063750.1
GO:0044344	cellular response to fibroblast growth factor stimulus	biological_process	4	534	43	40482	0.00024951	0.00387801	7.052	XM_013967582.2; XM_018052322.1; XM_018059241.1; XM_018059242.1
GO:1904628	cellular response to phorbol 13-acetate 12-myristate	biological_process	2	534	10	40482	0.000255628	0.00387801	15.1618	XM_005676816.3; XM_013967582.2
GO:0034616	response to laminar fluid shear stress	biological_process	2	534	10	40482	0.000255628	0.00387801	15.1618	XM_005684265.3; XM_018052542.1
GO:0044830	modulation by host of viral RNA genome replication	biological_process	2	534	10	40482	0.000255628	0.00387801	15.1618	XM_005700455.3; XM_018044532.1
GO:1901254	positive regulation of intracellular transport of viral material	biological_process	2	534	10	40482	0.000255628	0.00387801	15.1618	XM_005700455.3; XM_018044532.1
GO:0002068	glandular epithelial cell development	biological_process	2	534	10	40482	0.000255628	0.00387801	15.1618	XM_013975483.2; XM_018065033.1
GO:0016561	protein import into peroxisome matrix, translocation	biological_process	2	534	10	40482	0.000255628	0.00387801	15.1618	XM_018048533.1; XM_018048535.1
GO:0019064	fusion of virus membrane with host plasma membrane	biological_process	2	534	10	40482	0.000255628	0.00387801	15.1618	XM_018061398.1; XM_018066631.1
GO:0003149	membranous septum morphogenesis	biological_process	3	534	24	40482	0.000257971	0.00387801	9.47612	XM_018041434.1; XM_018041440.1; XM_018065245.1
GO:0042473	outer ear morphogenesis	biological_process	3	534	24	40482	0.000257971	0.00387801	9.47612	XM_018041777.1; XM_018041778.1; XM_018041779.1
GO:0051016	barbed-end actin filament capping	biological_process	3	534	24	40482	0.000257971	0.00387801	9.47612	XM_018048436.1; XM_018052714.1; XM_018055384.1
GO:0060976	coronary vasculature development	biological_process	5	534	67	40482	0.000258728	0.00387801	5.65739	XM_005674783.3; XM_005680143.3; XM_018039781.1; XM_018055510.1; XM_018064156.1
GO:0040036	regulation of fibroblast growth factor receptor signaling pathway	biological_process	3	534	25	40482	0.000303919	0.00450476	9.09708	XM_005689044.3; XM_018041434.1; XM_018041440.1
GO:0060964	regulation of gene silencing by miRNA	biological_process	3	534	25	40482	0.000303919	0.00450476	9.09708	XM_005700455.3; XM_018044532.1; XM_018055598.1
GO:0010976	positive regulation of neuron projection development	biological_process	10	534	237	40482	0.000344677	0.00501939	3.19869	XM_018041777.1; XM_018041778.1; XM_018041779.1; XM_018043181.1; XM_018052435.1; XM_018052436.1; XM_018059377.1; XM_018063747.1; XM_018063749.1; XM_018063750.1
GO:1902416	positive regulation of mRNA binding	biological_process	2	534	11	40482	0.000348046	0.00501939	13.7835	XM_005700455.3; XM_018044532.1
GO:0003417	growth plate cartilage development	biological_process	2	534	11	40482	0.000348046	0.00501939	13.7835	XM_013975483.2; XM_018065033.1
GO:0060563	neuroepithelial cell differentiation	biological_process	2	534	11	40482	0.000348046	0.00501939	13.7835	XM_018039042.1; XM_018039043.1
GO:0061157	mRNA destabilization	biological_process	3	534	26	40482	0.000355449	0.00504435	8.74719	XM_005676737.2; XM_013973718.2; XM_018049622.1
GO:0048339	paraxial mesoderm development	biological_process	3	534	26	40482	0.000355449	0.00504435	8.74719	XM_018041777.1; XM_018041778.1; XM_018041779.1
GO:0046512	sphingosine biosynthetic process	biological_process	3	534	26	40482	0.000355449	0.00504435	8.74719	XM_018063747.1; XM_018063749.1; XM_018063750.1
GO:0042472	inner ear morphogenesis	biological_process	6	534	100	40482	0.000371769	0.00524804	4.54854	XM_018039192.1; XM_018041434.1; XM_018041440.1; XM_018041777.1; XM_018041778.1; XM_018041779.1
GO:0021510	spinal cord development	biological_process	4	534	47	40482	0.000380768	0.00534678	6.45183	XM_018039042.1; XM_018039043.1; XM_018041528.1; XM_018050896.1
GO:0048608	reproductive structure development	biological_process	3	534	27	40482	0.000412937	0.00542509	8.42322	XM_018041434.1; XM_018041440.1; XM_018046434.1
GO:0043923	positive regulation by host of viral transcription	biological_process	3	534	27	40482	0.000412937	0.00542509	8.42322	XM_018048812.1; XM_018051093.1; XM_018051098.1
GO:0097193	intrinsic apoptotic signaling pathway	biological_process	4	534	48	40482	0.000420474	0.00542509	6.31742	NM_001314175.1; XM_018051875.1; XM_018058564.1; XM_018065982.1
GO:0010803	regulation of tumor necrosis factor-mediated signaling pathway	biological_process	4	534	48	40482	0.000420474	0.00542509	6.31742	XM_005692274.3; XM_018063747.1; XM_018063749.1; XM_018063750.1
GO:0008635	activation of cysteine-type endopeptidase activity involved in apoptotic process by cytochrome c	biological_process	2	534	12	40482	0.00045952	0.00542509	12.6348	NM_001314175.1; XM_018041622.1
GO:0010887	negative regulation of cholesterol storage	biological_process	2	534	12	40482	0.00045952	0.00542509	12.6348	XM_005684265.3; XM_018052542.1
GO:0055091	phospholipid homeostasis	biological_process	2	534	12	40482	0.00045952	0.00542509	12.6348	XM_005684265.3; XM_018052542.1
GO:0060993	kidney morphogenesis	biological_process	2	534	12	40482	0.00045952	0.00542509	12.6348	XM_018039042.1; XM_018039043.1
GO:0072675	osteoclast fusion	biological_process	2	534	12	40482	0.00045952	0.00542509	12.6348	XM_018041255.1; XM_018050465.1
GO:1901838	positive regulation of transcription of nuclear large rRNA transcript from RNA polymerase I promoter	biological_process	2	534	12	40482	0.00045952	0.00542509	12.6348	XM_018051093.1; XM_018051098.1
GO:0007507	heart development	biological_process	13	534	371	40482	0.000474914	0.00542509	2.65638	XM_005674783.3; XM_018039042.1; XM_018039043.1; XM_018040463.1; XM_018042305.1; XM_018044416.1; XM_018046207.1; XM_018047758.1; XM_018048694.1; XM_018048812.1; XM_018057745.1; XM_018058367.1; XM_018061844.1
GO:0050702	interleukin-1 beta secretion	biological_process	3	534	28	40482	0.000476763	0.00542509	8.12239	XM_005684265.3; XM_018049147.1; XM_018052542.1
GO:0060766	negative regulation of androgen receptor signaling pathway	biological_process	3	534	28	40482	0.000476763	0.00542509	8.12239	XM_005694774.3; XM_018051093.1; XM_018051098.1
GO:0050687	negative regulation of defense response to virus	biological_process	3	534	28	40482	0.000476763	0.00542509	8.12239	XM_018047664.1; XM_018047665.1; XM_018047666.1
GO:0015917	aminophospholipid transport	biological_process	1	534	3	40482	0.000516481	0.00542509	25.2697	XM_005675219.3
GO:0000821	regulation of arginine metabolic process	biological_process	1	534	3	40482	0.000516481	0.00542509	25.2697	XM_005685276.3
GO:0007225	patched ligand maturation	biological_process	1	534	3	40482	0.000516481	0.00542509	25.2697	XM_005690504.3
GO:0044091	membrane biogenesis	biological_process	1	534	3	40482	0.000516481	0.00542509	25.2697	XM_005692274.3
GO:0001766	membrane raft polarization	biological_process	1	534	3	40482	0.000516481	0.00542509	25.2697	XM_013962501.2
GO:0070488	neutrophil aggregation	biological_process	1	534	3	40482	0.000516481	0.00542509	25.2697	XM_013977249.2
GO:0046398	UDP-glucuronate metabolic process	biological_process	1	534	3	40482	0.000516481	0.00542509	25.2697	XM_018042047.1
GO:0044179	hemolysis in other organism	biological_process	1	534	3	40482	0.000516481	0.00542509	25.2697	XM_018042749.1
GO:0015788	UDP-N-acetylglucosamine transport	biological_process	1	534	3	40482	0.000516481	0.00542509	25.2697	XM_018045814.1
GO:0014737	positive regulation of muscle atrophy	biological_process	1	534	3	40482	0.000516481	0.00542509	25.2697	XM_018048812.1
GO:0018076	N-terminal peptidyl-lysine acetylation	biological_process	1	534	3	40482	0.000516481	0.00542509	25.2697	XM_018048812.1
GO:0060177	regulation of angiotensin metabolic process	biological_process	1	534	3	40482	0.000516481	0.00542509	25.2697	XM_018048812.1
GO:0034150	toll-like receptor 6 signaling pathway	biological_process	1	534	3	40482	0.000516481	0.00542509	25.2697	XM_018049147.1
GO:0042496	detection of diacyl bacterial lipopeptide	biological_process	1	534	3	40482	0.000516481	0.00542509	25.2697	XM_018049147.1
GO:0038032	termination of G-protein coupled receptor signaling pathway	biological_process	1	534	3	40482	0.000516481	0.00542509	25.2697	XM_018049800.1
GO:0048302	regulation of isotype switching to IgG isotypes	biological_process	1	534	3	40482	0.000516481	0.00542509	25.2697	XM_018051201.1
GO:0002930	trabecular meshwork development	biological_process	1	534	3	40482	0.000516481	0.00542509	25.2697	XM_018055135.1
GO:0043555	regulation of translation in response to stress	biological_process	1	534	3	40482	0.000516481	0.00542509	25.2697	XM_018056459.1
GO:2000491	positive regulation of hepatic stellate cell activation	biological_process	1	534	3	40482	0.000516481	0.00542509	25.2697	XM_018056459.1
GO:0071670	smooth muscle cell chemotaxis	biological_process	1	534	3	40482	0.000516481	0.00542509	25.2697	XM_018059566.1
GO:0032423	regulation of mismatch repair	biological_process	1	534	3	40482	0.000516481	0.00542509	25.2697	XM_018063950.1
GO:0061181	regulation of chondrocyte development	biological_process	1	534	3	40482	0.000516481	0.00542509	25.2697	XM_018063950.1
GO:0046318	negative regulation of glucosylceramide biosynthetic process	biological_process	1	534	3	40482	0.000516481	0.00542509	25.2697	XM_018065502.1
GO:0071417	cellular response to organonitrogen compound	biological_process	1	534	3	40482	0.000516481	0.00542509	25.2697	XM_018065502.1
GO:1901563	response to camptothecin	biological_process	1	534	3	40482	0.000516481	0.00542509	25.2697	XM_018065502.1
GO:1990256	signal clustering	biological_process	1	534	3	40482	0.000516481	0.00542509	25.2697	XM_018065612.1
GO:0072249	metanephric glomerular visceral epithelial cell development	biological_process	1	534	3	40482	0.000516481	0.00542509	25.2697	XM_018066641.1
GO:0051983	regulation of chromosome segregation	biological_process	3	534	29	40482	0.000547312	0.00568183	7.84231	XM_005676737.2; XM_013973718.2; XM_018055598.1
GO:0010761	fibroblast migration	biological_process	3	534	29	40482	0.000547312	0.00568183	7.84231	XM_018042456.1; XM_018042457.1; XM_018048329.1
GO:0016441	posttranscriptional gene silencing	biological_process	2	534	13	40482	0.000591533	0.00584522	11.6629	XM_005676737.2; XM_013973718.2
GO:0098908	regulation of neuronal action potential	biological_process	2	534	13	40482	0.000591533	0.00584522	11.6629	XM_005700455.3; XM_018044532.1
GO:1900453	negative regulation of long term synaptic depression	biological_process	2	534	13	40482	0.000591533	0.00584522	11.6629	XM_005700455.3; XM_018044532.1
GO:0003289	atrial septum primum morphogenesis	biological_process	2	534	13	40482	0.000591533	0.00584522	11.6629	XM_018039042.1; XM_018039043.1
GO:0046826	negative regulation of protein export from nucleus	biological_process	2	534	13	40482	0.000591533	0.00584522	11.6629	XM_018039042.1; XM_018039043.1
GO:0021769	orbitofrontal cortex development	biological_process	2	534	13	40482	0.000591533	0.00584522	11.6629	XM_018041434.1; XM_018041440.1
GO:0035602	fibroblast growth factor receptor signaling pathway involved in negative regulation of apoptotic process in bone marrow	biological_process	2	534	13	40482	0.000591533	0.00584522	11.6629	XM_018041434.1; XM_018041440.1
GO:0035603	fibroblast growth factor receptor signaling pathway involved in hemopoiesis	biological_process	2	534	13	40482	0.000591533	0.00584522	11.6629	XM_018041434.1; XM_018041440.1
GO:0035604	fibroblast growth factor receptor signaling pathway involved in positive regulation of cell proliferation in bone marrow	biological_process	2	534	13	40482	0.000591533	0.00584522	11.6629	XM_018041434.1; XM_018041440.1
GO:0060601	lateral sprouting from an epithelium	biological_process	2	534	13	40482	0.000591533	0.00584522	11.6629	XM_018041434.1; XM_018041440.1
GO:0043276	anoikis	biological_process	2	534	13	40482	0.000591533	0.00584522	11.6629	XM_018054465.1; XM_018054467.1
GO:0046928	regulation of neurotransmitter secretion	biological_process	4	534	52	40482	0.000611221	0.00597339	5.83146	XM_005700455.3; XM_018044532.1; XM_018052435.1; XM_018052436.1
GO:0030837	negative regulation of actin filament polymerization	biological_process	4	534	52	40482	0.000611221	0.00597339	5.83146	XM_018039641.1; XM_018049058.1; XM_018049849.1; XM_018052044.1
GO:0042771	intrinsic apoptotic signaling pathway in response to DNA damage by p53 class mediator	biological_process	5	534	79	40482	0.000630997	0.00614416	4.79804	XM_005675126.3; XM_018048812.1; XM_018059764.1; XM_018066062.1; XM_018066070.1
GO:0060348	bone development	biological_process	6	534	110	40482	0.000660377	0.00640026	4.13504	XM_005689044.3; XM_013975483.2; XM_018041434.1; XM_018041440.1; XM_018061576.1; XM_018061884.1
GO:0008284	positive regulation of cell proliferation	biological_process	21	534	771	40482	0.000693545	0.00668006	2.06484	XM_005698540.3; XM_013975483.2; XM_018039042.1; XM_018039043.1; XM_018041434.1; XM_018041440.1; XM_018041777.1; XM_018041778.1; XM_018041779.1; XM_018046207.1; XM_018046434.1; XM_018047052.1; XM_018047056.1; XM_018049622.1; XM_018050759.1; XM_018052435.1; XM_018052436.1; XM_018052885.1; XM_018058564.1; XM_018065033.1; XM_018065502.1
GO:0006497	protein lipidation	biological_process	3	534	31	40482	0.000710128	0.00674242	7.33635	XM_005684265.3; XM_018052542.1; XM_018065395.1
GO:0010875	positive regulation of cholesterol efflux	biological_process	3	534	31	40482	0.000710128	0.00674242	7.33635	XM_005684265.3; XM_018048050.1; XM_018052542.1
GO:0010863	positive regulation of phospholipase C activity	biological_process	3	534	31	40482	0.000710128	0.00674242	7.33635	XM_018041777.1; XM_018041778.1; XM_018041779.1
GO:0032026	response to magnesium ion	biological_process	3	534	31	40482	0.000710128	0.00674242	7.33635	XM_018063747.1; XM_018063749.1; XM_018063750.1
GO:0060512	prostate gland morphogenesis	biological_process	2	534	14	40482	0.000745501	0.00683504	10.8299	XM_018041434.1; XM_018041440.1
GO:0060523	prostate epithelial cord elongation	biological_process	2	534	14	40482	0.000745501	0.00683504	10.8299	XM_018041434.1; XM_018041440.1
GO:0060595	fibroblast growth factor receptor signaling pathway involved in mammary gland specification	biological_process	2	534	14	40482	0.000745501	0.00683504	10.8299	XM_018041434.1; XM_018041440.1
GO:0060615	mammary gland bud formation	biological_process	2	534	14	40482	0.000745501	0.00683504	10.8299	XM_018041434.1; XM_018041440.1
GO:0060667	branch elongation involved in salivary gland morphogenesis	biological_process	2	534	14	40482	0.000745501	0.00683504	10.8299	XM_018041434.1; XM_018041440.1
GO:0060915	mesenchymal cell differentiation involved in lung development	biological_process	2	534	14	40482	0.000745501	0.00683504	10.8299	XM_018041434.1; XM_018041440.1
GO:0006625	protein targeting to peroxisome	biological_process	2	534	14	40482	0.000745501	0.00683504	10.8299	XM_018048533.1; XM_018048535.1
GO:0035457	cellular response to interferon-alpha	biological_process	2	534	14	40482	0.000745501	0.00683504	10.8299	XM_018056270.1; XM_018062453.1
GO:0001553	luteinization	biological_process	3	534	32	40482	0.000803173	0.00728866	7.10709	XM_018042456.1; XM_018042457.1; XM_018048329.1
GO:0045987	positive regulation of smooth muscle contraction	biological_process	3	534	32	40482	0.000803173	0.00728866	7.10709	XM_018063747.1; XM_018063749.1; XM_018063750.1
GO:0001759	organ induction	biological_process	3	534	33	40482	0.000904499	0.00785007	6.89173	XM_018041777.1; XM_018041778.1; XM_018041779.1
GO:0042474	middle ear morphogenesis	biological_process	3	534	33	40482	0.000904499	0.00785007	6.89173	XM_018041777.1; XM_018041778.1; XM_018041779.1
GO:0030859	polarized epithelial cell differentiation	biological_process	2	534	15	40482	0.000922773	0.00785007	10.1079	XM_005675126.3; XM_018042260.1
GO:0033688	regulation of osteoblast proliferation	biological_process	2	534	15	40482	0.000922773	0.00785007	10.1079	XM_018041434.1; XM_018041440.1
GO:0060022	hard palate development	biological_process	2	534	15	40482	0.000922773	0.00785007	10.1079	XM_018046434.1; XM_018065245.1
GO:0016560	protein import into peroxisome matrix, docking	biological_process	2	534	15	40482	0.000922773	0.00785007	10.1079	XM_018048533.1; XM_018048535.1
GO:0031069	hair follicle morphogenesis	biological_process	4	534	57	40482	0.000933035	0.00785007	5.31993	XM_005675126.3; XM_018041434.1; XM_018041440.1; XM_018051782.1
GO:0040014	regulation of multicellular organism growth	biological_process	4	534	57	40482	0.000933035	0.00785007	5.31993	XM_018041434.1; XM_018041440.1; XM_018042456.1; XM_018042457.1
GO:0060021	palate development	biological_process	6	534	118	40482	0.00100007	0.00785007	3.85469	XM_018039192.1; XM_018040087.1; XM_018042456.1; XM_018042457.1; XM_018048329.1; XM_018051932.1
GO:0060412	ventricular septum morphogenesis	biological_process	3	534	34	40482	0.0010145	0.00785007	6.68903	XM_018039042.1; XM_018039043.1; XM_018061844.1
GO:0048678	response to axon injury	biological_process	3	534	34	40482	0.0010145	0.00785007	6.68903	XM_018058266.1; XM_018058267.1; XM_018058268.1
GO:0010800	positive regulation of peptidyl-threonine phosphorylation	biological_process	3	534	34	40482	0.0010145	0.00785007	6.68903	XM_018063747.1; XM_018063749.1; XM_018063750.1
GO:0034769	basement membrane disassembly	biological_process	1	534	4	40482	0.00102392	0.00785007	18.9522	XM_005677657.3
GO:0046320	regulation of fatty acid oxidation	biological_process	1	534	4	40482	0.00102392	0.00785007	18.9522	XM_005678949.3
GO:0032224	positive regulation of synaptic transmission, cholinergic	biological_process	1	534	4	40482	0.00102392	0.00785007	18.9522	XM_005684732.3
GO:0035026	leading edge cell differentiation	biological_process	1	534	4	40482	0.00102392	0.00785007	18.9522	XM_005694774.3
GO:0003409	optic cup structural organization	biological_process	1	534	4	40482	0.00102392	0.00785007	18.9522	XM_018039192.1
GO:0015014	heparan sulfate proteoglycan biosynthetic process, polysaccharide chain biosynthetic process	biological_process	1	534	4	40482	0.00102392	0.00785007	18.9522	XM_018042047.1
GO:0006534	cysteine metabolic process	biological_process	1	534	4	40482	0.00102392	0.00785007	18.9522	XM_018045780.1
GO:0070563	negative regulation of vitamin D receptor signaling pathway	biological_process	1	534	4	40482	0.00102392	0.00785007	18.9522	XM_018051103.1
GO:0036003	positive regulation of transcription from RNA polymerase II promoter in response to stress	biological_process	1	534	4	40482	0.00102392	0.00785007	18.9522	XM_018051334.1
GO:0003431	growth plate cartilage chondrocyte development	biological_process	1	534	4	40482	0.00102392	0.00785007	18.9522	XM_018052661.1
GO:0007014	actin ubiquitination	biological_process	1	534	4	40482	0.00102392	0.00785007	18.9522	XM_018052688.1
GO:1903883	positive regulation of interleukin-17-mediated signaling pathway	biological_process	1	534	4	40482	0.00102392	0.00785007	18.9522	XM_018052688.1
GO:1903886	positive regulation of chemokine (C-C motif) ligand 20 production	biological_process	1	534	4	40482	0.00102392	0.00785007	18.9522	XM_018052688.1
GO:0070252	actin-mediated cell contraction	biological_process	1	534	4	40482	0.00102392	0.00785007	18.9522	XM_018059566.1
GO:1902966	positive regulation of protein localization to early endosome	biological_process	1	534	4	40482	0.00102392	0.00785007	18.9522	XM_018059640.1
GO:2000669	negative regulation of dendritic cell apoptotic process	biological_process	1	534	4	40482	0.00102392	0.00785007	18.9522	XM_018062453.1
GO:1903461	Okazaki fragment processing involved in mitotic DNA replication	biological_process	1	534	4	40482	0.00102392	0.00785007	18.9522	XM_018062689.1
GO:0003413	chondrocyte differentiation involved in endochondral bone morphogenesis	biological_process	1	534	4	40482	0.00102392	0.00785007	18.9522	XM_018063950.1
GO:0060010	Sertoli cell fate commitment	biological_process	1	534	4	40482	0.00102392	0.00785007	18.9522	XM_018065033.1
GO:0009631	cold acclimation	biological_process	1	534	4	40482	0.00102392	0.00785007	18.9522	XM_018065502.1
GO:0021536	diencephalon development	biological_process	1	534	4	40482	0.00102392	0.00785007	18.9522	XM_018065612.1
GO:0006885	regulation of pH	biological_process	2	534	16	40482	0.00112463	0.00828874	9.47612	XM_005678949.3; XM_018062143.1
GO:0018230	peptidyl-L-cysteine S-palmitoylation	biological_process	2	534	16	40482	0.00112463	0.00828874	9.47612	XM_005692274.3; XM_018042032.1
GO:0030212	hyaluronan metabolic process	biological_process	2	534	16	40482	0.00112463	0.00828874	9.47612	XM_005695856.3; XM_018056963.1
GO:0003211	cardiac ventricle formation	biological_process	2	534	16	40482	0.00112463	0.00828874	9.47612	XM_018039042.1; XM_018039043.1
GO:0003215	cardiac right ventricle morphogenesis	biological_process	2	534	16	40482	0.00112463	0.00828874	9.47612	XM_018039042.1; XM_018039043.1
GO:0060664	epithelial cell proliferation involved in salivary gland morphogenesis	biological_process	2	534	16	40482	0.00112463	0.00828874	9.47612	XM_018041434.1; XM_018041440.1
GO:0042490	mechanoreceptor differentiation	biological_process	2	534	16	40482	0.00112463	0.00828874	9.47612	XM_018052435.1; XM_018052436.1
GO:0048485	sympathetic nervous system development	biological_process	3	534	35	40482	0.00113356	0.0083315	6.49791	XM_005675126.3; XM_018039042.1; XM_018039043.1
GO:0007040	lysosome organization	biological_process	5	534	89	40482	0.00118129	0.00865849	4.25893	XM_005684265.3; XM_018041361.1; XM_018042452.1; XM_018052542.1; XM_018065541.1
GO:0048255	mRNA stabilization	biological_process	3	534	36	40482	0.00126208	0.00920005	6.31742	XM_018050452.1; XM_018058311.1; XM_018063950.1
GO:0034380	high-density lipoprotein particle assembly	biological_process	2	534	17	40482	0.00135231	0.00962121	8.9187	XM_005684265.3; XM_018052542.1
GO:1901386	negative regulation of voltage-gated calcium channel activity	biological_process	2	534	17	40482	0.00135231	0.00962121	8.9187	XM_005700455.3; XM_018044532.1
GO:2000301	negative regulation of synaptic vesicle exocytosis	biological_process	2	534	17	40482	0.00135231	0.00962121	8.9187	XM_005700455.3; XM_018044532.1
GO:2000484	positive regulation of interleukin-8 secretion	biological_process	2	534	17	40482	0.00135231	0.00962121	8.9187	XM_013962501.2; XM_018045961.1
GO:0048562	embryonic organ morphogenesis	biological_process	2	534	17	40482	0.00135231	0.00962121	8.9187	XM_018041434.1; XM_018041440.1
GO:0060527	prostate epithelial cord arborization involved in prostate glandular acinus morphogenesis	biological_process	2	534	17	40482	0.00135231	0.00962121	8.9187	XM_018041434.1; XM_018041440.1
GO:0061577	calcium ion transmembrane transport via high voltage-gated calcium channel	biological_process	2	534	17	40482	0.00135231	0.00962121	8.9187	XM_018047283.1; XM_018048694.1
GO:0021795	cerebral cortex cell migration	biological_process	2	534	17	40482	0.00135231	0.00962121	8.9187	XM_018048533.1; XM_018048535.1
GO:0048565	digestive tract development	biological_process	4	534	62	40482	0.00136641	0.0096957	4.8909	XM_018041434.1; XM_018041440.1; XM_018048812.1; XM_018058367.1
GO:0030326	embryonic limb morphogenesis	biological_process	5	534	93	40482	0.00148271	0.0102341	4.07575	XM_005675126.3; XM_018041777.1; XM_018041778.1; XM_018041779.1; XM_018049378.1
GO:0045947	negative regulation of translational initiation	biological_process	3	534	38	40482	0.00154904	0.0102341	5.98492	XM_005700455.3; XM_018044532.1; XM_018065033.1
GO:0048146	positive regulation of fibroblast proliferation	biological_process	5	534	94	40482	0.00156646	0.0102341	4.03239	XM_018058564.1; XM_018063747.1; XM_018063749.1; XM_018063750.1; XM_018064620.1
GO:0061037	negative regulation of cartilage development	biological_process	2	534	18	40482	0.00160695	0.0102341	8.42322	XM_013975483.2; XM_018065033.1
GO:0060916	mesenchymal cell proliferation involved in lung development	biological_process	2	534	18	40482	0.00160695	0.0102341	8.42322	XM_018041434.1; XM_018041440.1
GO:0014002	astrocyte development	biological_process	2	534	18	40482	0.00160695	0.0102341	8.42322	XM_018055991.1; XM_018066641.1
GO:1902166	negative regulation of intrinsic apoptotic signaling pathway in response to DNA damage by p53 class mediator	biological_process	2	534	18	40482	0.00160695	0.0102341	8.42322	XM_018059241.1; XM_018059242.1
GO:0030574	collagen catabolic process	biological_process	5	534	95	40482	0.00165376	0.0102341	3.98995	XM_005677657.3; XM_005700225.3; XM_018044168.1; XM_018044169.1; XM_018046220.1
GO:0035019	somatic stem cell population maintenance	biological_process	5	534	95	40482	0.00165376	0.0102341	3.98995	XM_005681920.3; XM_013967582.2; XM_018039042.1; XM_018039043.1; XM_018059699.1
GO:2001235	positive regulation of apoptotic signaling pathway	biological_process	4	534	65	40482	0.0016888	0.0102341	4.66517	NM_001314175.1; XM_005675126.3; XM_018054465.1; XM_018054467.1
GO:0072432	response to G1 DNA damage checkpoint signaling	biological_process	1	534	5	40482	0.00169162	0.0102341	15.1618	NM_001314175.1
GO:0032823	regulation of natural killer cell differentiation	biological_process	1	534	5	40482	0.00169162	0.0102341	15.1618	XM_005676816.3
GO:0033082	regulation of extrathymic T cell differentiation	biological_process	1	534	5	40482	0.00169162	0.0102341	15.1618	XM_005676816.3
GO:0051136	regulation of NK T cell differentiation	biological_process	1	534	5	40482	0.00169162	0.0102341	15.1618	XM_005676816.3
GO:1904637	cellular response to ionomycin	biological_process	1	534	5	40482	0.00169162	0.0102341	15.1618	XM_005676816.3
GO:0071466	cellular response to xenobiotic stimulus	biological_process	1	534	5	40482	0.00169162	0.0102341	15.1618	XM_005697841.3
GO:0046602	regulation of mitotic centrosome separation	biological_process	1	534	5	40482	0.00169162	0.0102341	15.1618	XM_005699594.3
GO:0061400	positive regulation of transcription from RNA polymerase II promoter in response to calcium ion	biological_process	1	534	5	40482	0.00169162	0.0102341	15.1618	XM_013971218.2
GO:0003404	optic vesicle morphogenesis	biological_process	1	534	5	40482	0.00169162	0.0102341	15.1618	XM_018039192.1
GO:0021623	oculomotor nerve formation	biological_process	1	534	5	40482	0.00169162	0.0102341	15.1618	XM_018039192.1
GO:0070172	positive regulation of tooth mineralization	biological_process	1	534	5	40482	0.00169162	0.0102341	15.1618	XM_018039192.1
GO:0010664	negative regulation of striated muscle cell apoptotic process	biological_process	1	534	5	40482	0.00169162	0.0102341	15.1618	XM_018041528.1
GO:0019276	UDP-N-acetylgalactosamine metabolic process	biological_process	1	534	5	40482	0.00169162	0.0102341	15.1618	XM_018042047.1
GO:0045186	zonula adherens assembly	biological_process	1	534	5	40482	0.00169162	0.0102341	15.1618	XM_018042260.1
GO:0036363	transforming growth factor beta activation	biological_process	1	534	5	40482	0.00169162	0.0102341	15.1618	XM_018043209.1
GO:1902462	positive regulation of mesenchymal stem cell proliferation	biological_process	1	534	5	40482	0.00169162	0.0102341	15.1618	XM_018043209.1
GO:2000587	negative regulation of platelet-derived growth factor receptor-beta signaling pathway	biological_process	1	534	5	40482	0.00169162	0.0102341	15.1618	XM_018048050.1
GO:0046084	adenine biosynthetic process	biological_process	1	534	5	40482	0.00169162	0.0102341	15.1618	XM_018049488.1
GO:0002829	negative regulation of type 2 immune response	biological_process	1	534	5	40482	0.00169162	0.0102341	15.1618	XM_018051201.1
GO:0051788	response to misfolded protein	biological_process	1	534	5	40482	0.00169162	0.0102341	15.1618	XM_018051875.1
GO:0045586	regulation of gamma-delta T cell differentiation	biological_process	1	534	5	40482	0.00169162	0.0102341	15.1618	XM_018052322.1
GO:0070813	hydrogen sulfide metabolic process	biological_process	1	534	5	40482	0.00169162	0.0102341	15.1618	XM_018054155.1
GO:0018101	protein citrullination	biological_process	1	534	5	40482	0.00169162	0.0102341	15.1618	XM_018054662.1
GO:0061304	retinal blood vessel morphogenesis	biological_process	1	534	5	40482	0.00169162	0.0102341	15.1618	XM_018055135.1
GO:0060956	endocardial cell differentiation	biological_process	1	534	5	40482	0.00169162	0.0102341	15.1618	XM_018057480.1
GO:0060406	positive regulation of penile erection	biological_process	1	534	5	40482	0.00169162	0.0102341	15.1618	XM_018059377.1
GO:0071415	cellular response to purine-containing compound	biological_process	1	534	5	40482	0.00169162	0.0102341	15.1618	XM_018059377.1
GO:1902953	positive regulation of ER to Golgi vesicle-mediated transport	biological_process	1	534	5	40482	0.00169162	0.0102341	15.1618	XM_018059640.1
GO:2001137	positive regulation of endocytic recycling	biological_process	1	534	5	40482	0.00169162	0.0102341	15.1618	XM_018059640.1
GO:0044313	protein K6-linked deubiquitination	biological_process	1	534	5	40482	0.00169162	0.0102341	15.1618	XM_018061092.1
GO:0002295	T-helper cell lineage commitment	biological_process	1	534	5	40482	0.00169162	0.0102341	15.1618	XM_018061844.1
GO:0045403	negative regulation of interleukin-4 biosynthetic process	biological_process	1	534	5	40482	0.00169162	0.0102341	15.1618	XM_018061844.1
GO:0060377	negative regulation of mast cell differentiation	biological_process	1	534	5	40482	0.00169162	0.0102341	15.1618	XM_018061844.1
GO:2000860	positive regulation of aldosterone secretion	biological_process	1	534	5	40482	0.00169162	0.0102341	15.1618	XM_018063664.1
GO:1904356	regulation of telomere maintenance via telomere lengthening	biological_process	1	534	5	40482	0.00169162	0.0102341	15.1618	XM_018064620.1
GO:0003150	muscular septum morphogenesis	biological_process	1	534	5	40482	0.00169162	0.0102341	15.1618	XM_018065245.1
GO:2001274	negative regulation of glucose import in response to insulin stimulus	biological_process	1	534	5	40482	0.00169162	0.0102341	15.1618	XM_018065502.1
GO:0015734	taurine transport	biological_process	1	534	5	40482	0.00169162	0.0102341	15.1618	XM_018067225.1
GO:0045332	phospholipid translocation	biological_process	3	534	39	40482	0.00170826	0.0103114	5.83146	XM_005675219.3; XM_005684265.3; XM_018052542.1
GO:0022617	extracellular matrix disassembly	biological_process	4	534	66	40482	0.0018077	0.0108381	4.59448	XM_013965221.2; XM_018046220.1; XM_018059241.1; XM_018059242.1
GO:0030282	bone mineralization	biological_process	4	534	66	40482	0.0018077	0.0108381	4.59448	XM_018041434.1; XM_018041440.1; XM_018050465.1; XM_018063950.1
GO:0045197	establishment or maintenance of epithelial cell apical/basal polarity	biological_process	4	534	66	40482	0.0018077	0.0108381	4.59448	XM_018042260.1; XM_018043181.1; XM_018046434.1; XM_018064546.1
GO:0071398	cellular response to fatty acid	biological_process	2	534	19	40482	0.00188966	0.0111049	7.97989	XM_005678949.3; XM_018043311.1
GO:0010745	negative regulation of macrophage derived foam cell differentiation	biological_process	2	534	19	40482	0.00188966	0.0111049	7.97989	XM_005684265.3; XM_018052542.1
GO:0071897	DNA biosynthetic process	biological_process	2	534	19	40482	0.00188966	0.0111049	7.97989	XM_005687741.3; XM_018062689.1
GO:0072711	cellular response to hydroxyurea	biological_process	2	534	19	40482	0.00188966	0.0111049	7.97989	XM_005700455.3; XM_018044532.1
GO:0055012	ventricular cardiac muscle cell differentiation	biological_process	2	534	19	40482	0.00188966	0.0111049	7.97989	XM_013975483.2; XM_018065033.1
GO:0060688	regulation of morphogenesis of a branching structure	biological_process	2	534	19	40482	0.00188966	0.0111049	7.97989	XM_018041434.1; XM_018041440.1
GO:0008209	androgen metabolic process	biological_process	2	534	19	40482	0.00188966	0.0111049	7.97989	XM_018042456.1; XM_018042457.1
GO:0051382	kinetochore assembly	biological_process	2	534	19	40482	0.00188966	0.0111049	7.97989	XM_018046074.1; XM_018046077.1
GO:0033198	response to ATP	biological_process	3	534	41	40482	0.00206011	0.0120535	5.547	XM_018063747.1; XM_018063749.1; XM_018063750.1
GO:0014009	glial cell proliferation	biological_process	2	534	20	40482	0.00220149	0.0126243	7.5809	XM_018039042.1; XM_018039043.1
GO:0035909	aorta morphogenesis	biological_process	2	534	20	40482	0.00220149	0.0126243	7.5809	XM_018040087.1; XM_018048050.1
GO:0048730	epidermis morphogenesis	biological_process	2	534	20	40482	0.00220149	0.0126243	7.5809	XM_018041434.1; XM_018041440.1
GO:0060501	positive regulation of epithelial cell proliferation involved in lung morphogenesis	biological_process	2	534	20	40482	0.00220149	0.0126243	7.5809	XM_018041434.1; XM_018041440.1
GO:1990416	cellular response to brain-derived neurotrophic factor stimulus	biological_process	2	534	20	40482	0.00220149	0.0126243	7.5809	XM_018052435.1; XM_018052436.1
GO:0043518	negative regulation of DNA damage response, signal transduction by p53 class mediator	biological_process	2	534	20	40482	0.00220149	0.0126243	7.5809	XM_018059241.1; XM_018059242.1
GO:0007155	cell adhesion	biological_process	24	534	1009	40482	0.002205	0.0126243	1.80319	XM_005684732.3; XM_013973659.2; XM_018041760.1; XM_018042916.1; XM_018044168.1; XM_018045961.1; XM_018046740.1; XM_018050896.1; XM_018051185.1; XM_018052307.1; XM_018053191.1; XM_018054472.1; XM_018054473.1; XM_018054474.1; XM_018055135.1; XM_018055991.1; XM_018062079.1; XM_018063189.1; XM_018063316.1; XM_018064747.1; XM_018065612.1; XM_018066629.1; XM_018066641.1; XM_018066680.1
GO:0045666	positive regulation of neuron differentiation	biological_process	8	534	213	40482	0.00222018	0.012684	2.84729	XM_013975483.2; XM_018041777.1; XM_018041778.1; XM_018041779.1; XM_018052688.1; XM_018064081.1; XM_018064851.1; XM_018065033.1
GO:0008203	cholesterol metabolic process	biological_process	5	534	101	40482	0.00225755	0.0127075	3.75292	XM_005684265.3; XM_013975437.2; XM_018052542.1; XM_018059640.1; XM_018062483.1
GO:0030198	extracellular matrix organization	biological_process	11	534	345	40482	0.00232093	0.0127075	2.4171	XM_005684732.3; XM_005700225.3; XM_013974742.2; XM_018042047.1; XM_018044168.1; XM_018044169.1; XM_018052661.1; XM_018055991.1; XM_018059241.1; XM_018059242.1; XM_018066641.1
GO:0048266	behavioral response to pain	biological_process	3	534	43	40482	0.00245904	0.0127075	5.289	XM_018054472.1; XM_018054473.1; XM_018054474.1
GO:0008202	steroid metabolic process	biological_process	3	534	43	40482	0.00245904	0.0127075	5.289	XM_018055083.1; XM_018055084.1; XM_018055135.1
GO:0051216	cartilage development	biological_process	5	534	103	40482	0.00249167	0.0127075	3.68005	XM_005689044.3; XM_018042047.1; XM_018059241.1; XM_018059242.1; XM_018061576.1
GO:2000691	negative regulation of cardiac muscle cell myoblast differentiation	biological_process	1	534	6	40482	0.00251527	0.0127075	12.6348	XM_005680143.3
GO:0009235	cobalamin metabolic process	biological_process	1	534	6	40482	0.00251527	0.0127075	12.6348	XM_005686074.3
GO:0015833	peptide transport	biological_process	1	534	6	40482	0.00251527	0.0127075	12.6348	XM_005690504.3
GO:2000370	positive regulation of clathrin-mediated endocytosis	biological_process	1	534	6	40482	0.00251527	0.0127075	12.6348	XM_005694774.3
GO:2000615	regulation of histone H3-K9 acetylation	biological_process	1	534	6	40482	0.00251527	0.0127075	12.6348	XM_005699594.3
GO:0060689	cell differentiation involved in salivary gland development	biological_process	1	534	6	40482	0.00251527	0.0127075	12.6348	XM_013964037.2
GO:0035865	cellular response to potassium ion	biological_process	1	534	6	40482	0.00251527	0.0127075	12.6348	XM_013971218.2
GO:0042270	protection from natural killer cell mediated cytotoxicity	biological_process	1	534	6	40482	0.00251527	0.0127075	12.6348	XM_018039672.1
GO:0019319	hexose biosynthetic process	biological_process	1	534	6	40482	0.00251527	0.0127075	12.6348	XM_018041479.1
GO:0032510	endosome to lysosome transport via multivesicular body sorting pathway	biological_process	1	534	6	40482	0.00251527	0.0127075	12.6348	XM_018042452.1
GO:0070562	regulation of vitamin D receptor signaling pathway	biological_process	1	534	6	40482	0.00251527	0.0127075	12.6348	XM_018046891.1
GO:0051222	positive regulation of protein transport	biological_process	1	534	6	40482	0.00251527	0.0127075	12.6348	XM_018048050.1
GO:0035928	rRNA import into mitochondrion	biological_process	1	534	6	40482	0.00251527	0.0127075	12.6348	XM_018048291.1
GO:0070358	actin polymerization-dependent cell motility	biological_process	1	534	6	40482	0.00251527	0.0127075	12.6348	XM_018048436.1
GO:0006990	positive regulation of transcription from RNA polymerase II promoter involved in unfolded protein response	biological_process	1	534	6	40482	0.00251527	0.0127075	12.6348	XM_018048812.1
GO:0060830	ciliary receptor clustering involved in smoothened signaling pathway	biological_process	1	534	6	40482	0.00251527	0.0127075	12.6348	XM_018049378.1
GO:0061055	myotome development	biological_process	1	534	6	40482	0.00251527	0.0127075	12.6348	XM_018049378.1
GO:0061430	bone trabecula morphogenesis	biological_process	1	534	6	40482	0.00251527	0.0127075	12.6348	XM_018050465.1
GO:0071348	cellular response to interleukin-11	biological_process	1	534	6	40482	0.00251527	0.0127075	12.6348	XM_018050465.1
GO:0002827	positive regulation of T-helper 1 type immune response	biological_process	1	534	6	40482	0.00251527	0.0127075	12.6348	XM_018051201.1
GO:0071409	cellular response to cycloheximide	biological_process	1	534	6	40482	0.00251527	0.0127075	12.6348	XM_018051334.1
GO:0036309	protein localization to M-band	biological_process	1	534	6	40482	0.00251527	0.0127075	12.6348	XM_018051566.1
GO:2000393	negative regulation of lamellipodium morphogenesis	biological_process	1	534	6	40482	0.00251527	0.0127075	12.6348	XM_018052044.1
GO:0071603	endothelial cell-cell adhesion	biological_process	1	534	6	40482	0.00251527	0.0127075	12.6348	XM_018055135.1
GO:0032873	negative regulation of stress-activated MAPK cascade	biological_process	1	534	6	40482	0.00251527	0.0127075	12.6348	XM_018058564.1
GO:0070863	positive regulation of protein exit from endoplasmic reticulum	biological_process	1	534	6	40482	0.00251527	0.0127075	12.6348	XM_018059640.1
GO:0071332	cellular response to fructose stimulus	biological_process	1	534	6	40482	0.00251527	0.0127075	12.6348	XM_018060391.1
GO:0001710	mesodermal cell fate commitment	biological_process	1	534	6	40482	0.00251527	0.0127075	12.6348	XM_018061576.1
GO:0003195	tricuspid valve formation	biological_process	1	534	6	40482	0.00251527	0.0127075	12.6348	XM_018061844.1
GO:0060318	definitive erythrocyte differentiation	biological_process	1	534	6	40482	0.00251527	0.0127075	12.6348	XM_018061844.1
GO:0051250	negative regulation of lymphocyte activation	biological_process	1	534	6	40482	0.00251527	0.0127075	12.6348	XM_018062453.1
GO:0007341	penetration of zona pellucida	biological_process	1	534	6	40482	0.00251527	0.0127075	12.6348	XM_018065541.1
GO:0032535	regulation of cellular component size	biological_process	1	534	6	40482	0.00251527	0.0127075	12.6348	XM_018065861.1
GO:0006924	activation-induced cell death of T cells	biological_process	1	534	6	40482	0.00251527	0.0127075	12.6348	XM_018065982.1
GO:0014044	Schwann cell development	biological_process	1	534	6	40482	0.00251527	0.0127075	12.6348	XM_018066641.1
GO:0010453	regulation of cell fate commitment	biological_process	2	534	21	40482	0.00254341	0.0127075	7.2199	XM_018041434.1; XM_018041440.1
GO:0022612	gland morphogenesis	biological_process	2	534	21	40482	0.00254341	0.0127075	7.2199	XM_018041434.1; XM_018041440.1
GO:0060442	branching involved in prostate gland morphogenesis	biological_process	2	534	21	40482	0.00254341	0.0127075	7.2199	XM_018041434.1; XM_018041440.1
GO:0060687	regulation of branching involved in prostate gland morphogenesis	biological_process	2	534	21	40482	0.00254341	0.0127075	7.2199	XM_018041434.1; XM_018041440.1
GO:0031547	brain-derived neurotrophic factor receptor signaling pathway	biological_process	2	534	21	40482	0.00254341	0.0127075	7.2199	XM_018052435.1; XM_018052436.1
GO:0031641	regulation of myelination	biological_process	3	534	45	40482	0.00290804	0.0142507	5.05393	XM_013975483.2; XM_018046434.1; XM_018065033.1
GO:0030206	chondroitin sulfate biosynthetic process	biological_process	3	534	45	40482	0.00290804	0.0142507	5.05393	XM_018041479.1; XM_018042047.1; XM_018042521.1
GO:0048646	anatomical structure formation involved in morphogenesis	biological_process	2	534	22	40482	0.00291637	0.0142507	6.89173	XM_005675126.3; XM_018058367.1
GO:0001841	neural tube formation	biological_process	2	534	22	40482	0.00291637	0.0142507	6.89173	XM_018039042.1; XM_018039043.1
GO:0033327	Leydig cell differentiation	biological_process	2	534	22	40482	0.00291637	0.0142507	6.89173	XM_018042456.1; XM_018042457.1
GO:1900121	negative regulation of receptor binding	biological_process	2	534	22	40482	0.00291637	0.0142507	6.89173	XM_018042916.1; XM_018046220.1
GO:0032233	positive regulation of actin filament bundle assembly	biological_process	2	534	22	40482	0.00291637	0.0142507	6.89173	XM_018049058.1; XM_018050146.1
GO:0035413	positive regulation of catenin import into nucleus	biological_process	2	534	22	40482	0.00291637	0.0142507	6.89173	XM_018052044.1; XM_018065612.1
GO:0050821	protein stabilization	biological_process	8	534	223	40482	0.00301591	0.0147102	2.7196	XM_018039042.1; XM_018039043.1; XM_018041528.1; XM_018042032.1; XM_018048812.1; XM_018049058.1; XM_018051875.1; XM_018056801.1
GO:2000134	negative regulation of G1/S transition of mitotic cell cycle	biological_process	3	534	46	40482	0.00315224	0.0153191	4.94406	XM_018051093.1; XM_018051098.1; XM_018051103.1
GO:0051149	positive regulation of muscle cell differentiation	biological_process	3	534	46	40482	0.00315224	0.0153191	4.94406	XM_018064851.1; XM_018066629.1; XM_018066680.1
GO:0043691	reverse cholesterol transport	biological_process	2	534	23	40482	0.00332124	0.0157315	6.59209	XM_005684265.3; XM_018052542.1
GO:0090399	replicative senescence	biological_process	2	534	23	40482	0.00332124	0.0157315	6.59209	XM_005699594.3; XM_018064620.1
GO:0032897	negative regulation of viral transcription	biological_process	2	534	23	40482	0.00332124	0.0157315	6.59209	XM_005700083.3; XM_018052688.1
GO:0060463	lung lobe morphogenesis	biological_process	2	534	23	40482	0.00332124	0.0157315	6.59209	XM_018041434.1; XM_018041440.1
GO:0001946	lymphangiogenesis	biological_process	2	534	23	40482	0.00332124	0.0157315	6.59209	XM_018042305.1; XM_018057480.1
GO:0048935	peripheral nervous system neuron development	biological_process	2	534	23	40482	0.00332124	0.0157315	6.59209	XM_018052435.1; XM_018052436.1
GO:0051930	regulation of sensory perception of pain	biological_process	3	534	47	40482	0.00341005	0.0157315	4.83887	XM_018041777.1; XM_018041778.1; XM_018041779.1
GO:0010633	negative regulation of epithelial cell migration	biological_process	3	534	47	40482	0.00341005	0.0157315	4.83887	XM_018049058.1; XM_018066033.1; XM_018066036.1
GO:0071300	cellular response to retinoic acid	biological_process	5	534	110	40482	0.00345652	0.0157315	3.44586	XM_005684265.3; XM_018048812.1; XM_018049849.1; XM_018052542.1; XM_018065033.1
GO:0031640	killing of cells of other organism	biological_process	1	534	7	40482	0.00349066	0.0157315	10.8299	NM_001285546.1
GO:0034349	glial cell apoptotic process	biological_process	1	534	7	40482	0.00349066	0.0157315	10.8299	NM_001314175.1
GO:0044089	positive regulation of cellular component biogenesis	biological_process	1	534	7	40482	0.00349066	0.0157315	10.8299	XM_005681920.3
GO:0090131	mesenchyme migration	biological_process	1	534	7	40482	0.00349066	0.0157315	10.8299	XM_005686353.3
GO:0009048	dosage compensation by inactivation of X chromosome	biological_process	1	534	7	40482	0.00349066	0.0157315	10.8299	XM_013972572.2
GO:0032364	oxygen homeostasis	biological_process	1	534	7	40482	0.00349066	0.0157315	10.8299	XM_018040437.1
GO:0050653	chondroitin sulfate proteoglycan biosynthetic process, polysaccharide chain biosynthetic process	biological_process	1	534	7	40482	0.00349066	0.0157315	10.8299	XM_018042047.1
GO:0003025	regulation of systemic arterial blood pressure by baroreceptor feedback	biological_process	1	534	7	40482	0.00349066	0.0157315	10.8299	XM_018043157.1
GO:0021563	glossopharyngeal nerve development	biological_process	1	534	7	40482	0.00349066	0.0157315	10.8299	XM_018043157.1
GO:0021564	vagus nerve development	biological_process	1	534	7	40482	0.00349066	0.0157315	10.8299	XM_018043157.1
GO:0051900	regulation of mitochondrial depolarization	biological_process	1	534	7	40482	0.00349066	0.0157315	10.8299	XM_018045780.1
GO:0002553	histamine secretion by mast cell	biological_process	1	534	7	40482	0.00349066	0.0157315	10.8299	XM_018048365.1
GO:0032025	response to cobalt ion	biological_process	1	534	7	40482	0.00349066	0.0157315	10.8299	XM_018048812.1
GO:0071389	cellular response to mineralocorticoid stimulus	biological_process	1	534	7	40482	0.00349066	0.0157315	10.8299	XM_018048812.1
GO:1990830	cellular response to leukemia inhibitory factor	biological_process	1	534	7	40482	0.00349066	0.0157315	10.8299	XM_018050465.1
GO:0032463	negative regulation of protein homooligomerization	biological_process	1	534	7	40482	0.00349066	0.0157315	10.8299	XM_018051875.1
GO:1901031	regulation of response to reactive oxygen species	biological_process	1	534	7	40482	0.00349066	0.0157315	10.8299	XM_018053094.1
GO:0039689	negative stranded viral RNA replication	biological_process	1	534	7	40482	0.00349066	0.0157315	10.8299	XM_018059384.1
GO:0038166	angiotensin-activated signaling pathway	biological_process	1	534	7	40482	0.00349066	0.0157315	10.8299	XM_018060340.1
GO:0071733	transcriptional activation by promoter-enhancer looping	biological_process	1	534	7	40482	0.00349066	0.0157315	10.8299	XM_018061844.1
GO:0021885	forebrain cell migration	biological_process	1	534	7	40482	0.00349066	0.0157315	10.8299	XM_018062453.1
GO:0070602	regulation of centromeric sister chromatid cohesion	biological_process	1	534	7	40482	0.00349066	0.0157315	10.8299	XM_018063950.1
GO:0042359	vitamin D metabolic process	biological_process	1	534	7	40482	0.00349066	0.0157315	10.8299	XM_018064156.1
GO:0048539	bone marrow development	biological_process	1	534	7	40482	0.00349066	0.0157315	10.8299	XM_018064620.1
GO:0032736	positive regulation of interleukin-13 production	biological_process	1	534	7	40482	0.00349066	0.0157315	10.8299	XM_018065033.1
GO:0060591	chondroblast differentiation	biological_process	1	534	7	40482	0.00349066	0.0157315	10.8299	XM_018065033.1
GO:0090140	regulation of mitochondrial fission	biological_process	1	534	7	40482	0.00349066	0.0157315	10.8299	XM_018065861.1
GO:0031047	gene silencing by RNA	biological_process	5	534	111	40482	0.00361421	0.0162335	3.41482	XM_005700455.3; XM_018040461.1; XM_018044532.1; XM_018049622.1; XM_018058311.1
GO:0030307	positive regulation of cell growth	biological_process	5	534	111	40482	0.00361421	0.0162335	3.41482	XM_018052688.1; XM_018056459.1; XM_018063747.1; XM_018063749.1; XM_018063750.1
GO:0035904	aorta development	biological_process	3	534	48	40482	0.00368183	0.0164541	4.73806	XM_005680143.3; XM_018055510.1; XM_018064156.1
GO:2001234	negative regulation of apoptotic signaling pathway	biological_process	3	534	48	40482	0.00368183	0.0164541	4.73806	XM_018054465.1; XM_018054467.1; XM_018064981.1
GO:0033700	phospholipid efflux	biological_process	2	534	24	40482	0.00375885	0.0166037	6.31742	XM_005684265.3; XM_018052542.1
GO:0007215	glutamate receptor signaling pathway	biological_process	2	534	24	40482	0.00375885	0.0166037	6.31742	XM_005700455.3; XM_018044532.1
GO:0021860	pyramidal neuron development	biological_process	2	534	24	40482	0.00375885	0.0166037	6.31742	XM_018041434.1; XM_018041440.1
GO:0086012	membrane depolarization during cardiac muscle cell action potential	biological_process	2	534	24	40482	0.00375885	0.0166037	6.31742	XM_018047283.1; XM_018048694.1
GO:0071354	cellular response to interleukin-6	biological_process	2	534	24	40482	0.00375885	0.0166037	6.31742	XM_018050465.1; XM_018056270.1
GO:0032464	positive regulation of protein homooligomerization	biological_process	2	534	24	40482	0.00375885	0.0166037	6.31742	XM_018054465.1; XM_018054467.1
GO:0048701	embryonic cranial skeleton morphogenesis	biological_process	4	534	79	40482	0.00396593	0.0173264	3.83843	XM_018039192.1; XM_018041434.1; XM_018041440.1; XM_018049378.1
GO:0051603	proteolysis involved in cellular protein catabolic process	biological_process	3	534	49	40482	0.00396793	0.0173264	4.64137	XM_005677657.3; XM_018051782.1; XM_018062174.1
GO:0060349	bone morphogenesis	biological_process	3	534	49	40482	0.00396793	0.0173264	4.64137	XM_018039192.1; XM_018041434.1; XM_018041440.1
GO:0032012	regulation of ARF protein signal transduction	biological_process	3	534	49	40482	0.00396793	0.0173264	4.64137	XM_018041859.1; XM_018041864.1; XM_018050300.1
GO:0035774	positive regulation of insulin secretion involved in cellular response to glucose stimulus	biological_process	3	534	49	40482	0.00396793	0.0173264	4.64137	XM_018042305.1; XM_018043147.1; XM_018057745.1
GO:0016331	morphogenesis of embryonic epithelium	biological_process	2	534	25	40482	0.00422998	0.0183208	6.06472	XM_018041434.1; XM_018041440.1
GO:0060670	branching involved in labyrinthine layer morphogenesis	biological_process	2	534	25	40482	0.00422998	0.0183208	6.06472	XM_018041434.1; XM_018041440.1
GO:0021895	cerebral cortex neuron differentiation	biological_process	2	534	25	40482	0.00422998	0.0183208	6.06472	XM_018048533.1; XM_018048535.1
GO:0032570	response to progesterone	biological_process	3	534	50	40482	0.00426869	0.018427	4.54854	XM_018063747.1; XM_018063749.1; XM_018063750.1
GO:0070555	response to interleukin-1	biological_process	3	534	50	40482	0.00426869	0.018427	4.54854	XM_018063747.1; XM_018063749.1; XM_018063750.1
GO:0045766	positive regulation of angiogenesis	biological_process	6	534	154	40482	0.00450175	0.018427	2.9536	XM_018049849.1; XM_018055135.1; XM_018063747.1; XM_018063749.1; XM_018063750.1; XM_018065612.1
GO:0009880	embryonic pattern specification	biological_process	3	534	51	40482	0.00458446	0.018427	4.45935	XM_005690504.3; XM_018041434.1; XM_018041440.1
GO:0030217	T cell differentiation	biological_process	3	534	51	40482	0.00458446	0.018427	4.45935	XM_018039042.1; XM_018039043.1; XM_018042305.1
GO:0014846	esophagus smooth muscle contraction	biological_process	1	534	8	40482	0.00461365	0.018427	9.47612	XM_005689044.3
GO:0035860	glial cell-derived neurotrophic factor receptor signaling pathway	biological_process	1	534	8	40482	0.00461365	0.018427	9.47612	XM_005689044.3
GO:0060686	negative regulation of prostatic bud formation	biological_process	1	534	8	40482	0.00461365	0.018427	9.47612	XM_005689044.3
GO:0072321	chaperone-mediated protein transport	biological_process	1	534	8	40482	0.00461365	0.018427	9.47612	XM_005692274.3
GO:2000643	positive regulation of early endosome to late endosome transport	biological_process	1	534	8	40482	0.00461365	0.018427	9.47612	XM_005694774.3
GO:0002523	leukocyte migration involved in inflammatory response	biological_process	1	534	8	40482	0.00461365	0.018427	9.47612	XM_013977249.2
GO:0021559	trigeminal nerve development	biological_process	1	534	8	40482	0.00461365	0.018427	9.47612	XM_018039192.1
GO:0042780	tRNA 3'-end processing	biological_process	1	534	8	40482	0.00461365	0.018427	9.47612	XM_018040199.1
GO:0050651	dermatan sulfate proteoglycan biosynthetic process	biological_process	1	534	8	40482	0.00461365	0.018427	9.47612	XM_018042047.1
GO:0016071	mRNA metabolic process	biological_process	1	534	8	40482	0.00461365	0.018427	9.47612	XM_018047666.1
GO:0055123	digestive system development	biological_process	1	534	8	40482	0.00461365	0.018427	9.47612	XM_018049378.1
GO:0070221	sulfide oxidation, using sulfide:quinone oxidoreductase	biological_process	1	534	8	40482	0.00461365	0.018427	9.47612	XM_018054155.1
GO:0009404	toxin metabolic process	biological_process	1	534	8	40482	0.00461365	0.018427	9.47612	XM_018055135.1
GO:0016125	sterol metabolic process	biological_process	1	534	8	40482	0.00461365	0.018427	9.47612	XM_018055135.1
GO:0060214	endocardium formation	biological_process	1	534	8	40482	0.00461365	0.018427	9.47612	XM_018057480.1
GO:0032204	regulation of telomere maintenance	biological_process	1	534	8	40482	0.00461365	0.018427	9.47612	XM_018058564.1
GO:0070257	positive regulation of mucus secretion	biological_process	1	534	8	40482	0.00461365	0.018427	9.47612	XM_018059377.1
GO:1902430	negative regulation of beta-amyloid formation	biological_process	1	534	8	40482	0.00461365	0.018427	9.47612	XM_018059640.1
GO:0003192	mitral valve formation	biological_process	1	534	8	40482	0.00461365	0.018427	9.47612	XM_018061844.1
GO:0032642	regulation of chemokine production	biological_process	1	534	8	40482	0.00461365	0.018427	9.47612	XM_018061844.1
GO:0060319	primitive erythrocyte differentiation	biological_process	1	534	8	40482	0.00461365	0.018427	9.47612	XM_018061844.1
GO:0001957	intramembranous ossification	biological_process	1	534	8	40482	0.00461365	0.018427	9.47612	XM_018063950.1
GO:0048864	stem cell development	biological_process	1	534	8	40482	0.00461365	0.018427	9.47612	XM_018064097.1
GO:0030836	positive regulation of actin filament depolymerization	biological_process	1	534	8	40482	0.00461365	0.018427	9.47612	XM_018065612.1
GO:0071425	hematopoietic stem cell proliferation	biological_process	2	534	26	40482	0.00473535	0.018552	5.83146	XM_005675347.3; XM_018064620.1
GO:2000766	negative regulation of cytoplasmic translation	biological_process	2	534	26	40482	0.00473535	0.018552	5.83146	XM_005700455.3; XM_018044532.1
GO:1900246	positive regulation of RIG-I signaling pathway	biological_process	2	534	26	40482	0.00473535	0.018552	5.83146	XM_013973718.2; XM_018055598.1
GO:0042769	DNA damage response, detection of DNA damage	biological_process	2	534	26	40482	0.00473535	0.018552	5.83146	XM_018039042.1; XM_018039043.1
GO:0035721	intraciliary retrograde transport	biological_process	2	534	26	40482	0.00473535	0.018552	5.83146	XM_018040463.1; XM_018049378.1
GO:0030916	otic vesicle formation	biological_process	2	534	26	40482	0.00473535	0.018552	5.83146	XM_018041434.1; XM_018041440.1
GO:0048755	branching morphogenesis of a nerve	biological_process	2	534	26	40482	0.00473535	0.018552	5.83146	XM_018041434.1; XM_018041440.1
GO:0090303	positive regulation of wound healing	biological_process	2	534	26	40482	0.00473535	0.018552	5.83146	XM_018046274.1; XM_018052044.1
GO:0046548	retinal rod cell development	biological_process	2	534	26	40482	0.00473535	0.018552	5.83146	XM_018052435.1; XM_018052436.1
GO:1904261	positive regulation of basement membrane assembly involved in embryonic body morphogenesis	biological_process	2	534	26	40482	0.00473535	0.018552	5.83146	XM_018059711.1; XM_018065014.1
GO:0045595	regulation of cell differentiation	biological_process	4	534	83	40482	0.00489546	0.0191511	3.65345	XM_018039192.1; XM_018041777.1; XM_018041778.1; XM_018041779.1
GO:2000811	negative regulation of anoikis	biological_process	3	534	52	40482	0.00491556	0.0191736	4.3736	XM_005678949.3; XM_018052435.1; XM_018052436.1
GO:0001523	retinoid metabolic process	biological_process	3	534	52	40482	0.00491556	0.0191736	4.3736	XM_018046623.1; XM_018048050.1; XM_018064156.1
GO:0001701	in utero embryonic development	biological_process	12	534	429	40482	0.00501836	0.019546	2.12053	XM_018041434.1; XM_018041440.1; XM_018041777.1; XM_018041778.1; XM_018041779.1; XM_018046623.1; XM_018049378.1; XM_018051334.1; XM_018057480.1; XM_018059377.1; XM_018061884.1; XM_018064981.1
GO:0010332	response to gamma radiation	biological_process	3	534	53	40482	0.00526233	0.0201654	4.29107	XM_005675126.3; XM_018058564.1; XM_018065502.1
GO:0010718	positive regulation of epithelial to mesenchymal transition	biological_process	3	534	53	40482	0.00526233	0.0201654	4.29107	XM_005694774.3; XM_018059699.1; XM_018063950.1
GO:0033129	positive regulation of histone phosphorylation	biological_process	2	534	27	40482	0.00527566	0.0201654	5.61548	XM_005700455.3; XM_018044532.1
GO:0060998	regulation of dendritic spine development	biological_process	2	534	27	40482	0.00527566	0.0201654	5.61548	XM_005700455.3; XM_018044532.1
GO:0048566	embryonic digestive tract development	biological_process	2	534	27	40482	0.00527566	0.0201654	5.61548	XM_013975483.2; XM_018046623.1
GO:0032808	lacrimal gland development	biological_process	2	534	27	40482	0.00527566	0.0201654	5.61548	XM_018041434.1; XM_018041440.1
GO:0035265	organ growth	biological_process	2	534	27	40482	0.00527566	0.0201654	5.61548	XM_018041434.1; XM_018041440.1
GO:0007064	mitotic sister chromatid cohesion	biological_process	2	534	27	40482	0.00527566	0.0201654	5.61548	XM_018046074.1; XM_018046077.1
GO:1902895	positive regulation of pri-miRNA transcription from RNA polymerase II promoter	biological_process	2	534	27	40482	0.00527566	0.0201654	5.61548	XM_018051093.1; XM_018051098.1
GO:0050773	regulation of dendrite development	biological_process	2	534	27	40482	0.00527566	0.0201654	5.61548	XM_018052435.1; XM_018052436.1
GO:0045089	positive regulation of innate immune response	biological_process	2	534	27	40482	0.00527566	0.0201654	5.61548	XM_018065885.1; XM_018065887.1
GO:0060325	face morphogenesis	biological_process	4	534	85	40482	0.00541384	0.020605	3.56748	XM_018042456.1; XM_018042457.1; XM_018048329.1; XM_018061884.1
GO:0051496	positive regulation of stress fiber assembly	biological_process	4	534	85	40482	0.00541384	0.020605	3.56748	XM_018049058.1; XM_018052307.1; XM_018066033.1; XM_018066036.1
GO:0003281	ventricular septum development	biological_process	3	534	54	40482	0.00562509	0.0209738	4.21161	XM_005674783.3; XM_018040087.1; XM_018064156.1
GO:0048745	smooth muscle tissue development	biological_process	3	534	54	40482	0.00562509	0.0209738	4.21161	XM_005675126.3; XM_018046434.1; XM_018048329.1
GO:0034113	heterotypic cell-cell adhesion	biological_process	3	534	54	40482	0.00562509	0.0209738	4.21161	XM_013962501.2; XM_018045961.1; XM_018059566.1
GO:0007605	sensory perception of sound	biological_process	8	534	246	40482	0.00569979	0.0209738	2.46533	XM_018039192.1; XM_018041777.1; XM_018041778.1; XM_018041779.1; XM_018043157.1; XM_018065541.1; XM_018065885.1; XM_018065887.1
GO:0002042	cell migration involved in sprouting angiogenesis	biological_process	2	534	28	40482	0.00585152	0.0209738	5.41493	XM_005674783.3; XM_018052322.1
GO:0001779	natural killer cell differentiation	biological_process	2	534	28	40482	0.00585152	0.0209738	5.41493	XM_005676816.3; XM_018062453.1
GO:0007276	gamete generation	biological_process	2	534	28	40482	0.00585152	0.0209738	5.41493	XM_005701143.3; XM_018061576.1
GO:0003279	cardiac septum development	biological_process	2	534	28	40482	0.00585152	0.0209738	5.41493	XM_018039781.1; XM_018055510.1
GO:0007006	mitochondrial membrane organization	biological_process	2	534	28	40482	0.00585152	0.0209738	5.41493	XM_018048533.1; XM_018048535.1
GO:0070848	response to growth factor	biological_process	2	534	28	40482	0.00585152	0.0209738	5.41493	XM_018054484.1; XM_018059377.1
GO:0021836	chemorepulsion involved in postnatal olfactory bulb interneuron migration	biological_process	1	534	9	40482	0.00588021	0.0209738	8.42322	XM_005674783.3
GO:0007499	ectoderm and mesoderm interaction	biological_process	1	534	9	40482	0.00588021	0.0209738	8.42322	XM_005675126.3
GO:0010481	epidermal cell division	biological_process	1	534	9	40482	0.00588021	0.0209738	8.42322	XM_005675126.3
GO:0042304	regulation of fatty acid biosynthetic process	biological_process	1	534	9	40482	0.00588021	0.0209738	8.42322	XM_005678949.3
GO:0030201	heparan sulfate proteoglycan metabolic process	biological_process	1	534	9	40482	0.00588021	0.0209738	8.42322	XM_005689044.3
GO:0031103	axon regeneration	biological_process	1	534	9	40482	0.00588021	0.0209738	8.42322	XM_013973659.2
GO:0010638	positive regulation of organelle organization	biological_process	1	534	9	40482	0.00588021	0.0209738	8.42322	XM_018041978.1
GO:0001915	negative regulation of T cell mediated cytotoxicity	biological_process	1	534	9	40482	0.00588021	0.0209738	8.42322	XM_018042305.1
GO:0006853	carnitine shuttle	biological_process	1	534	9	40482	0.00588021	0.0209738	8.42322	XM_018043311.1
GO:0000432	positive regulation of transcription from RNA polymerase II promoter by glucose	biological_process	1	534	9	40482	0.00588021	0.0209738	8.42322	XM_018046390.1
GO:0002369	T cell cytokine production	biological_process	1	534	9	40482	0.00588021	0.0209738	8.42322	XM_018046434.1
GO:0098903	regulation of membrane repolarization during action potential	biological_process	1	534	9	40482	0.00588021	0.0209738	8.42322	XM_018047283.1
GO:2000042	negative regulation of double-strand break repair via homologous recombination	biological_process	1	534	9	40482	0.00588021	0.0209738	8.42322	XM_018048179.1
GO:0006473	protein acetylation	biological_process	1	534	9	40482	0.00588021	0.0209738	8.42322	XM_018048812.1
GO:0042088	T-helper 1 type immune response	biological_process	1	534	9	40482	0.00588021	0.0209738	8.42322	XM_018049147.1
GO:1903363	negative regulation of cellular protein catabolic process	biological_process	1	534	9	40482	0.00588021	0.0209738	8.42322	XM_018052149.1
GO:0032479	regulation of type I interferon production	biological_process	1	534	9	40482	0.00588021	0.0209738	8.42322	XM_018052688.1
GO:0000904	cell morphogenesis involved in differentiation	biological_process	1	534	9	40482	0.00588021	0.0209738	8.42322	XM_018055991.1
GO:0034243	regulation of transcription elongation from RNA polymerase II promoter	biological_process	1	534	9	40482	0.00588021	0.0209738	8.42322	XM_018057356.1
GO:0060836	lymphatic endothelial cell differentiation	biological_process	1	534	9	40482	0.00588021	0.0209738	8.42322	XM_018057480.1
GO:0032460	negative regulation of protein oligomerization	biological_process	1	534	9	40482	0.00588021	0.0209738	8.42322	XM_018059640.1
GO:0001961	positive regulation of cytokine-mediated signaling pathway	biological_process	1	534	9	40482	0.00588021	0.0209738	8.42322	XM_018062453.1
GO:0060534	trachea cartilage development	biological_process	1	534	9	40482	0.00588021	0.0209738	8.42322	XM_018065033.1
GO:0045542	positive regulation of cholesterol biosynthetic process	biological_process	1	534	9	40482	0.00588021	0.0209738	8.42322	XM_018065502.1
GO:1901030	positive regulation of mitochondrial outer membrane permeabilization involved in apoptotic signaling pathway	biological_process	1	534	9	40482	0.00588021	0.0209738	8.42322	XM_018065982.1
GO:0042476	odontogenesis	biological_process	3	534	55	40482	0.00600414	0.0213587	4.13504	XM_018041434.1; XM_018041440.1; XM_018063950.1
GO:0048015	phosphatidylinositol-mediated signaling	biological_process	6	534	163	40482	0.00610854	0.0216723	2.79051	XM_018040461.1; XM_018041434.1; XM_018041440.1; XM_018041777.1; XM_018041778.1; XM_018041779.1
GO:0035264	multicellular organism growth	biological_process	7	534	205	40482	0.00614035	0.0217562	2.5886	XM_013975483.2; XM_018041434.1; XM_018041440.1; XM_018051334.1; XM_018061884.1; XM_018064620.1; XM_018065033.1
GO:0006953	acute-phase response	biological_process	3	534	56	40482	0.00639982	0.0224249	4.0612	XM_005692202.3; XM_005695856.3; XM_013964230.2
GO:0071397	cellular response to cholesterol	biological_process	2	534	29	40482	0.00646355	0.0224249	5.22821	XM_005684265.3; XM_018052542.1
GO:0010575	positive regulation of vascular endothelial growth factor production	biological_process	2	534	29	40482	0.00646355	0.0224249	5.22821	XM_005689044.3; XM_018055135.1
GO:0031115	negative regulation of microtubule polymerization	biological_process	2	534	29	40482	0.00646355	0.0224249	5.22821	XM_005692274.3; XM_018057715.1
GO:0035066	positive regulation of histone acetylation	biological_process	2	534	29	40482	0.00646355	0.0224249	5.22821	XM_013972572.2; XM_018048812.1
GO:0085020	protein K6-linked ubiquitination	biological_process	2	534	29	40482	0.00646355	0.0224249	5.22821	XM_013972572.2; XM_018060856.1
GO:0031018	endocrine pancreas development	biological_process	2	534	29	40482	0.00646355	0.0224249	5.22821	XM_018039042.1; XM_018039043.1
GO:0051150	regulation of smooth muscle cell differentiation	biological_process	2	534	29	40482	0.00646355	0.0224249	5.22821	XM_018041434.1; XM_018041440.1
GO:0060449	bud elongation involved in lung branching	biological_process	2	534	29	40482	0.00646355	0.0224249	5.22821	XM_018041434.1; XM_018041440.1
GO:0006672	ceramide metabolic process	biological_process	2	534	29	40482	0.00646355	0.0224249	5.22821	XM_018042456.1; XM_018042457.1
GO:0086002	cardiac muscle cell action potential involved in contraction	biological_process	2	534	29	40482	0.00646355	0.0224249	5.22821	XM_018047283.1; XM_018048694.1
GO:0031076	embryonic camera-type eye development	biological_process	2	534	29	40482	0.00646355	0.0224249	5.22821	XM_018049378.1; XM_018065033.1
GO:0001894	tissue homeostasis	biological_process	2	534	29	40482	0.00646355	0.0224249	5.22821	XM_018052688.1; XM_018061884.1
GO:0045668	negative regulation of osteoblast differentiation	biological_process	4	534	89	40482	0.0065648	0.0227466	3.40715	XM_018041777.1; XM_018041778.1; XM_018041779.1; XM_018063950.1
GO:0001570	vasculogenesis	biological_process	5	534	127	40482	0.00692729	0.0239114	2.98461	XM_018042456.1; XM_018042457.1; XM_018052435.1; XM_018052436.1; XM_018057480.1
GO:0035372	protein localization to microtubule	biological_process	2	534	30	40482	0.00711228	0.0239114	5.05393	XM_018043817.1; XM_018057715.1
GO:0071391	cellular response to estrogen stimulus	biological_process	2	534	30	40482	0.00711228	0.0239114	5.05393	XM_018046891.1; XM_018065033.1
GO:0003407	neural retina development	biological_process	2	534	30	40482	0.00711228	0.0239114	5.05393	XM_018051093.1; XM_018051098.1
GO:0048286	lung alveolus development	biological_process	4	534	91	40482	0.00720011	0.0239114	3.33226	XM_018041434.1; XM_018041440.1; XM_018047052.1; XM_018047056.1
GO:1902510	regulation of apoptotic DNA fragmentation	biological_process	1	534	10	40482	0.00728635	0.0239114	7.5809	NM_001314175.1
GO:0048807	female genitalia morphogenesis	biological_process	1	534	10	40482	0.00728635	0.0239114	7.5809	XM_005675126.3
GO:0060157	urinary bladder development	biological_process	1	534	10	40482	0.00728635	0.0239114	7.5809	XM_005675126.3
GO:0060013	righting reflex	biological_process	1	534	10	40482	0.00728635	0.0239114	7.5809	XM_018040074.1
GO:0071896	protein localization to adherens junction	biological_process	1	534	10	40482	0.00728635	0.0239114	7.5809	XM_018042260.1
GO:1901687	glutathione derivative biosynthetic process	biological_process	1	534	10	40482	0.00728635	0.0239114	7.5809	XM_018045876.1
GO:1904685	positive regulation of metalloendopeptidase activity	biological_process	1	534	10	40482	0.00728635	0.0239114	7.5809	XM_018046274.1
GO:1901843	positive regulation of high voltage-gated calcium channel activity	biological_process	1	534	10	40482	0.00728635	0.0239114	7.5809	XM_018047283.1
GO:0006475	internal protein amino acid acetylation	biological_process	1	534	10	40482	0.00728635	0.0239114	7.5809	XM_018048812.1
GO:0018393	internal peptidyl-lysine acetylation	biological_process	1	534	10	40482	0.00728635	0.0239114	7.5809	XM_018048812.1
GO:0032200	telomere organization	biological_process	1	534	10	40482	0.00728635	0.0239114	7.5809	XM_018050759.1
GO:0034729	histone H3-K79 methylation	biological_process	1	534	10	40482	0.00728635	0.0239114	7.5809	XM_018050759.1
GO:2000677	regulation of transcription regulatory region DNA binding	biological_process	1	534	10	40482	0.00728635	0.0239114	7.5809	XM_018050759.1
GO:0051495	positive regulation of cytoskeleton organization	biological_process	1	534	10	40482	0.00728635	0.0239114	7.5809	XM_018052307.1
GO:0060491	regulation of cell projection assembly	biological_process	1	534	10	40482	0.00728635	0.0239114	7.5809	XM_018052746.1
GO:0042633	hair cycle	biological_process	1	534	10	40482	0.00728635	0.0239114	7.5809	XM_018054471.1
GO:0030835	negative regulation of actin filament depolymerization	biological_process	1	534	10	40482	0.00728635	0.0239114	7.5809	XM_018055177.1
GO:0048549	positive regulation of pinocytosis	biological_process	1	534	10	40482	0.00728635	0.0239114	7.5809	XM_018062453.1
GO:0097113	AMPA glutamate receptor clustering	biological_process	1	534	10	40482	0.00728635	0.0239114	7.5809	XM_018064546.1
GO:0051099	positive regulation of binding	biological_process	1	534	10	40482	0.00728635	0.0239114	7.5809	XM_018065033.1
GO:0060119	inner ear receptor cell development	biological_process	1	534	10	40482	0.00728635	0.0239114	7.5809	XM_018065245.1
GO:0006689	ganglioside catabolic process	biological_process	1	534	10	40482	0.00728635	0.0239114	7.5809	XM_018065541.1
GO:0048842	positive regulation of axon extension involved in axon guidance	biological_process	1	534	10	40482	0.00728635	0.0239114	7.5809	XM_018065612.1
GO:0007223	Wnt signaling pathway, calcium modulating pathway	biological_process	3	534	59	40482	0.0076895	0.0251417	3.85469	XM_018040461.1; XM_018041209.1; XM_018065245.1
GO:0006974	cellular response to DNA damage stimulus	biological_process	12	534	453	40482	0.00776856	0.025311	2.00819	XM_005675126.3; XM_005697841.3; XM_005699594.3; XM_005700455.3; XM_018044532.1; XM_018053308.1; XM_018053309.1; XM_018057745.1; XM_018058564.1; XM_018059764.1; XM_018060856.1; XM_018064620.1
GO:0006911	phagocytosis, engulfment	biological_process	2	534	31	40482	0.00779822	0.025311	4.8909	XM_005684265.3; XM_018052542.1
GO:0060402	calcium ion transport into cytosol	biological_process	2	534	31	40482	0.00779822	0.025311	4.8909	XM_018047283.1; XM_018048694.1
GO:0071363	cellular response to growth factor stimulus	biological_process	4	534	93	40482	0.00787709	0.0255359	3.2606	XM_018046207.1; XM_018063747.1; XM_018063749.1; XM_018063750.1
GO:0000902	cell morphogenesis	biological_process	5	534	131	40482	0.00801761	0.0259599	2.89347	XM_018046274.1; XM_018049378.1; XM_018051334.1; XM_018059742.1; XM_018062174.1
GO:0006281	DNA repair	biological_process	12	534	455	40482	0.00804284	0.0260101	1.99936	XM_005699594.3; XM_005700187.3; XM_013974903.2; XM_018040231.1; XM_018048179.1; XM_018050869.1; XM_018053308.1; XM_018053309.1; XM_018057745.1; XM_018059764.1; XM_018060856.1; XM_018062689.1
GO:0030097	hemopoiesis	biological_process	4	534	94	40482	0.00823162	0.0265241	3.22591	XM_013967582.2; XM_018042456.1; XM_018042457.1; XM_018046992.1
GO:1901800	positive regulation of proteasomal protein catabolic process	biological_process	2	534	32	40482	0.00852185	0.0269801	4.73806	XM_005700455.3; XM_018044532.1
GO:0010470	regulation of gastrulation	biological_process	2	534	32	40482	0.00852185	0.0269801	4.73806	XM_018059711.1; XM_018065014.1
GO:0006955	immune response	biological_process	12	534	459	40482	0.00861427	0.0269801	1.98193	XM_005677657.3; XM_005683151.3; XM_005686292.3; XM_005688590.3; XM_005700083.3; XM_013968974.2; XM_018038509.1; XM_018051201.1; XM_018062789.1; XM_018062790.1; XM_018065405.1; XM_018065406.1
GO:0042157	lipoprotein metabolic process	biological_process	3	534	61	40482	0.00863773	0.0269801	3.72831	XM_005684265.3; XM_018048050.1; XM_018052542.1
GO:0003151	outflow tract morphogenesis	biological_process	3	534	61	40482	0.00863773	0.0269801	3.72831	XM_018057480.1; XM_018061844.1; XM_018065245.1
GO:0045944	positive regulation of transcription from RNA polymerase II promoter	biological_process	36	534	1855	40482	0.00880669	0.0269801	1.47123	XM_005675126.3; XM_005677348.3; XM_005681920.3; XM_005699192.3; XM_013972572.2; XM_013975483.2; XM_018039042.1; XM_018039043.1; XM_018039192.1; XM_018040074.1; XM_018040494.1; XM_018040528.1; XM_018040530.1; XM_018040534.1; XM_018041209.1; XM_018041434.1; XM_018041440.1; XM_018042305.1; XM_018046274.1; XM_018048812.1; XM_018050465.1; XM_018050759.1; XM_018051093.1; XM_018051098.1; XM_018051241.1;…
GO:0010659	cardiac muscle cell apoptotic process	biological_process	1	534	11	40482	0.0088282	0.0269801	6.89173	NM_001314175.1
GO:0060763	mammary duct terminal end bud growth	biological_process	1	534	11	40482	0.0088282	0.0269801	6.89173	XM_005674783.3
GO:0070100	negative regulation of chemokine-mediated signaling pathway	biological_process	1	534	11	40482	0.0088282	0.0269801	6.89173	XM_005674783.3
GO:0010510	regulation of acetyl-CoA biosynthetic process from pyruvate	biological_process	1	534	11	40482	0.0088282	0.0269801	6.89173	XM_005678949.3
GO:0051103	DNA ligation involved in DNA repair	biological_process	1	534	11	40482	0.0088282	0.0269801	6.89173	XM_005687741.3
GO:0060539	diaphragm development	biological_process	1	534	11	40482	0.0088282	0.0269801	6.89173	XM_005690504.3
GO:1902715	positive regulation of interferon-gamma secretion	biological_process	1	534	11	40482	0.0088282	0.0269801	6.89173	XM_013962501.2
GO:0009437	carnitine metabolic process	biological_process	1	534	11	40482	0.0088282	0.0269801	6.89173	XM_018043311.1
GO:0070816	phosphorylation of RNA polymerase II C-terminal domain	biological_process	1	534	11	40482	0.0088282	0.0269801	6.89173	XM_018046992.1
GO:2000672	negative regulation of motor neuron apoptotic process	biological_process	1	534	11	40482	0.0088282	0.0269801	6.89173	XM_018047661.1
GO:0036336	dendritic cell migration	biological_process	1	534	11	40482	0.0088282	0.0269801	6.89173	XM_018048436.1
GO:0060298	positive regulation of sarcomere organization	biological_process	1	534	11	40482	0.0088282	0.0269801	6.89173	XM_018048812.1
GO:0009113	purine nucleobase biosynthetic process	biological_process	1	534	11	40482	0.0088282	0.0269801	6.89173	XM_018049488.1
GO:0031497	chromatin assembly	biological_process	1	534	11	40482	0.0088282	0.0269801	6.89173	XM_018050869.1
GO:0042574	retinal metabolic process	biological_process	1	534	11	40482	0.0088282	0.0269801	6.89173	XM_018055135.1
GO:0043620	regulation of DNA-templated transcription in response to stress	biological_process	1	534	11	40482	0.0088282	0.0269801	6.89173	XM_018056459.1
GO:0002051	osteoblast fate commitment	biological_process	1	534	11	40482	0.0088282	0.0269801	6.89173	XM_018061576.1
GO:0003181	atrioventricular valve morphogenesis	biological_process	1	534	11	40482	0.0088282	0.0269801	6.89173	XM_018061844.1
GO:0021957	corticospinal tract morphogenesis	biological_process	1	534	11	40482	0.0088282	0.0269801	6.89173	XM_018062079.1
GO:0060068	vagina development	biological_process	1	534	11	40482	0.0088282	0.0269801	6.89173	XM_018062453.1
GO:0009650	UV protection	biological_process	1	534	11	40482	0.0088282	0.0269801	6.89173	XM_018064747.1
GO:0090074	negative regulation of protein homodimerization activity	biological_process	1	534	11	40482	0.0088282	0.0269801	6.89173	XM_018064851.1
GO:0030207	chondroitin sulfate catabolic process	biological_process	1	534	11	40482	0.0088282	0.0269801	6.89173	XM_018065541.1
GO:0036035	osteoclast development	biological_process	1	534	11	40482	0.0088282	0.0269801	6.89173	XM_018066303.1
GO:0000165	MAPK cascade	biological_process	10	534	360	40482	0.00889311	0.0271474	2.10581	XM_018041434.1; XM_018041440.1; XM_018041777.1; XM_018041778.1; XM_018041779.1; XM_018046207.1; XM_018058564.1; XM_018060642.1; XM_018061576.1; XM_018064546.1
GO:0071356	cellular response to tumor necrosis factor	biological_process	6	534	176	40482	0.00913742	0.0278295	2.5844	XM_013967582.2; XM_018045961.1; XM_018051334.1; XM_018052435.1; XM_018052436.1; XM_018056270.1
GO:0042593	glucose homeostasis	biological_process	7	534	220	40482	0.00921389	0.0280304	2.4121	XM_005678949.3; XM_018039042.1; XM_018039043.1; XM_018041209.1; XM_018059742.1; XM_018064575.1; XM_018065502.1
GO:0033138	positive regulation of peptidyl-serine phosphorylation	biological_process	5	534	135	40482	0.00922618	0.0280358	2.80774	XM_018049058.1; XM_018052435.1; XM_018052436.1; XM_018059241.1; XM_018059242.1
GO:0016188	synaptic vesicle maturation	biological_process	2	534	33	40482	0.00928359	0.0281461	4.59448	XM_018051393.1; XM_018064546.1
GO:0008543	fibroblast growth factor receptor signaling pathway	biological_process	5	534	136	40482	0.00954757	0.0289059	2.7871	XM_018041434.1; XM_018041440.1; XM_018041777.1; XM_018041778.1; XM_018041779.1
GO:0008285	negative regulation of cell proliferation	biological_process	16	534	679	40482	0.00955584	0.0289059	1.78637	XM_005674783.3; XM_013975483.2; XM_018039042.1; XM_018039043.1; XM_018039192.1; XM_018042260.1; XM_018046891.1; XM_018051103.1; XM_018053191.1; XM_018055135.1; XM_018055668.1; XM_018061576.1; XM_018063950.1; XM_018065033.1; XM_018066062.1; XM_018066070.1
GO:0040018	positive regulation of multicellular organism growth	biological_process	3	534	63	40482	0.00965926	0.0291856	3.60995	XM_018048533.1; XM_018048535.1; XM_018057686.1
GO:0009267	cellular response to starvation	biological_process	4	534	98	40482	0.00976039	0.0293913	3.09424	XM_005678949.3; XM_018063747.1; XM_018063749.1; XM_018063750.1
GO:0009411	response to UV	biological_process	4	534	98	40482	0.00976039	0.0293913	3.09424	XM_018046390.1; XM_018050452.1; XM_018052688.1; XM_018065502.1
GO:0030336	negative regulation of cell migration	biological_process	6	534	179	40482	0.00996945	0.0297443	2.54108	XM_005674783.3; XM_005689044.3; XM_018046220.1; XM_018052044.1; XM_018053191.1; XM_018055135.1
GO:1900017	positive regulation of cytokine production involved in inflammatory response	biological_process	2	534	34	40482	0.0100838	0.0297443	4.45935	XM_005683151.3; XM_018066839.1
GO:0010942	positive regulation of cell death	biological_process	2	534	34	40482	0.0100838	0.0297443	4.45935	XM_018048812.1; XM_018063950.1
GO:0006337	nucleosome disassembly	biological_process	2	534	34	40482	0.0100838	0.0297443	4.45935	XM_018051093.1; XM_018051098.1
GO:0071044	histone mRNA catabolic process	biological_process	2	534	34	40482	0.0100838	0.0297443	4.45935	XM_018053752.1; XM_018061949.1
GO:0030838	positive regulation of actin filament polymerization	biological_process	4	534	99	40482	0.010171	0.0297443	3.06299	XM_018046434.1; XM_018049058.1; XM_018066033.1; XM_018066036.1
GO:0006915	apoptotic process	biological_process	23	534	1084	40482	0.01026	0.0297443	1.60849	NM_001291299.1; NM_001291300.1; NM_001314175.1; XM_005675126.3; XM_005675347.3; XM_005683795.3; XM_005689044.3; XM_005694774.3; XM_005698540.3; XM_013962501.2; XM_013965995.2; XM_013977249.2; XM_018040549.1; XM_018041434.1; XM_018041440.1; XM_018041622.1; XM_018042749.1; XM_018045932.1; XM_018048812.1; XM_018051103.1; XM_018055668.1; XM_018064575.1; XM_018065036.1
GO:0001738	morphogenesis of a polarized epithelium	biological_process	1	534	12	40482	0.0105019	0.0297443	6.31742	XM_005675126.3
GO:0010482	regulation of epidermal cell division	biological_process	1	534	12	40482	0.0105019	0.0297443	6.31742	XM_005675126.3
GO:1902808	positive regulation of cell cycle G1/S phase transition	biological_process	1	534	12	40482	0.0105019	0.0297443	6.31742	XM_005675126.3
GO:2000381	negative regulation of mesoderm development	biological_process	1	534	12	40482	0.0105019	0.0297443	6.31742	XM_005675126.3
GO:0010579	positive regulation of adenylate cyclase activity involved in G-protein coupled receptor signaling pathway	biological_process	1	534	12	40482	0.0105019	0.0297443	6.31742	XM_005691336.3
GO:0035065	regulation of histone acetylation	biological_process	1	534	12	40482	0.0105019	0.0297443	6.31742	XM_005693586.3
GO:0048103	somatic stem cell division	biological_process	1	534	12	40482	0.0105019	0.0297443	6.31742	XM_013967582.2
GO:0090656	t-circle formation	biological_process	1	534	12	40482	0.0105019	0.0297443	6.31742	XM_013974903.2
GO:1904431	positive regulation of t-circle formation	biological_process	1	534	12	40482	0.0105019	0.0297443	6.31742	XM_013974903.2
GO:0048856	anatomical structure development	biological_process	1	534	12	40482	0.0105019	0.0297443	6.31742	XM_018039192.1
GO:0010466	negative regulation of peptidase activity	biological_process	1	534	12	40482	0.0105019	0.0297443	6.31742	XM_018039672.1
GO:0003170	heart valve development	biological_process	1	534	12	40482	0.0105019	0.0297443	6.31742	XM_018039781.1
GO:0045637	regulation of myeloid cell differentiation	biological_process	1	534	12	40482	0.0105019	0.0297443	6.31742	XM_018041760.1
GO:0097186	amelogenesis	biological_process	1	534	12	40482	0.0105019	0.0297443	6.31742	XM_018041760.1
GO:0033173	calcineurin-NFAT signaling cascade	biological_process	1	534	12	40482	0.0105019	0.0297443	6.31742	XM_018042305.1
GO:0014012	peripheral nervous system axon regeneration	biological_process	1	534	12	40482	0.0105019	0.0297443	6.31742	XM_018042521.1
GO:0050965	detection of temperature stimulus involved in sensory perception of pain	biological_process	1	534	12	40482	0.0105019	0.0297443	6.31742	XM_018043147.1
GO:0086009	membrane repolarization	biological_process	1	534	12	40482	0.0105019	0.0297443	6.31742	XM_018045916.1
GO:0007176	regulation of epidermal growth factor-activated receptor activity	biological_process	1	534	12	40482	0.0105019	0.0297443	6.31742	XM_018046207.1
GO:0050994	regulation of lipid catabolic process	biological_process	1	534	12	40482	0.0105019	0.0297443	6.31742	XM_018046623.1
GO:0035984	cellular response to trichostatin A	biological_process	1	534	12	40482	0.0105019	0.0297443	6.31742	XM_018048812.1
GO:0009168	purine ribonucleoside monophosphate biosynthetic process	biological_process	1	534	12	40482	0.0105019	0.0297443	6.31742	XM_018049488.1
GO:0071499	cellular response to laminar fluid shear stress	biological_process	1	534	12	40482	0.0105019	0.0297443	6.31742	XM_018051334.1
GO:0060485	mesenchyme development	biological_process	1	534	12	40482	0.0105019	0.0297443	6.31742	XM_018051932.1
GO:0061564	axon development	biological_process	1	534	12	40482	0.0105019	0.0297443	6.31742	XM_018052688.1
GO:1903307	positive regulation of regulated secretory pathway	biological_process	1	534	12	40482	0.0105019	0.0297443	6.31742	XM_018054065.1
GO:0033629	negative regulation of cell adhesion mediated by integrin	biological_process	1	534	12	40482	0.0105019	0.0297443	6.31742	XM_018055135.1
GO:0072574	hepatocyte proliferation	biological_process	1	534	12	40482	0.0105019	0.0297443	6.31742	XM_018056459.1
GO:0009056	catabolic process	biological_process	1	534	12	40482	0.0105019	0.0297443	6.31742	XM_018057151.1
GO:0006123	mitochondrial electron transport, cytochrome c to oxygen	biological_process	1	534	12	40482	0.0105019	0.0297443	6.31742	XM_018057680.1
GO:0042921	glucocorticoid receptor signaling pathway	biological_process	1	534	12	40482	0.0105019	0.0297443	6.31742	XM_018057745.1
GO:0035087	siRNA loading onto RISC involved in RNA interference	biological_process	1	534	12	40482	0.0105019	0.0297443	6.31742	XM_018059052.1
GO:0014910	regulation of smooth muscle cell migration	biological_process	1	534	12	40482	0.0105019	0.0297443	6.31742	XM_018059640.1
GO:0033227	dsRNA transport	biological_process	1	534	12	40482	0.0105019	0.0297443	6.31742	XM_018059742.1
GO:0033043	regulation of organelle organization	biological_process	1	534	12	40482	0.0105019	0.0297443	6.31742	XM_018060832.1
GO:0035519	protein K29-linked ubiquitination	biological_process	1	534	12	40482	0.0105019	0.0297443	6.31742	XM_018060856.1
GO:0017121	phospholipid scrambling	biological_process	1	534	12	40482	0.0105019	0.0297443	6.31742	XM_018064575.1
GO:0006081	cellular aldehyde metabolic process	biological_process	1	534	12	40482	0.0105019	0.0297443	6.31742	XM_018064738.1
GO:2000786	positive regulation of autophagosome assembly	biological_process	1	534	12	40482	0.0105019	0.0297443	6.31742	XM_018064987.1
GO:0060627	regulation of vesicle-mediated transport	biological_process	1	534	12	40482	0.0105019	0.0297443	6.31742	XM_018065502.1
GO:0043615	astrocyte cell migration	biological_process	1	534	12	40482	0.0105019	0.0297443	6.31742	XM_018065541.1
GO:0001568	blood vessel development	biological_process	5	534	139	40482	0.0105595	0.0298757	2.72694	XM_018041209.1; XM_018057686.1; XM_018063747.1; XM_018063749.1; XM_018063750.1
GO:0019882	antigen processing and presentation	biological_process	3	534	65	40482	0.0107562	0.0303355	3.49888	XM_005677657.3; XM_018062789.1; XM_018062790.1
GO:0006369	termination of RNA polymerase II transcription	biological_process	3	534	65	40482	0.0107562	0.0303355	3.49888	XM_005681135.3; XM_018040367.1; XM_018045463.1
GO:0045807	positive regulation of endocytosis	biological_process	3	534	65	40482	0.0107562	0.0303355	3.49888	XM_005692274.3; XM_005694774.3; XM_018049849.1
GO:0050832	defense response to fungus	biological_process	2	534	35	40482	0.0109229	0.0306117	4.33194	NM_001285546.1; XM_018066839.1
GO:0043069	negative regulation of programmed cell death	biological_process	2	534	35	40482	0.0109229	0.0306117	4.33194	XM_005675347.3; XM_018051103.1
GO:0048333	mesodermal cell differentiation	biological_process	2	534	35	40482	0.0109229	0.0306117	4.33194	XM_018041434.1; XM_018041440.1
GO:0051896	regulation of protein kinase B signaling	biological_process	2	534	35	40482	0.0109229	0.0306117	4.33194	XM_018052435.1; XM_018052436.1
GO:0006892	post-Golgi vesicle-mediated transport	biological_process	2	534	35	40482	0.0109229	0.0306117	4.33194	XM_018059640.1; XM_018061520.1
GO:0043154	negative regulation of cysteine-type endopeptidase activity involved in apoptotic process	biological_process	4	534	101	40482	0.0110275	0.0308724	3.00234	XM_018048812.1; XM_018056459.1; XM_018059241.1; XM_018059242.1
GO:0008589	regulation of smoothened signaling pathway	biological_process	3	534	66	40482	0.0113335	0.0316294	3.44586	XM_018040463.1; XM_018041434.1; XM_018041440.1
GO:0006986	response to unfolded protein	biological_process	3	534	66	40482	0.0113335	0.0316294	3.44586	XM_018054472.1; XM_018054473.1; XM_018054474.1
GO:0090263	positive regulation of canonical Wnt signaling pathway	biological_process	6	534	184	40482	0.0114769	0.0319963	2.47203	XM_018039042.1; XM_018039043.1; XM_018041434.1; XM_018041440.1; XM_018063950.1; XM_018066303.1
GO:0031175	neuron projection development	biological_process	9	534	324	40482	0.011523	0.0320907	2.10581	XM_018040313.1; XM_018041777.1; XM_018041778.1; XM_018041779.1; XM_018046207.1; XM_018053191.1; XM_018054329.1; XM_018056074.1; XM_018060832.1
GO:0000122	negative regulation of transcription from RNA polymerase II promoter	biological_process	29	534	1456	40482	0.0115349	0.0320907	1.50993	XM_005675126.3; XM_005676816.3; XM_005683105.3; XM_005693549.3; XM_013975483.2; XM_018039192.1; XM_018039781.1; XM_018040494.1; XM_018041209.1; XM_018041434.1; XM_018041440.1; XM_018041777.1; XM_018041778.1; XM_018041779.1; XM_018046434.1; XM_018048812.1; XM_018051093.1; XM_018051098.1; XM_018051103.1; XM_018051241.1; XM_018052307.1; XM_018054484.1; XM_018055288.1; XM_018055668.1; XM_018057356.1;…
GO:0006091	generation of precursor metabolites and energy	biological_process	2	534	36	40482	0.0118012	0.0326958	4.21161	XM_018043848.1; XM_018057680.1
GO:0007548	sex differentiation	biological_process	2	534	36	40482	0.0118012	0.0326958	4.21161	XM_018055083.1; XM_018055084.1
GO:0071333	cellular response to glucose stimulus	biological_process	3	534	67	40482	0.0119303	0.0326958	3.39443	XM_018039042.1; XM_018039043.1; XM_018048812.1
GO:0006635	fatty acid beta-oxidation	biological_process	3	534	67	40482	0.0119303	0.0326958	3.39443	XM_018043311.1; XM_018048533.1; XM_018048535.1
GO:0007026	negative regulation of microtubule depolymerization	biological_process	3	534	67	40482	0.0119303	0.0326958	3.39443	XM_018043817.1; XM_018046274.1; XM_018067154.1
GO:0000289	nuclear-transcribed mRNA poly(A) tail shortening	biological_process	3	534	67	40482	0.0119303	0.0326958	3.39443	XM_018049622.1; XM_018058311.1; XM_018062388.1
GO:0021891	olfactory bulb interneuron development	biological_process	1	534	13	40482	0.0123038	0.0326958	5.83146	XM_005674783.3
GO:0050925	negative regulation of negative chemotaxis	biological_process	1	534	13	40482	0.0123038	0.0326958	5.83146	XM_005674783.3
GO:0051310	metaphase plate congression	biological_process	1	534	13	40482	0.0123038	0.0326958	5.83146	XM_005674931.2
GO:0010838	positive regulation of keratinocyte proliferation	biological_process	1	534	13	40482	0.0123038	0.0326958	5.83146	XM_005675126.3
GO:2001259	positive regulation of cation channel activity	biological_process	1	534	13	40482	0.0123038	0.0326958	5.83146	XM_005677657.3
GO:0009838	abscission	biological_process	1	534	13	40482	0.0123038	0.0326958	5.83146	XM_005693549.3
GO:0031577	spindle checkpoint	biological_process	1	534	13	40482	0.0123038	0.0326958	5.83146	XM_005693549.3
GO:0050880	regulation of blood vessel size	biological_process	1	534	13	40482	0.0123038	0.0326958	5.83146	XM_018045780.1
GO:0042178	xenobiotic catabolic process	biological_process	1	534	13	40482	0.0123038	0.0326958	5.83146	XM_018045876.1
GO:0071435	potassium ion export	biological_process	1	534	13	40482	0.0123038	0.0326958	5.83146	XM_018045916.1
GO:1903753	negative regulation of p38MAPK cascade	biological_process	1	534	13	40482	0.0123038	0.0326958	5.83146	XM_018046434.1
GO:0086064	cell communication by electrical coupling involved in cardiac conduction	biological_process	1	534	13	40482	0.0123038	0.0326958	5.83146	XM_018048694.1
GO:0098912	membrane depolarization during atrial cardiac muscle cell action potential	biological_process	1	534	13	40482	0.0123038	0.0326958	5.83146	XM_018048694.1
GO:0010560	positive regulation of glycoprotein biosynthetic process	biological_process	1	534	13	40482	0.0123038	0.0326958	5.83146	XM_018048812.1
GO:0042471	ear morphogenesis	biological_process	1	534	13	40482	0.0123038	0.0326958	5.83146	XM_018049378.1
GO:0006729	tetrahydrobiopterin biosynthetic process	biological_process	1	534	13	40482	0.0123038	0.0326958	5.83146	XM_018050366.1
GO:0046425	regulation of JAK-STAT cascade	biological_process	1	534	13	40482	0.0123038	0.0326958	5.83146	XM_018050759.1
GO:0051155	positive regulation of striated muscle cell differentiation	biological_process	1	534	13	40482	0.0123038	0.0326958	5.83146	XM_018052688.1
GO:1903265	positive regulation of tumor necrosis factor-mediated signaling pathway	biological_process	1	534	13	40482	0.0123038	0.0326958	5.83146	XM_018052688.1
GO:2000623	negative regulation of nuclear-transcribed mRNA catabolic process, nonsense-mediated decay	biological_process	1	534	13	40482	0.0123038	0.0326958	5.83146	XM_018058311.1
GO:0051782	negative regulation of cell division	biological_process	1	534	13	40482	0.0123038	0.0326958	5.83146	XM_018058564.1
GO:0006873	cellular ion homeostasis	biological_process	1	534	13	40482	0.0123038	0.0326958	5.83146	XM_018059377.1
GO:0045053	protein retention in Golgi apparatus	biological_process	1	534	13	40482	0.0123038	0.0326958	5.83146	XM_018059640.1
GO:0060215	primitive hemopoiesis	biological_process	1	534	13	40482	0.0123038	0.0326958	5.83146	XM_018061015.1
GO:0032940	secretion by cell	biological_process	1	534	13	40482	0.0123038	0.0326958	5.83146	XM_018062453.1
GO:0034101	erythrocyte homeostasis	biological_process	1	534	13	40482	0.0123038	0.0326958	5.83146	XM_018062453.1
GO:0032754	positive regulation of interleukin-5 production	biological_process	1	534	13	40482	0.0123038	0.0326958	5.83146	XM_018065033.1
GO:0009313	oligosaccharide catabolic process	biological_process	1	534	13	40482	0.0123038	0.0326958	5.83146	XM_018065541.1
GO:2001028	positive regulation of endothelial cell chemotaxis	biological_process	1	534	13	40482	0.0123038	0.0326958	5.83146	XM_018065612.1
GO:0042135	neurotransmitter catabolic process	biological_process	1	534	13	40482	0.0123038	0.0326958	5.83146	XM_018066500.1
GO:1900153	positive regulation of nuclear-transcribed mRNA catabolic process, deadenylation-dependent decay	biological_process	2	534	37	40482	0.0127189	0.0336313	4.09778	XM_013967582.2; XM_018058311.1
GO:0009416	response to light stimulus	biological_process	2	534	37	40482	0.0127189	0.0336313	4.09778	XM_018052435.1; XM_018052436.1
GO:0032689	negative regulation of interferon-gamma production	biological_process	2	534	37	40482	0.0127189	0.0336313	4.09778	XM_018062453.1; XM_018065033.1
GO:0060333	interferon-gamma-mediated signaling pathway	biological_process	3	534	69	40482	0.0131837	0.0347913	3.29604	XM_018043817.1; XM_018059241.1; XM_018059242.1
GO:0022604	regulation of cell morphogenesis	biological_process	3	534	69	40482	0.0131837	0.0347913	3.29604	XM_018052885.1; XM_018056074.1; XM_018059699.1
GO:0006919	activation of cysteine-type endopeptidase activity involved in apoptotic process	biological_process	5	534	147	40482	0.0136259	0.0358432	2.57854	NM_001314175.1; XM_005674783.3; XM_013977249.2; XM_018040549.1; XM_018058564.1
GO:0014068	positive regulation of phosphatidylinositol 3-kinase signaling	biological_process	5	534	147	40482	0.0136259	0.0358432	2.57854	XM_018041777.1; XM_018041778.1; XM_018041779.1; XM_018052435.1; XM_018052436.1
GO:0060384	innervation	biological_process	2	534	38	40482	0.0136763	0.0358432	3.98995	XM_005689044.3; XM_018051393.1
GO:0055010	ventricular cardiac muscle tissue morphogenesis	biological_process	2	534	38	40482	0.0136763	0.0358432	3.98995	XM_018041434.1; XM_018041440.1
GO:0007411	axon guidance	biological_process	11	534	435	40482	0.0136999	0.0358699	1.91701	XM_005674783.3; XM_005684732.3; XM_013973659.2; XM_018054249.1; XM_018058266.1; XM_018058267.1; XM_018058268.1; XM_018066629.1; XM_018066641.1; XM_018066680.1; XM_018066816.1
GO:0031397	negative regulation of protein ubiquitination	biological_process	3	534	70	40482	0.0138406	0.0359188	3.24896	XM_018039042.1; XM_018039043.1; XM_018042701.1
GO:0061337	cardiac conduction	biological_process	3	534	70	40482	0.0138406	0.0359188	3.24896	XM_018045916.1; XM_018047283.1; XM_018048694.1
GO:0045931	positive regulation of mitotic cell cycle	biological_process	3	534	70	40482	0.0138406	0.0359188	3.24896	XM_018063747.1; XM_018063749.1; XM_018063750.1
GO:0045124	regulation of bone resorption	biological_process	1	534	14	40482	0.0142302	0.0359188	5.41493	XM_005678949.3
GO:2000096	positive regulation of Wnt signaling pathway, planar cell polarity pathway	biological_process	1	534	14	40482	0.0142302	0.0359188	5.41493	XM_005694774.3
GO:0045580	regulation of T cell differentiation	biological_process	1	534	14	40482	0.0142302	0.0359188	5.41493	XM_013962501.2
GO:0050819	negative regulation of coagulation	biological_process	1	534	14	40482	0.0142302	0.0359188	5.41493	XM_013968974.2
GO:0000712	resolution of meiotic recombination intermediates	biological_process	1	534	14	40482	0.0142302	0.0359188	5.41493	XM_013973158.2
GO:0021554	optic nerve development	biological_process	1	534	14	40482	0.0142302	0.0359188	5.41493	XM_018043157.1
GO:0042755	eating behavior	biological_process	1	534	14	40482	0.0142302	0.0359188	5.41493	XM_018043311.1
GO:0006536	glutamate metabolic process	biological_process	1	534	14	40482	0.0142302	0.0359188	5.41493	XM_018045780.1
GO:0019086	late viral transcription	biological_process	1	534	14	40482	0.0142302	0.0359188	5.41493	XM_018046390.1
GO:0043622	cortical microtubule organization	biological_process	1	534	14	40482	0.0142302	0.0359188	5.41493	XM_018046434.1
GO:0051660	establishment of centrosome localization	biological_process	1	534	14	40482	0.0142302	0.0359188	5.41493	XM_018046434.1
GO:0045793	positive regulation of cell size	biological_process	1	534	14	40482	0.0142302	0.0359188	5.41493	XM_018048812.1
GO:0090043	regulation of tubulin deacetylation	biological_process	1	534	14	40482	0.0142302	0.0359188	5.41493	XM_018048812.1
GO:0006189	'de novo' IMP biosynthetic process	biological_process	1	534	14	40482	0.0142302	0.0359188	5.41493	XM_018049488.1
GO:0043569	negative regulation of insulin-like growth factor receptor signaling pathway	biological_process	1	534	14	40482	0.0142302	0.0359188	5.41493	XM_018053656.1
GO:0010631	epithelial cell migration	biological_process	1	534	14	40482	0.0142302	0.0359188	5.41493	XM_018055909.1
GO:0045656	negative regulation of monocyte differentiation	biological_process	1	534	14	40482	0.0142302	0.0359188	5.41493	XM_018058564.1
GO:0030423	targeting of mRNA for destruction involved in RNA interference	biological_process	1	534	14	40482	0.0142302	0.0359188	5.41493	XM_018059052.1
GO:0032308	positive regulation of prostaglandin secretion	biological_process	1	534	14	40482	0.0142302	0.0359188	5.41493	XM_018059377.1
GO:0007183	SMAD protein complex assembly	biological_process	1	534	14	40482	0.0142302	0.0359188	5.41493	XM_018061576.1
GO:0030219	megakaryocyte differentiation	biological_process	1	534	14	40482	0.0142302	0.0359188	5.41493	XM_018061844.1
GO:0006333	chromatin assembly or disassembly	biological_process	1	534	14	40482	0.0142302	0.0359188	5.41493	XM_018064605.1
GO:0045630	positive regulation of T-helper 2 cell differentiation	biological_process	1	534	14	40482	0.0142302	0.0359188	5.41493	XM_018065033.1
GO:0055089	fatty acid homeostasis	biological_process	1	534	14	40482	0.0142302	0.0359188	5.41493	XM_018065502.1
GO:0051291	protein heterooligomerization	biological_process	4	534	108	40482	0.0144101	0.0363384	2.80774	XM_018039829.1; XM_018050366.1; XM_018052276.1; XM_018065502.1
GO:0048468	cell development	biological_process	3	534	71	40482	0.0145178	0.0365756	3.2032	XM_018048533.1; XM_018048535.1; XM_018058367.1
GO:0098586	cellular response to virus	biological_process	2	534	39	40482	0.0146736	0.0367254	3.88764	XM_005700455.3; XM_018044532.1
GO:0050905	neuromuscular process	biological_process	2	534	39	40482	0.0146736	0.0367254	3.88764	XM_018048533.1; XM_018048535.1
GO:0010839	negative regulation of keratinocyte proliferation	biological_process	2	534	39	40482	0.0146736	0.0367254	3.88764	XM_018051782.1; XM_018053191.1
GO:1902230	negative regulation of intrinsic apoptotic signaling pathway in response to DNA damage	biological_process	2	534	39	40482	0.0146736	0.0367254	3.88764	XM_018051875.1; XM_018052688.1
GO:0010717	regulation of epithelial to mesenchymal transition	biological_process	2	534	39	40482	0.0146736	0.0367254	3.88764	XM_018059711.1; XM_018065014.1
GO:0008283	cell proliferation	biological_process	14	534	601	40482	0.0147299	0.0368317	1.76593	XM_005685783.3; XM_005694774.3; XM_005697841.3; XM_005699192.3; XM_013967582.2; XM_018041209.1; XM_018042047.1; XM_018047611.1; XM_018048050.1; XM_018051219.1; XM_018057356.1; XM_018059764.1; XM_018063950.1; XM_018064156.1
GO:0001942	hair follicle development	biological_process	3	534	72	40482	0.0152157	0.0379753	3.15871	XM_005675126.3; XM_005681920.3; XM_018057480.1
GO:0032007	negative regulation of TOR signaling	biological_process	3	534	72	40482	0.0152157	0.0379753	3.15871	XM_018039829.1; XM_018040087.1; XM_018065502.1
GO:0051092	positive regulation of NF-kappaB transcription factor activity	biological_process	7	534	241	40482	0.0152745	0.0380863	2.20192	XM_018044698.1; XM_018046274.1; XM_018051875.1; XM_018052688.1; XM_018063747.1; XM_018063749.1; XM_018063750.1
GO:0000038	very long-chain fatty acid metabolic process	biological_process	2	534	40	40482	0.0157111	0.0390654	3.79045	XM_018048533.1; XM_018048535.1
GO:0050772	positive regulation of axonogenesis	biological_process	3	534	73	40482	0.0159344	0.0392307	3.11544	XM_005674783.3; XM_018052435.1; XM_018052436.1
GO:0000422	mitophagy	biological_process	3	534	73	40482	0.0159344	0.0392307	3.11544	XM_018043181.1; XM_018061092.1; XM_018065395.1
GO:0019827	stem cell population maintenance	biological_process	4	534	111	40482	0.0160513	0.0392307	2.73186	XM_018041777.1; XM_018041778.1; XM_018041779.1; XM_018060932.1
GO:0060513	prostatic bud formation	biological_process	1	534	15	40482	0.0162775	0.0392307	5.05393	XM_005675126.3
GO:0010447	response to acidic pH	biological_process	1	534	15	40482	0.0162775	0.0392307	5.05393	XM_005677657.3
GO:0097067	cellular response to thyroid hormone stimulus	biological_process	1	534	15	40482	0.0162775	0.0392307	5.05393	XM_005677657.3
GO:0017145	stem cell division	biological_process	1	534	15	40482	0.0162775	0.0392307	5.05393	XM_005698540.3
GO:0035456	response to interferon-beta	biological_process	1	534	15	40482	0.0162775	0.0392307	5.05393	XM_005700083.3
GO:0003406	retinal pigment epithelium development	biological_process	1	534	15	40482	0.0162775	0.0392307	5.05393	XM_013975483.2
GO:0048048	embryonic eye morphogenesis	biological_process	1	534	15	40482	0.0162775	0.0392307	5.05393	XM_013975483.2
GO:0050650	chondroitin sulfate proteoglycan biosynthetic process	biological_process	1	534	15	40482	0.0162775	0.0392307	5.05393	XM_018042047.1
GO:0051533	positive regulation of NFAT protein import into nucleus	biological_process	1	534	15	40482	0.0162775	0.0392307	5.05393	XM_018042305.1
GO:0071225	cellular response to muramyl dipeptide	biological_process	1	534	15	40482	0.0162775	0.0392307	5.05393	XM_018046274.1
GO:0042953	lipoprotein transport	biological_process	1	534	15	40482	0.0162775	0.0392307	5.05393	XM_018048050.1
GO:0051247	positive regulation of protein metabolic process	biological_process	1	534	15	40482	0.0162775	0.0392307	5.05393	XM_018051334.1
GO:0006809	nitric oxide biosynthetic process	biological_process	1	534	15	40482	0.0162775	0.0392307	5.05393	XM_018055135.1
GO:0032485	regulation of Ral protein signal transduction	biological_process	1	534	15	40482	0.0162775	0.0392307	5.05393	XM_018055800.1
GO:0043534	blood vessel endothelial cell migration	biological_process	1	534	15	40482	0.0162775	0.0392307	5.05393	XM_018057480.1
GO:0055008	cardiac muscle tissue morphogenesis	biological_process	1	534	15	40482	0.0162775	0.0392307	5.05393	XM_018061844.1
GO:0032825	positive regulation of natural killer cell differentiation	biological_process	1	534	15	40482	0.0162775	0.0392307	5.05393	XM_018062453.1
GO:0035641	locomotory exploration behavior	biological_process	1	534	15	40482	0.0162775	0.0392307	5.05393	XM_018064546.1
GO:0031000	response to caffeine	biological_process	1	534	15	40482	0.0162775	0.0392307	5.05393	XM_018065502.1
GO:0031669	cellular response to nutrient levels	biological_process	1	534	15	40482	0.0162775	0.0392307	5.05393	XM_018065502.1
GO:0002043	blood vessel endothelial cell proliferation involved in sprouting angiogenesis	biological_process	1	534	15	40482	0.0162775	0.0392307	5.05393	XM_018065612.1
GO:0007568	aging	biological_process	6	534	198	40482	0.0165675	0.0398575	2.29724	NM_001314175.1; XM_018046207.1; XM_018048050.1; XM_018052435.1; XM_018052436.1; XM_018059377.1
GO:0007565	female pregnancy	biological_process	4	534	112	40482	0.0166248	0.0399594	2.70746	XM_018063747.1; XM_018063749.1; XM_018063750.1; XM_018065033.1
GO:0007224	smoothened signaling pathway	biological_process	5	534	154	40482	0.0167776	0.0402087	2.46133	XM_005690504.3; XM_018044416.1; XM_018049378.1; XM_018066629.1; XM_018066680.1
GO:0043570	maintenance of DNA repeat elements	biological_process	2	534	41	40482	0.0167888	0.0402087	3.698	XM_018041209.1; XM_018063950.1
GO:0010458	exit from mitosis	biological_process	2	534	41	40482	0.0167888	0.0402087	3.698	XM_018048436.1; XM_018067154.1
GO:0008154	actin polymerization or depolymerization	biological_process	2	534	41	40482	0.0167888	0.0402087	3.698	XM_018066033.1; XM_018066036.1
GO:0016337	single organismal cell-cell adhesion	biological_process	7	534	246	40482	0.0170649	0.0408334	2.15717	XM_013962501.2; XM_018042260.1; XM_018045961.1; XM_018046207.1; XM_018046434.1; XM_018059241.1; XM_018059242.1
GO:0007517	muscle organ development	biological_process	6	534	201	40482	0.0178373	0.0423805	2.26295	XM_005684732.3; XM_018040528.1; XM_018040530.1; XM_018040534.1; XM_018047758.1; XM_018052322.1
GO:0007623	circadian rhythm	biological_process	5	534	157	40482	0.0182702	0.0423805	2.4143	XM_018043311.1; XM_018048812.1; XM_018052322.1; XM_018052435.1; XM_018052436.1
GO:0031398	positive regulation of protein ubiquitination	biological_process	4	534	115	40482	0.0184266	0.0423805	2.63683	XM_005680143.3; XM_018063747.1; XM_018063749.1; XM_018063750.1
GO:0060197	cloacal septation	biological_process	1	534	16	40482	0.0184422	0.0423805	4.73806	XM_005675126.3
GO:0003094	glomerular filtration	biological_process	1	534	16	40482	0.0184422	0.0423805	4.73806	XM_005689044.3
GO:0043988	histone H3-S28 phosphorylation	biological_process	1	534	16	40482	0.0184422	0.0423805	4.73806	XM_005693549.3
GO:0006268	DNA unwinding involved in DNA replication	biological_process	1	534	16	40482	0.0184422	0.0423805	4.73806	XM_005697841.3
GO:0045839	negative regulation of mitotic nuclear division	biological_process	1	534	16	40482	0.0184422	0.0423805	4.73806	XM_005699594.3
GO:0019370	leukotriene biosynthetic process	biological_process	1	534	16	40482	0.0184422	0.0423805	4.73806	XM_013963989.2
GO:2000737	negative regulation of stem cell differentiation	biological_process	1	534	16	40482	0.0184422	0.0423805	4.73806	XM_013967582.2
GO:0045717	negative regulation of fatty acid biosynthetic process	biological_process	1	534	16	40482	0.0184422	0.0423805	4.73806	XM_013972572.2
GO:0072429	response to intra-S DNA damage checkpoint signaling	biological_process	1	534	16	40482	0.0184422	0.0423805	4.73806	XM_013974903.2
GO:0010944	negative regulation of transcription by competitive promoter binding	biological_process	1	534	16	40482	0.0184422	0.0423805	4.73806	XM_018039192.1
GO:0035194	posttranscriptional gene silencing by RNA	biological_process	1	534	16	40482	0.0184422	0.0423805	4.73806	XM_018040461.1
GO:0051272	positive regulation of cellular component movement	biological_process	1	534	16	40482	0.0184422	0.0423805	4.73806	XM_018042521.1
GO:0006750	glutathione biosynthetic process	biological_process	1	534	16	40482	0.0184422	0.0423805	4.73806	XM_018045780.1
GO:0030953	astral microtubule organization	biological_process	1	534	16	40482	0.0184422	0.0423805	4.73806	XM_018046434.1
GO:0030213	hyaluronan biosynthetic process	biological_process	1	534	16	40482	0.0184422	0.0423805	4.73806	XM_018047358.1
GO:0006807	nitrogen compound metabolic process	biological_process	1	534	16	40482	0.0184422	0.0423805	4.73806	XM_018048329.1
GO:0002520	immune system development	biological_process	1	534	16	40482	0.0184422	0.0423805	4.73806	XM_018048694.1
GO:0010742	macrophage derived foam cell differentiation	biological_process	1	534	16	40482	0.0184422	0.0423805	4.73806	XM_018048812.1
GO:0045410	positive regulation of interleukin-6 biosynthetic process	biological_process	1	534	16	40482	0.0184422	0.0423805	4.73806	XM_018049147.1
GO:0032715	negative regulation of interleukin-6 production	biological_process	1	534	16	40482	0.0184422	0.0423805	4.73806	XM_018051334.1
GO:0071578	zinc II ion transmembrane import	biological_process	1	534	16	40482	0.0184422	0.0423805	4.73806	XM_018052296.1
GO:0033089	positive regulation of T cell differentiation in thymus	biological_process	1	534	16	40482	0.0184422	0.0423805	4.73806	XM_018052322.1
GO:0017196	N-terminal peptidyl-methionine acetylation	biological_process	1	534	16	40482	0.0184422	0.0423805	4.73806	XM_018056801.1
GO:0051276	chromosome organization	biological_process	1	534	16	40482	0.0184422	0.0423805	4.73806	XM_018058564.1
GO:0045078	positive regulation of interferon-gamma biosynthetic process	biological_process	1	534	16	40482	0.0184422	0.0423805	4.73806	XM_018061844.1
GO:0097028	dendritic cell differentiation	biological_process	1	534	16	40482	0.0184422	0.0423805	4.73806	XM_018062453.1
GO:0002091	negative regulation of receptor internalization	biological_process	1	534	16	40482	0.0184422	0.0423805	4.73806	XM_018064546.1
GO:2000821	regulation of grooming behavior	biological_process	1	534	16	40482	0.0184422	0.0423805	4.73806	XM_018064546.1
GO:0030853	negative regulation of granulocyte differentiation	biological_process	1	534	16	40482	0.0184422	0.0423805	4.73806	XM_018065033.1
GO:0007584	response to nutrient	biological_process	3	534	77	40482	0.0190205	0.0433276	2.9536	NM_001314175.1; XM_005684265.3; XM_018052542.1
GO:0042632	cholesterol homeostasis	biological_process	3	534	77	40482	0.0190205	0.0433276	2.9536	XM_005684265.3; XM_018052542.1; XM_018064575.1
GO:0032760	positive regulation of tumor necrosis factor production	biological_process	3	534	77	40482	0.0190205	0.0433276	2.9536	XM_013962501.2; XM_018040407.1; XM_018046274.1
GO:0038128	ERBB2 signaling pathway	biological_process	2	534	43	40482	0.0190655	0.0433276	3.526	XM_005685783.3; XM_018046207.1
GO:1902476	chloride transmembrane transport	biological_process	2	534	43	40482	0.0190655	0.0433276	3.526	XM_013964037.2; XM_018043147.1
GO:0021522	spinal cord motor neuron differentiation	biological_process	2	534	43	40482	0.0190655	0.0433276	3.526	XM_018039042.1; XM_018039043.1
GO:0061512	protein localization to cilium	biological_process	2	534	43	40482	0.0190655	0.0433276	3.526	XM_018040463.1; XM_018049378.1
GO:0045862	positive regulation of proteolysis	biological_process	2	534	43	40482	0.0190655	0.0433276	3.526	XM_018048812.1; XM_018052688.1
GO:0021954	central nervous system neuron development	biological_process	2	534	43	40482	0.0190655	0.0433276	3.526	XM_018052435.1; XM_018052436.1
GO:0051726	regulation of cell cycle	biological_process	6	534	206	40482	0.0201035	0.0455381	2.20803	XM_005675347.3; XM_005676737.2; XM_013973718.2; XM_018039829.1; XM_018048812.1; XM_018050759.1
GO:0030220	platelet formation	biological_process	2	534	44	40482	0.0202646	0.0455381	3.44586	XM_018048812.1; XM_018061844.1
GO:0051091	positive regulation of sequence-specific DNA binding transcription factor activity	biological_process	5	534	161	40482	0.0203983	0.0455381	2.35432	XM_018048812.1; XM_018051093.1; XM_018051098.1; XM_018052688.1; XM_018065245.1
GO:0043066	negative regulation of apoptotic process	biological_process	17	534	799	40482	0.0206708	0.0455381	1.61296	XM_005675126.3; XM_005694774.3; XM_013975483.2; XM_018039192.1; XM_018041528.1; XM_018052322.1; XM_018052885.1; XM_018056459.1; XM_018056801.1; XM_018058564.1; XM_018059241.1; XM_018059242.1; XM_018063747.1; XM_018063749.1; XM_018063750.1; XM_018065033.1; XM_018065502.1
GO:0032024	positive regulation of insulin secretion	biological_process	3	534	79	40482	0.0206926	0.0455381	2.87882	XM_018039042.1; XM_018039043.1; XM_018041209.1
GO:0045617	negative regulation of keratinocyte differentiation	biological_process	1	534	17	40482	0.0207209	0.0455381	4.45935	XM_005675126.3
GO:0043549	regulation of kinase activity	biological_process	1	534	17	40482	0.0207209	0.0455381	4.45935	XM_005681920.3
GO:0032836	glomerular basement membrane development	biological_process	1	534	17	40482	0.0207209	0.0455381	4.45935	XM_005689044.3
GO:0071310	cellular response to organic substance	biological_process	1	534	17	40482	0.0207209	0.0455381	4.45935	XM_005693517.3
GO:0032466	negative regulation of cytokinesis	biological_process	1	534	17	40482	0.0207209	0.0455381	4.45935	XM_005693549.3
GO:0097011	cellular response to granulocyte macrophage colony-stimulating factor stimulus	biological_process	1	534	17	40482	0.0207209	0.0455381	4.45935	XM_013967582.2
GO:0043068	positive regulation of programmed cell death	biological_process	1	534	17	40482	0.0207209	0.0455381	4.45935	XM_013975483.2
GO:0061029	eyelid development in camera-type eye	biological_process	1	534	17	40482	0.0207209	0.0455381	4.45935	XM_018039192.1
GO:0045199	maintenance of epithelial cell apical/basal polarity	biological_process	1	534	17	40482	0.0207209	0.0455381	4.45935	XM_018041978.1
GO:2000741	positive regulation of mesenchymal stem cell differentiation	biological_process	1	534	17	40482	0.0207209	0.0455381	4.45935	XM_018043209.1
GO:0032000	positive regulation of fatty acid beta-oxidation	biological_process	1	534	17	40482	0.0207209	0.0455381	4.45935	XM_018043311.1
GO:0042982	amyloid precursor protein metabolic process	biological_process	1	534	17	40482	0.0207209	0.0455381	4.45935	XM_018046434.1
GO:0050877	neurological system process	biological_process	1	534	17	40482	0.0207209	0.0455381	4.45935	XM_018049378.1
GO:0035767	endothelial cell chemotaxis	biological_process	1	534	17	40482	0.0207209	0.0455381	4.45935	XM_018052322.1
GO:2000147	positive regulation of cell motility	biological_process	1	534	17	40482	0.0207209	0.0455381	4.45935	XM_018052688.1
GO:0008631	intrinsic apoptotic signaling pathway in response to oxidative stress	biological_process	1	534	17	40482	0.0207209	0.0455381	4.45935	XM_018055135.1
GO:0035948	positive regulation of gluconeogenesis by positive regulation of transcription from RNA polymerase II promoter	biological_process	1	534	17	40482	0.0207209	0.0455381	4.45935	XM_018056669.1
GO:0051604	protein maturation	biological_process	1	534	17	40482	0.0207209	0.0455381	4.45935	XM_018059640.1
GO:0006098	pentose-phosphate shunt	biological_process	1	534	17	40482	0.0207209	0.0455381	4.45935	XM_018060387.1
GO:1901522	positive regulation of transcription from RNA polymerase II promoter involved in cellular response to chemical stimulus	biological_process	1	534	17	40482	0.0207209	0.0455381	4.45935	XM_018061576.1
GO:0042698	ovulation cycle	biological_process	1	534	17	40482	0.0207209	0.0455381	4.45935	XM_018062453.1
GO:0010833	telomere maintenance via telomere lengthening	biological_process	1	534	17	40482	0.0207209	0.0455381	4.45935	XM_018064620.1
GO:0048251	elastic fiber assembly	biological_process	1	534	17	40482	0.0207209	0.0455381	4.45935	XM_018064747.1
GO:0071493	cellular response to UV-B	biological_process	1	534	17	40482	0.0207209	0.0455381	4.45935	XM_018064747.1
GO:0003333	amino acid transmembrane transport	biological_process	1	534	17	40482	0.0207209	0.0455381	4.45935	XM_018067225.1
GO:0008360	regulation of cell shape	biological_process	9	534	356	40482	0.0207855	0.0456425	1.91652	XM_018038322.1; XM_018046434.1; XM_018048436.1; XM_018050503.1; XM_018052885.1; XM_018059566.1; XM_018065541.1; XM_018065885.1; XM_018065887.1
GO:0034612	response to tumor necrosis factor	biological_process	2	534	45	40482	0.0215044	0.0470662	3.36929	XM_018048812.1; XM_018052688.1
GO:0051968	positive regulation of synaptic transmission, glutamatergic	biological_process	2	534	45	40482	0.0215044	0.0470662	3.36929	XM_018052435.1; XM_018052436.1
GO:0006879	cellular iron ion homeostasis	biological_process	3	534	80	40482	0.0215614	0.0471137	2.84284	XM_018038509.1; XM_018058564.1; XM_018064564.1
GO:0031647	regulation of protein stability	biological_process	4	534	120	40482	0.021707	0.047393	2.52697	XM_018039042.1; XM_018039043.1; XM_018046891.1; XM_018059764.1
GO:0017148	negative regulation of translation	biological_process	5	534	164	40482	0.0221006	0.0482128	2.31125	XM_005700455.3; XM_018044532.1; XM_018051070.1; XM_018060932.1; XM_018062388.1
GO:0016525	negative regulation of angiogenesis	biological_process	4	534	121	40482	0.0224056	0.0488384	2.50608	XM_005689044.3; XM_018054472.1; XM_018054473.1; XM_018054474.1
GO:0048706	embryonic skeletal system development	biological_process	3	534	81	40482	0.0224522	0.0489001	2.80774	XM_005689044.3; XM_018047652.1; XM_018057098.1
GO:0018108	peptidyl-tyrosine phosphorylation	biological_process	5	534	165	40482	0.0226886	0.0491689	2.29724	XM_018041434.1; XM_018041440.1; XM_018041777.1; XM_018041778.1; XM_018041779.1
GO:0010608	posttranscriptional regulation of gene expression	biological_process	2	534	46	40482	0.0227847	0.0491689	3.29604	XM_013973718.2; XM_018055598.1
GO:0048568	embryonic organ development	biological_process	2	534	46	40482	0.0227847	0.0491689	3.29604	XM_018041434.1; XM_018041440.1
GO:0070507	regulation of microtubule cytoskeleton organization	biological_process	2	534	46	40482	0.0227847	0.0491689	3.29604	XM_018059711.1; XM_018065014.1
GO:0033600	negative regulation of mammary gland epithelial cell proliferation	biological_process	1	534	18	40482	0.0231101	0.0491689	4.21161	XM_005674783.3
GO:2000271	positive regulation of fibroblast apoptotic process	biological_process	1	534	18	40482	0.0231101	0.0491689	4.21161	XM_005675126.3
GO:0010669	epithelial structure maintenance	biological_process	1	534	18	40482	0.0231101	0.0491689	4.21161	XM_005681920.3
GO:0023051	regulation of signaling	biological_process	1	534	18	40482	0.0231101	0.0491689	4.21161	XM_005687667.3
GO:0010792	DNA double-strand break processing involved in repair via single-strand annealing	biological_process	1	534	18	40482	0.0231101	0.0491689	4.21161	XM_013974903.2
GO:0097459	iron ion import into cell	biological_process	1	534	18	40482	0.0231101	0.0491689	4.21161	XM_018038509.1
GO:0051571	positive regulation of histone H3-K4 methylation	biological_process	1	534	18	40482	0.0231101	0.0491689	4.21161	XM_018040074.1
GO:0048738	cardiac muscle tissue development	biological_process	1	534	18	40482	0.0231101	0.0491689	4.21161	XM_018040087.1
GO:0001895	retina homeostasis	biological_process	1	534	18	40482	0.0231101	0.0491689	4.21161	XM_018047611.1
GO:0043949	regulation of cAMP-mediated signaling	biological_process	1	534	18	40482	0.0231101	0.0491689	4.21161	XM_018051046.1
GO:1901653	cellular response to peptide	biological_process	1	534	18	40482	0.0231101	0.0491689	4.21161	XM_018051334.1
GO:0071577	zinc II ion transmembrane transport	biological_process	1	534	18	40482	0.0231101	0.0491689	4.21161	XM_018052296.1
GO:0045010	actin nucleation	biological_process	1	534	18	40482	0.0231101	0.0491689	4.21161	XM_018052714.1
GO:0035871	protein K11-linked deubiquitination	biological_process	1	534	18	40482	0.0231101	0.0491689	4.21161	XM_018061092.1
GO:0048484	enteric nervous system development	biological_process	1	534	18	40482	0.0231101	0.0491689	4.21161	XM_018061587.1
GO:0060413	atrial septum morphogenesis	biological_process	1	534	18	40482	0.0231101	0.0491689	4.21161	XM_018061844.1
GO:0010544	negative regulation of platelet activation	biological_process	1	534	18	40482	0.0231101	0.0491689	4.21161	XM_018063664.1
GO:0035418	protein localization to synapse	biological_process	1	534	18	40482	0.0231101	0.0491689	4.21161	XM_018064546.1
GO:1902533	positive regulation of intracellular signal transduction	biological_process	1	534	18	40482	0.0231101	0.0491689	4.21161	XM_018066303.1
GO:0030819	positive regulation of cAMP biosynthetic process	biological_process	2	534	47	40482	0.0241057	0.0509621	3.22591	XM_005684265.3; XM_018052542.1
GO:0002092	positive regulation of receptor internalization	biological_process	2	534	47	40482	0.0241057	0.0509621	3.22591	XM_005700455.3; XM_018044532.1
GO:0051489	regulation of filopodium assembly	biological_process	2	534	47	40482	0.0241057	0.0509621	3.22591	XM_005700455.3; XM_018044532.1
GO:0048709	oligodendrocyte differentiation	biological_process	2	534	47	40482	0.0241057	0.0509621	3.22591	XM_018052435.1; XM_018052436.1
GO:0009791	post-embryonic development	biological_process	5	534	168	40482	0.0245157	0.0517466	2.25622	XM_018041434.1; XM_018041440.1; XM_018042456.1; XM_018042457.1; XM_018048329.1
GO:0043406	positive regulation of MAP kinase activity	biological_process	3	534	84	40482	0.0252579	0.0521117	2.70746	XM_018041777.1; XM_018041778.1; XM_018041779.1
GO:0071407	cellular response to organic cyclic compound	biological_process	3	534	84	40482	0.0252579	0.0521117	2.70746	XM_018055135.1; XM_018061576.1; XM_018063950.1
GO:2001237	negative regulation of extrinsic apoptotic signaling pathway	biological_process	4	534	125	40482	0.0253452	0.0521117	2.42589	XM_018041209.1; XM_018045780.1; XM_018052885.1; XM_018057356.1
GO:0050731	positive regulation of peptidyl-tyrosine phosphorylation	biological_process	4	534	125	40482	0.0253452	0.0521117	2.42589	XM_018046274.1; XM_018059241.1; XM_018059242.1; XM_018066303.1
GO:0031124	mRNA 3'-end processing	biological_process	2	534	48	40482	0.0254673	0.0521117	3.15871	XM_005681135.3; XM_018045463.1
GO:0016573	histone acetylation	biological_process	2	534	48	40482	0.0254673	0.0521117	3.15871	XM_018040231.1; XM_018064981.1
GO:0035855	megakaryocyte development	biological_process	2	534	48	40482	0.0254673	0.0521117	3.15871	XM_018048812.1; XM_018061844.1
GO:0030099	myeloid cell differentiation	biological_process	2	534	48	40482	0.0254673	0.0521117	3.15871	XM_018057745.1; XM_018066943.1
GO:0032720	negative regulation of tumor necrosis factor production	biological_process	2	534	48	40482	0.0254673	0.0521117	3.15871	XM_018062453.1; XM_018065033.1
GO:0010828	positive regulation of glucose transport	biological_process	1	534	19	40482	0.0256066	0.0521117	3.98995	XM_005692274.3
GO:0036089	cleavage furrow formation	biological_process	1	534	19	40482	0.0256066	0.0521117	3.98995	XM_005693549.3
GO:0006975	DNA damage induced protein phosphorylation	biological_process	1	534	19	40482	0.0256066	0.0521117	3.98995	XM_005699594.3
GO:0048096	chromatin-mediated maintenance of transcription	biological_process	1	534	19	40482	0.0256066	0.0521117	3.98995	XM_005699594.3
GO:0036066	protein O-linked fucosylation	biological_process	1	534	19	40482	0.0256066	0.0521117	3.98995	XM_013965221.2
GO:0021532	neural tube patterning	biological_process	1	534	19	40482	0.0256066	0.0521117	3.98995	XM_018040463.1
GO:0031987	locomotion involved in locomotory behavior	biological_process	1	534	19	40482	0.0256066	0.0521117	3.98995	XM_018042305.1
GO:0031102	neuron projection regeneration	biological_process	1	534	19	40482	0.0256066	0.0521117	3.98995	XM_018042916.1
GO:0060317	cardiac epithelial to mesenchymal transition	biological_process	1	534	19	40482	0.0256066	0.0521117	3.98995	XM_018046220.1
GO:0043268	positive regulation of potassium ion transport	biological_process	1	534	19	40482	0.0256066	0.0521117	3.98995	XM_018046434.1
GO:0035585	calcium-mediated signaling using extracellular calcium source	biological_process	1	534	19	40482	0.0256066	0.0521117	3.98995	XM_018048694.1
GO:0061418	regulation of transcription from RNA polymerase II promoter in response to hypoxia	biological_process	1	534	19	40482	0.0256066	0.0521117	3.98995	XM_018048812.1
GO:0002281	macrophage activation involved in immune response	biological_process	1	534	19	40482	0.0256066	0.0521117	3.98995	XM_018050465.1
GO:0022038	corpus callosum development	biological_process	1	534	19	40482	0.0256066	0.0521117	3.98995	XM_018050896.1
GO:0016081	synaptic vesicle docking	biological_process	1	534	19	40482	0.0256066	0.0521117	3.98995	XM_018051393.1
GO:0000290	deadenylation-dependent decapping of nuclear-transcribed mRNA	biological_process	1	534	19	40482	0.0256066	0.0521117	3.98995	XM_018053752.1
GO:0042789	mRNA transcription from RNA polymerase II promoter	biological_process	1	534	19	40482	0.0256066	0.0521117	3.98995	XM_018057480.1
GO:0042312	regulation of vasodilation	biological_process	1	534	19	40482	0.0256066	0.0521117	3.98995	XM_018059377.1
GO:1902963	negative regulation of metalloendopeptidase activity involved in amyloid precursor protein catabolic process	biological_process	1	534	19	40482	0.0256066	0.0521117	3.98995	XM_018059640.1
GO:0003323	type B pancreatic cell development	biological_process	1	534	19	40482	0.0256066	0.0521117	3.98995	XM_018059742.1
GO:0044314	protein K27-linked ubiquitination	biological_process	1	534	19	40482	0.0256066	0.0521117	3.98995	XM_018060856.1
GO:0060038	cardiac muscle cell proliferation	biological_process	1	534	19	40482	0.0256066	0.0521117	3.98995	XM_018061576.1
GO:0001934	positive regulation of protein phosphorylation	biological_process	7	534	266	40482	0.0257468	0.052357	1.99497	XM_005692274.3; XM_005694774.3; XM_018046623.1; XM_018048812.1; XM_018052435.1; XM_018052436.1; XM_018063950.1
GO:0042110	T cell activation	biological_process	3	534	85	40482	0.0262378	0.0532338	2.67561	XM_013962501.2; XM_018046434.1; XM_018065405.1
GO:0060070	canonical Wnt signaling pathway	biological_process	6	534	218	40482	0.026345	0.0534106	2.08649	XM_018039042.1; XM_018039043.1; XM_018041209.1; XM_018058564.1; XM_018059699.1; XM_018065245.1
GO:0043065	positive regulation of apoptotic process	biological_process	13	534	591	40482	0.0266555	0.0539992	1.66754	NM_001314175.1; XM_005692274.3; XM_013975483.2; XM_018039042.1; XM_018039043.1; XM_018046321.1; XM_018051566.1; XM_018051875.1; XM_018053070.1; XM_018054465.1; XM_018054467.1; XM_018055135.1; XM_018055668.1
GO:0006260	DNA replication	biological_process	7	534	268	40482	0.0267575	0.0541646	1.98009	XM_005687741.3; XM_005699594.3; XM_013974903.2; XM_018050869.1; XM_018051241.1; XM_018057745.1; XM_018063591.1
GO:0072593	reactive oxygen species metabolic process	biological_process	2	534	49	40482	0.0268695	0.0542129	3.09424	XM_005678949.3; XM_018053094.1
GO:0035335	peptidyl-tyrosine dephosphorylation	biological_process	2	534	49	40482	0.0268695	0.0542129	3.09424	XM_018042916.1; XM_018049699.1
GO:0034063	stress granule assembly	biological_process	2	534	49	40482	0.0268695	0.0542129	3.09424	XM_018050452.1; XM_018055598.1
GO:0007631	feeding behavior	biological_process	2	534	49	40482	0.0268695	0.0542129	3.09424	XM_018052435.1; XM_018052436.1
GO:0030324	lung development	biological_process	4	534	127	40482	0.0269032	0.0542129	2.38768	XM_018041434.1; XM_018041440.1; XM_018044416.1; XM_018048812.1
GO:0021987	cerebral cortex development	biological_process	4	534	127	40482	0.0269032	0.0542129	2.38768	XM_018048050.1; XM_018050896.1; XM_018052435.1; XM_018052436.1
GO:0070534	protein K63-linked ubiquitination	biological_process	3	534	86	40482	0.0272403	0.0548507	2.6445	XM_013968525.2; XM_018044698.1; XM_018060856.1
GO:0016199	axon midline choice point recognition	biological_process	1	534	20	40482	0.0282072	0.0553359	3.79045	XM_005674783.3
GO:0001302	replicative cell aging	biological_process	1	534	20	40482	0.0282072	0.0553359	3.79045	XM_005675126.3
GO:0032259	methylation	biological_process	1	534	20	40482	0.0282072	0.0553359	3.79045	XM_005679966.3
GO:0002903	negative regulation of B cell apoptotic process	biological_process	1	534	20	40482	0.0282072	0.0553359	3.79045	XM_005693549.3
GO:1903077	negative regulation of protein localization to plasma membrane	biological_process	1	534	20	40482	0.0282072	0.0553359	3.79045	XM_005694774.3
GO:0006110	regulation of glycolytic process	biological_process	1	534	20	40482	0.0282072	0.0553359	3.79045	XM_005699192.3
GO:0000288	nuclear-transcribed mRNA catabolic process, deadenylation-dependent decay	biological_process	1	534	20	40482	0.0282072	0.0553359	3.79045	XM_013967582.2
GO:0035067	negative regulation of histone acetylation	biological_process	1	534	20	40482	0.0282072	0.0553359	3.79045	XM_013972572.2
GO:0051639	actin filament network formation	biological_process	1	534	20	40482	0.0282072	0.0553359	3.79045	XM_018039641.1
GO:0032483	regulation of Rab protein signal transduction	biological_process	1	534	20	40482	0.0282072	0.0553359	3.79045	XM_018046148.1
GO:0035022	positive regulation of Rac protein signal transduction	biological_process	1	534	20	40482	0.0282072	0.0553359	3.79045	XM_018046274.1
GO:0016572	histone phosphorylation	biological_process	1	534	20	40482	0.0282072	0.0553359	3.79045	XM_018047661.1
GO:0031629	synaptic vesicle fusion to presynaptic active zone membrane	biological_process	1	534	20	40482	0.0282072	0.0553359	3.79045	XM_018048365.1
GO:0060509	Type I pneumocyte differentiation	biological_process	1	534	20	40482	0.0282072	0.0553359	3.79045	XM_018051334.1
GO:0046427	positive regulation of JAK-STAT cascade	biological_process	1	534	20	40482	0.0282072	0.0553359	3.79045	XM_018055135.1
GO:0097267	omega-hydroxylase P450 pathway	biological_process	1	534	20	40482	0.0282072	0.0553359	3.79045	XM_018055135.1
GO:0006474	N-terminal protein amino acid acetylation	biological_process	1	534	20	40482	0.0282072	0.0553359	3.79045	XM_018056801.1
GO:0072091	regulation of stem cell proliferation	biological_process	1	534	20	40482	0.0282072	0.0553359	3.79045	XM_018057480.1
GO:0042730	fibrinolysis	biological_process	1	534	20	40482	0.0282072	0.0553359	3.79045	XM_018059057.1
GO:0044342	type B pancreatic cell proliferation	biological_process	1	534	20	40482	0.0282072	0.0553359	3.79045	XM_018059742.1
GO:0032786	positive regulation of DNA-templated transcription, elongation	biological_process	1	534	20	40482	0.0282072	0.0553359	3.79045	XM_018061015.1
GO:0090331	negative regulation of platelet aggregation	biological_process	1	534	20	40482	0.0282072	0.0553359	3.79045	XM_018063664.1
GO:0090244	Wnt signaling pathway involved in somitogenesis	biological_process	1	534	20	40482	0.0282072	0.0553359	3.79045	XM_018063950.1
GO:0090179	planar cell polarity pathway involved in neural tube closure	biological_process	1	534	20	40482	0.0282072	0.0553359	3.79045	XM_018065245.1
GO:0033135	regulation of peptidyl-serine phosphorylation	biological_process	1	534	20	40482	0.0282072	0.0553359	3.79045	XM_018065502.1
GO:0050995	negative regulation of lipid catabolic process	biological_process	1	534	20	40482	0.0282072	0.0553359	3.79045	XM_018065502.1
GO:0043523	regulation of neuron apoptotic process	biological_process	2	534	50	40482	0.0283121	0.0554601	3.03236	XM_005675126.3; XM_018061618.1
GO:0010906	regulation of glucose metabolic process	biological_process	2	534	50	40482	0.0283121	0.0554601	3.03236	XM_005678949.3; XM_018063664.1
GO:0045165	cell fate commitment	biological_process	3	534	88	40482	0.0293131	0.0572949	2.5844	XM_018041434.1; XM_018041440.1; XM_018058367.1
GO:0048008	platelet-derived growth factor receptor signaling pathway	biological_process	3	534	88	40482	0.0293131	0.0572949	2.5844	XM_018042456.1; XM_018042457.1; XM_018048329.1
GO:0046627	negative regulation of insulin receptor signaling pathway	biological_process	2	534	51	40482	0.0297951	0.0580242	2.9729	XM_018039829.1; XM_018052044.1
GO:0051028	mRNA transport	biological_process	4	534	131	40482	0.0301991	0.0587682	2.31478	XM_005700455.3; XM_018044532.1; XM_018050931.1; XM_018050936.1
GO:0002064	epithelial cell development	biological_process	1	534	21	40482	0.0309086	0.0590718	3.60995	XM_005675126.3
GO:0043589	skin morphogenesis	biological_process	1	534	21	40482	0.0309086	0.0590718	3.60995	XM_005675126.3
GO:0051560	mitochondrial calcium ion homeostasis	biological_process	1	534	21	40482	0.0309086	0.0590718	3.60995	XM_005686705.3
GO:0072205	metanephric collecting duct development	biological_process	1	534	21	40482	0.0309086	0.0590718	3.60995	XM_018042260.1
GO:0048679	regulation of axon regeneration	biological_process	1	534	21	40482	0.0309086	0.0590718	3.60995	XM_018042916.1
GO:0031664	regulation of lipopolysaccharide-mediated signaling pathway	biological_process	1	534	21	40482	0.0309086	0.0590718	3.60995	XM_018044698.1
GO:0010759	positive regulation of macrophage chemotaxis	biological_process	1	534	21	40482	0.0309086	0.0590718	3.60995	XM_018046623.1
GO:0071726	cellular response to diacyl bacterial lipopeptide	biological_process	1	534	21	40482	0.0309086	0.0590718	3.60995	XM_018049147.1
GO:0008406	gonad development	biological_process	1	534	21	40482	0.0309086	0.0590718	3.60995	XM_018049378.1
GO:0060831	smoothened signaling pathway involved in dorsal/ventral neural tube patterning	biological_process	1	534	21	40482	0.0309086	0.0590718	3.60995	XM_018049378.1
GO:0006335	DNA replication-dependent nucleosome assembly	biological_process	1	534	21	40482	0.0309086	0.0590718	3.60995	XM_018050869.1
GO:0043249	erythrocyte maturation	biological_process	1	534	21	40482	0.0309086	0.0590718	3.60995	XM_018051334.1
GO:0051014	actin filament severing	biological_process	1	534	21	40482	0.0309086	0.0590718	3.60995	XM_018052714.1
GO:2000377	regulation of reactive oxygen species metabolic process	biological_process	1	534	21	40482	0.0309086	0.0590718	3.60995	XM_018055135.1
GO:0021695	cerebellar cortex development	biological_process	1	534	21	40482	0.0309086	0.0590718	3.60995	XM_018059052.1
GO:0006479	protein methylation	biological_process	1	534	21	40482	0.0309086	0.0590718	3.60995	XM_018060318.1
GO:0033189	response to vitamin A	biological_process	1	534	21	40482	0.0309086	0.0590718	3.60995	XM_018065033.1
GO:0071380	cellular response to prostaglandin E stimulus	biological_process	1	534	21	40482	0.0309086	0.0590718	3.60995	XM_018065502.1
GO:0006954	inflammatory response	biological_process	14	534	662	40482	0.0312916	0.0595561	1.60321	XM_005683151.3; XM_018046133.1; XM_018046623.1; XM_018049147.1; XM_018052435.1; XM_018052436.1; XM_018054472.1; XM_018054473.1; XM_018054474.1; XM_018061576.1; XM_018062453.1; XM_018063747.1; XM_018063749.1; XM_018063750.1
GO:0006694	steroid biosynthetic process	biological_process	2	534	52	40482	0.0313183	0.0595561	2.91573	XM_013975437.2; XM_018040026.1
GO:0045184	establishment of protein localization	biological_process	3	534	90	40482	0.031477	0.0596877	2.52697	XM_018039829.1; XM_018064546.1; XM_018065014.1
GO:0048661	positive regulation of smooth muscle cell proliferation	biological_process	3	534	90	40482	0.031477	0.0596877	2.52697	XM_018041434.1; XM_018041440.1; XM_018046207.1
GO:0006006	glucose metabolic process	biological_process	4	534	133	40482	0.0319381	0.060519	2.27997	XM_005678949.3; XM_018043311.1; XM_018060387.1; XM_018065502.1
GO:0051897	positive regulation of protein kinase B signaling	biological_process	5	534	179	40482	0.0320471	0.0606825	2.11757	XM_018041209.1; XM_018052746.1; XM_018062453.1; XM_018063664.1; XM_018065612.1
GO:0030512	negative regulation of transforming growth factor beta receptor signaling pathway	biological_process	3	534	91	40482	0.0325932	0.0615854	2.4992	NM_001291299.1; NM_001291300.1; XM_018059699.1
GO:0033344	cholesterol efflux	biological_process	2	534	53	40482	0.0328817	0.0619988	2.86072	XM_005684265.3; XM_018052542.1
GO:0007029	endoplasmic reticulum organization	biological_process	2	534	53	40482	0.0328817	0.0619988	2.86072	XM_018048533.1; XM_018048535.1
GO:1903352	L-ornithine transmembrane transport	biological_process	2	534	53	40482	0.0328817	0.0619988	2.86072	XM_018063022.1; XM_018063225.1
GO:0001822	kidney development	biological_process	5	534	181	40482	0.0335611	0.0621941	2.09417	XM_005689044.3; XM_018039192.1; XM_018042456.1; XM_018042457.1; XM_018048329.1
GO:0043281	regulation of cysteine-type endopeptidase activity involved in apoptotic process	biological_process	1	534	22	40482	0.0337079	0.0621941	3.44586	XM_005675126.3
GO:0042407	cristae formation	biological_process	1	534	22	40482	0.0337079	0.0621941	3.44586	XM_005686705.3
GO:0060391	positive regulation of SMAD protein import into nucleus	biological_process	1	534	22	40482	0.0337079	0.0621941	3.44586	XM_005694774.3
GO:0042325	regulation of phosphorylation	biological_process	1	534	22	40482	0.0337079	0.0621941	3.44586	XM_005697841.3
GO:0046597	negative regulation of viral entry into host cell	biological_process	1	534	22	40482	0.0337079	0.0621941	3.44586	XM_005700083.3
GO:0070371	ERK1 and ERK2 cascade	biological_process	1	534	22	40482	0.0337079	0.0621941	3.44586	XM_013967582.2
GO:0071385	cellular response to glucocorticoid stimulus	biological_process	1	534	22	40482	0.0337079	0.0621941	3.44586	XM_013967582.2
GO:0030432	peristalsis	biological_process	1	534	22	40482	0.0337079	0.0621941	3.44586	XM_018046434.1
GO:1901385	regulation of voltage-gated calcium channel activity	biological_process	1	534	22	40482	0.0337079	0.0621941	3.44586	XM_018047853.1
GO:0051764	actin crosslink formation	biological_process	1	534	22	40482	0.0337079	0.0621941	3.44586	XM_018048436.1
GO:0070542	response to fatty acid	biological_process	1	534	22	40482	0.0337079	0.0621941	3.44586	XM_018048812.1
GO:0006690	icosanoid metabolic process	biological_process	1	534	22	40482	0.0337079	0.0621941	3.44586	XM_018051325.1
GO:0006691	leukotriene metabolic process	biological_process	1	534	22	40482	0.0337079	0.0621941	3.44586	XM_018051325.1
GO:0043586	tongue development	biological_process	1	534	22	40482	0.0337079	0.0621941	3.44586	XM_018051932.1
GO:0031589	cell-substrate adhesion	biological_process	1	534	22	40482	0.0337079	0.0621941	3.44586	XM_018052307.1
GO:0000083	regulation of transcription involved in G1/S transition of mitotic cell cycle	biological_process	1	534	22	40482	0.0337079	0.0621941	3.44586	XM_018055668.1
GO:0032330	regulation of chondrocyte differentiation	biological_process	1	534	22	40482	0.0337079	0.0621941	3.44586	XM_018058367.1
GO:0045218	zonula adherens maintenance	biological_process	1	534	22	40482	0.0337079	0.0621941	3.44586	XM_018059604.1
GO:0006622	protein targeting to lysosome	biological_process	1	534	22	40482	0.0337079	0.0621941	3.44586	XM_018059640.1
GO:0043206	extracellular fibril organization	biological_process	1	534	22	40482	0.0337079	0.0621941	3.44586	XM_018064747.1
GO:0051146	striated muscle cell differentiation	biological_process	1	534	22	40482	0.0337079	0.0621941	3.44586	XM_018064851.1
GO:0032753	positive regulation of interleukin-4 production	biological_process	1	534	22	40482	0.0337079	0.0621941	3.44586	XM_018065033.1
GO:0098779	mitophagy in response to mitochondrial depolarization	biological_process	7	534	281	40482	0.0340048	0.0626986	1.88848	XM_018042521.1; XM_018047661.1; XM_018051566.1; XM_018052289.1; XM_018056187.1; XM_018066629.1; XM_018066680.1
GO:0046777	protein autophosphorylation	biological_process	11	534	498	40482	0.0342731	0.0631496	1.6745	XM_018041434.1; XM_018041440.1; XM_018041777.1; XM_018041778.1; XM_018041779.1; XM_018043181.1; XM_018043848.1; XM_018046891.1; XM_018047661.1; XM_018052435.1; XM_018052436.1
GO:0035584	calcium-mediated signaling using intracellular calcium source	biological_process	2	534	54	40482	0.034485	0.0634086	2.80774	XM_018052435.1; XM_018052436.1
GO:0050885	neuromuscular process controlling balance	biological_process	4	534	136	40482	0.0346617	0.0636897	2.22968	XM_018054329.1; XM_018057686.1; XM_018064546.1; XM_018065541.1
GO:0019722	calcium-mediated signaling	biological_process	3	534	93	40482	0.0348943	0.0640288	2.44545	XM_018063747.1; XM_018063749.1; XM_018063750.1
GO:0051289	protein homotetramerization	biological_process	4	534	137	40482	0.0356005	0.065235	2.2134	XM_005675126.3; XM_018050366.1; XM_018066033.1; XM_018066036.1
GO:0006898	receptor-mediated endocytosis	biological_process	4	534	137	40482	0.0356005	0.065235	2.2134	XM_018048050.1; XM_018055510.1; XM_018059640.1; XM_018064156.1
GO:0051056	regulation of small GTPase mediated signal transduction	biological_process	8	534	337	40482	0.0360892	0.0659822	1.79962	XM_013969522.2; XM_018039829.1; XM_018040527.1; XM_018046321.1; XM_018051566.1; XM_018057852.1; XM_018057854.1; XM_018058758.1
GO:0007616	long-term memory	biological_process	2	534	55	40482	0.0361281	0.0659822	2.75669	XM_018052435.1; XM_018052436.1
GO:0006334	nucleosome assembly	biological_process	4	534	138	40482	0.0365549	0.0659822	2.19736	XM_018045972.1; XM_018050869.1; XM_018053308.1; XM_018053309.1
GO:0043616	keratinocyte proliferation	biological_process	1	534	23	40482	0.0366018	0.0659822	3.29604	XM_005675126.3
GO:0070207	protein homotrimerization	biological_process	1	534	23	40482	0.0366018	0.0659822	3.29604	XM_005690504.3
GO:0071800	podosome assembly	biological_process	1	534	23	40482	0.0366018	0.0659822	3.29604	XM_018041255.1
GO:0002218	activation of innate immune response	biological_process	1	534	23	40482	0.0366018	0.0659822	3.29604	XM_018044698.1
GO:1902305	regulation of sodium ion transmembrane transport	biological_process	1	534	23	40482	0.0366018	0.0659822	3.29604	XM_018046434.1
GO:0046697	decidualization	biological_process	1	534	23	40482	0.0366018	0.0659822	3.29604	XM_018051782.1
GO:0006882	cellular zinc ion homeostasis	biological_process	1	534	23	40482	0.0366018	0.0659822	3.29604	XM_018052296.1
GO:0061621	canonical glycolysis	biological_process	1	534	23	40482	0.0366018	0.0659822	3.29604	XM_018056958.1
GO:1903690	negative regulation of wound healing, spreading of epidermal cells	biological_process	1	534	23	40482	0.0366018	0.0659822	3.29604	XM_018065014.1
GO:0035567	non-canonical Wnt signaling pathway	biological_process	1	534	23	40482	0.0366018	0.0659822	3.29604	XM_018065245.1
GO:0050918	positive chemotaxis	biological_process	1	534	23	40482	0.0366018	0.0659822	3.29604	XM_018065612.1
GO:0045214	sarcomere organization	biological_process	2	534	56	40482	0.0378108	0.0676588	2.70746	XM_018039641.1; XM_018051566.1
GO:0046827	positive regulation of protein export from nucleus	biological_process	2	534	56	40482	0.0378108	0.0676588	2.70746	XM_018041209.1; XM_018050920.1
GO:0050680	negative regulation of epithelial cell proliferation	biological_process	4	534	140	40482	0.0385105	0.0687864	2.16597	XM_018039829.1; XM_018041434.1; XM_018041440.1; XM_018046434.1
GO:0009887	organ morphogenesis	biological_process	5	534	188	40482	0.0392212	0.0695323	2.0162	XM_005675126.3; XM_018041434.1; XM_018041440.1; XM_018048812.1; XM_018058367.1
GO:0036297	interstrand cross-link repair	biological_process	2	534	57	40482	0.039533	0.0695323	2.65996	XM_013973158.2; XM_013974903.2
GO:0060548	negative regulation of cell death	biological_process	2	534	57	40482	0.039533	0.0695323	2.65996	XM_018039042.1; XM_018039043.1
GO:0048557	embryonic digestive tract morphogenesis	biological_process	2	534	57	40482	0.039533	0.0695323	2.65996	XM_018041434.1; XM_018041440.1
GO:0046599	regulation of centriole replication	biological_process	1	534	24	40482	0.0395876	0.0695323	3.15871	XM_005674931.2
GO:0010259	multicellular organism aging	biological_process	1	534	24	40482	0.0395876	0.0695323	3.15871	XM_005675126.3
GO:0040037	negative regulation of fibroblast growth factor receptor signaling pathway	biological_process	1	534	24	40482	0.0395876	0.0695323	3.15871	XM_005689044.3
GO:0051256	mitotic spindle midzone assembly	biological_process	1	534	24	40482	0.0395876	0.0695323	3.15871	XM_005693549.3
GO:0045176	apical protein localization	biological_process	1	534	24	40482	0.0395876	0.0695323	3.15871	XM_018042260.1
GO:0060441	epithelial tube branching involved in lung morphogenesis	biological_process	1	534	24	40482	0.0395876	0.0695323	3.15871	XM_018042260.1
GO:0070986	left/right axis specification	biological_process	1	534	24	40482	0.0395876	0.0695323	3.15871	XM_018044416.1
GO:1900745	positive regulation of p38MAPK cascade	biological_process	1	534	24	40482	0.0395876	0.0695323	3.15871	XM_018046274.1
GO:0033160	positive regulation of protein import into nucleus, translocation	biological_process	1	534	24	40482	0.0395876	0.0695323	3.15871	XM_018048812.1
GO:0016540	protein autoprocessing	biological_process	1	534	24	40482	0.0395876	0.0695323	3.15871	XM_018051782.1
GO:0006003	fructose 2,6-bisphosphate metabolic process	biological_process	1	534	24	40482	0.0395876	0.0695323	3.15871	XM_018056958.1
GO:0001944	vasculature development	biological_process	1	534	24	40482	0.0395876	0.0695323	3.15871	XM_018057480.1
GO:0035050	embryonic heart tube development	biological_process	1	534	24	40482	0.0395876	0.0695323	3.15871	XM_018057480.1
GO:0032722	positive regulation of chemokine production	biological_process	1	534	24	40482	0.0395876	0.0695323	3.15871	XM_018059377.1
GO:0030224	monocyte differentiation	biological_process	1	534	24	40482	0.0395876	0.0695323	3.15871	XM_018061015.1
GO:0042310	vasoconstriction	biological_process	1	534	24	40482	0.0395876	0.0695323	3.15871	XM_018061587.1
GO:0010724	regulation of definitive erythrocyte differentiation	biological_process	1	534	24	40482	0.0395876	0.0695323	3.15871	XM_018061844.1
GO:0035414	negative regulation of catenin import into nucleus	biological_process	1	534	24	40482	0.0395876	0.0695323	3.15871	XM_018063950.1
GO:0060997	dendritic spine morphogenesis	biological_process	1	534	24	40482	0.0395876	0.0695323	3.15871	XM_018064546.1
GO:0051781	positive regulation of cell division	biological_process	3	534	97	40482	0.0397724	0.0697193	2.34461	XM_018041434.1; XM_018041440.1; XM_018047343.1
GO:0035690	cellular response to drug	biological_process	3	534	97	40482	0.0397724	0.0697193	2.34461	XM_018042305.1; XM_018048812.1; XM_018051046.1
GO:0006865	amino acid transport	biological_process	3	534	98	40482	0.0410495	0.0717693	2.32068	XM_005685276.3; XM_018063022.1; XM_018063225.1
GO:0007052	mitotic spindle organization	biological_process	3	534	98	40482	0.0410495	0.0717693	2.32068	XM_005693549.3; XM_018065579.1; XM_018067154.1
GO:0002062	chondrocyte differentiation	biological_process	3	534	99	40482	0.0423496	0.0733393	2.29724	XM_018041777.1; XM_018041778.1; XM_018041779.1
GO:2000773	negative regulation of cellular senescence	biological_process	1	534	25	40482	0.0426621	0.0733393	3.03236	XM_005675126.3
GO:0016973	poly(A)+ mRNA export from nucleus	biological_process	1	534	25	40482	0.0426621	0.0733393	3.03236	XM_005681135.3
GO:0061158	3'-UTR-mediated mRNA destabilization	biological_process	1	534	25	40482	0.0426621	0.0733393	3.03236	XM_013967582.2
GO:0035640	exploration behavior	biological_process	1	534	25	40482	0.0426621	0.0733393	3.03236	XM_013973659.2
GO:0043666	regulation of phosphoprotein phosphatase activity	biological_process	1	534	25	40482	0.0426621	0.0733393	3.03236	XM_018043019.1
GO:0098911	regulation of ventricular cardiac muscle cell action potential	biological_process	1	534	25	40482	0.0426621	0.0733393	3.03236	XM_018048694.1
GO:0065004	protein-DNA complex assembly	biological_process	1	534	25	40482	0.0426621	0.0733393	3.03236	XM_018048812.1
GO:0071549	cellular response to dexamethasone stimulus	biological_process	1	534	25	40482	0.0426621	0.0733393	3.03236	XM_018048812.1
GO:1900227	positive regulation of NLRP3 inflammasome complex assembly	biological_process	1	534	25	40482	0.0426621	0.0733393	3.03236	XM_018049147.1
GO:0003416	endochondral bone growth	biological_process	1	534	25	40482	0.0426621	0.0733393	3.03236	XM_018051932.1
GO:0035024	negative regulation of Rho protein signal transduction	biological_process	1	534	25	40482	0.0426621	0.0733393	3.03236	XM_018052044.1
GO:0043568	positive regulation of insulin-like growth factor receptor signaling pathway	biological_process	1	534	25	40482	0.0426621	0.0733393	3.03236	XM_018052885.1
GO:0042572	retinol metabolic process	biological_process	1	534	25	40482	0.0426621	0.0733393	3.03236	XM_018055135.1
GO:0006379	mRNA cleavage	biological_process	1	534	25	40482	0.0426621	0.0733393	3.03236	XM_018059052.1
GO:0030851	granulocyte differentiation	biological_process	1	534	25	40482	0.0426621	0.0733393	3.03236	XM_018061844.1
GO:0042098	T cell proliferation	biological_process	1	534	25	40482	0.0426621	0.0733393	3.03236	XM_018062174.1
GO:0006297	nucleotide-excision repair, DNA gap filling	biological_process	1	534	25	40482	0.0426621	0.0733393	3.03236	XM_018062689.1
GO:0071361	cellular response to ethanol	biological_process	1	534	25	40482	0.0426621	0.0733393	3.03236	XM_018065502.1
GO:0071621	granulocyte chemotaxis	biological_process	1	534	25	40482	0.0426621	0.0733393	3.03236	XM_018066839.1
GO:1901796	regulation of signal transduction by p53 class mediator	biological_process	5	534	192	40482	0.0427118	0.0733775	1.97419	XM_005699594.3; XM_018046891.1; XM_018048812.1; XM_018064605.1; XM_018065502.1
GO:0007281	germ cell development	biological_process	2	534	59	40482	0.0430945	0.0738447	2.5698	XM_005698540.3; XM_018065033.1
GO:0045663	positive regulation of myoblast differentiation	biological_process	2	534	59	40482	0.0430945	0.0738447	2.5698	XM_018066629.1; XM_018066680.1
GO:0001666	response to hypoxia	biological_process	6	534	243	40482	0.0433114	0.0741687	1.87183	NM_001314175.1; XM_018040437.1; XM_018046207.1; XM_018046390.1; XM_018048812.1; XM_018065502.1
GO:0090004	positive regulation of establishment of protein localization to plasma membrane	biological_process	2	534	60	40482	0.0449335	0.0766489	2.52697	XM_005692274.3; XM_018046434.1
GO:0045667	regulation of osteoblast differentiation	biological_process	2	534	60	40482	0.0449335	0.0766489	2.52697	XM_018041434.1; XM_018041440.1
GO:0045740	positive regulation of DNA replication	biological_process	2	534	60	40482	0.0449335	0.0766489	2.52697	XM_018046207.1; XM_018064620.1
GO:0045995	regulation of embryonic development	biological_process	1	534	26	40482	0.0458227	0.0766489	2.91573	XM_005684732.3
GO:2000045	regulation of G1/S transition of mitotic cell cycle	biological_process	1	534	26	40482	0.0458227	0.0766489	2.91573	XM_005699192.3
GO:0035455	response to interferon-alpha	biological_process	1	534	26	40482	0.0458227	0.0766489	2.91573	XM_005700083.3
GO:0021756	striatum development	biological_process	1	534	26	40482	0.0458227	0.0766489	2.91573	XM_013975483.2
GO:0045792	negative regulation of cell size	biological_process	1	534	26	40482	0.0458227	0.0766489	2.91573	XM_018039829.1
GO:0035845	photoreceptor cell outer segment organization	biological_process	1	534	26	40482	0.0458227	0.0766489	2.91573	XM_018040463.1
GO:0006801	superoxide metabolic process	biological_process	1	534	26	40482	0.0458227	0.0766489	2.91573	XM_018041255.1
GO:0030210	heparin biosynthetic process	biological_process	1	534	26	40482	0.0458227	0.0766489	2.91573	XM_018042047.1
GO:0006790	sulfur compound metabolic process	biological_process	1	534	26	40482	0.0458227	0.0766489	2.91573	XM_018042521.1
GO:0005980	glycogen catabolic process	biological_process	1	534	26	40482	0.0458227	0.0766489	2.91573	XM_018043848.1
GO:0008637	apoptotic mitochondrial changes	biological_process	1	534	26	40482	0.0458227	0.0766489	2.91573	XM_018045780.1
GO:0001935	endothelial cell proliferation	biological_process	1	534	26	40482	0.0458227	0.0766489	2.91573	XM_018046434.1
GO:0055074	calcium ion homeostasis	biological_process	1	534	26	40482	0.0458227	0.0766489	2.91573	XM_018046891.1
GO:0014912	negative regulation of smooth muscle cell migration	biological_process	1	534	26	40482	0.0458227	0.0766489	2.91573	XM_018048050.1
GO:0050707	regulation of cytokine secretion	biological_process	1	534	26	40482	0.0458227	0.0766489	2.91573	XM_018049147.1
GO:1902187	negative regulation of viral release from host cell	biological_process	1	534	26	40482	0.0458227	0.0766489	2.91573	XM_018052688.1
GO:2000480	negative regulation of cAMP-dependent protein kinase activity	biological_process	1	534	26	40482	0.0458227	0.0766489	2.91573	XM_018053001.1
GO:0071985	multivesicular body sorting pathway	biological_process	1	534	26	40482	0.0458227	0.0766489	2.91573	XM_018059827.1
GO:0042592	homeostatic process	biological_process	1	534	26	40482	0.0458227	0.0766489	2.91573	XM_018061576.1
GO:0019395	fatty acid oxidation	biological_process	1	534	26	40482	0.0458227	0.0766489	2.91573	XM_018065502.1
GO:2000778	positive regulation of interleukin-6 secretion	biological_process	1	534	26	40482	0.0458227	0.0766489	2.91573	XM_018066839.1
GO:0034097	response to cytokine	biological_process	2	534	61	40482	0.0468109	0.0781548	2.48554	XM_018042305.1; XM_018065033.1
GO:0043491	protein kinase B signaling	biological_process	2	534	61	40482	0.0468109	0.0781548	2.48554	XM_018048812.1; XM_018062453.1
GO:0030335	positive regulation of cell migration	biological_process	9	534	410	40482	0.0471168	0.0786163	1.6641	XM_005694774.3; XM_018052688.1; XM_018052746.1; XM_018063747.1; XM_018063749.1; XM_018063750.1; XM_018064851.1; XM_018065612.1; XM_018066816.1
GO:0040008	regulation of growth	biological_process	3	534	103	40482	0.0477804	0.0795743	2.20803	XM_005700187.3; XM_013968525.2; XM_018046207.1
GO:0097190	apoptotic signaling pathway	biological_process	3	534	103	40482	0.0477804	0.0795743	2.20803	XM_018040549.1; XM_018042456.1; XM_018042457.1
GO:0006631	fatty acid metabolic process	biological_process	3	534	103	40482	0.0477804	0.0795743	2.20803	XM_018042456.1; XM_018042457.1; XM_018066773.1
GO:0016579	protein deubiquitination	biological_process	5	534	198	40482	0.048303	0.0799202	1.91437	XM_005685783.3; XM_018059764.1; XM_018061092.1; XM_018062896.1; XM_018062899.1
GO:0006457	protein folding	biological_process	5	534	198	40482	0.048303	0.0799202	1.91437	XM_018041528.1; XM_018063747.1; XM_018063749.1; XM_018063750.1; XM_018064271.1
GO:0045071	negative regulation of viral genome replication	biological_process	2	534	62	40482	0.0487264	0.0799202	2.44545	XM_005700083.3; XM_018051070.1
GO:0070979	protein K11-linked ubiquitination	biological_process	2	534	62	40482	0.0487264	0.0799202	2.44545	XM_013968525.2; XM_018060856.1
GO:0001837	epithelial to mesenchymal transition	biological_process	2	534	62	40482	0.0487264	0.0799202	2.44545	XM_018041434.1; XM_018041440.1
GO:0007200	phospholipase C-activating G-protein coupled receptor signaling pathway	biological_process	2	534	62	40482	0.0487264	0.0799202	2.44545	XM_018043147.1; XM_018059377.1
GO:0090200	positive regulation of release of cytochrome c from mitochondria	biological_process	2	534	62	40482	0.0487264	0.0799202	2.44545	XM_018054465.1; XM_018054467.1
GO:0035666	TRIF-dependent toll-like receptor signaling pathway	biological_process	1	534	27	40482	0.0490665	0.0799202	2.80774	XM_013969371.2
GO:0055003	cardiac myofibril assembly	biological_process	1	534	27	40482	0.0490665	0.0799202	2.80774	XM_018039641.1
GO:0072001	renal system development	biological_process	1	534	27	40482	0.0490665	0.0799202	2.80774	XM_018040463.1
GO:0001771	immunological synapse formation	biological_process	1	534	27	40482	0.0490665	0.0799202	2.80774	XM_018046434.1
GO:0034629	cellular protein complex localization	biological_process	1	534	27	40482	0.0490665	0.0799202	2.80774	XM_018046434.1
GO:0060307	regulation of ventricular cardiac muscle cell membrane repolarization	biological_process	1	534	27	40482	0.0490665	0.0799202	2.80774	XM_018047283.1
GO:0030832	regulation of actin filament length	biological_process	1	534	27	40482	0.0490665	0.0799202	2.80774	XM_018048436.1
GO:0043388	positive regulation of DNA binding	biological_process	1	534	27	40482	0.0490665	0.0799202	2.80774	XM_018048812.1
GO:0033147	negative regulation of intracellular estrogen receptor signaling pathway	biological_process	1	534	27	40482	0.0490665	0.0799202	2.80774	XM_018051103.1
GO:1904262	negative regulation of TORC1 signaling	biological_process	1	534	27	40482	0.0490665	0.0799202	2.80774	XM_018053094.1
GO:1990126	retrograde transport, endosome to plasma membrane	biological_process	1	534	27	40482	0.0490665	0.0799202	2.80774	XM_018055510.1
GO:0000042	protein targeting to Golgi	biological_process	1	534	27	40482	0.0490665	0.0799202	2.80774	XM_018059640.1
GO:0010389	regulation of G2/M transition of mitotic cell cycle	biological_process	1	534	27	40482	0.0490665	0.0799202	2.80774	XM_018064620.1
GO:0008610	lipid biosynthetic process	biological_process	1	534	27	40482	0.0490665	0.0799202	2.80774	XM_018065502.1
GO:0048643	positive regulation of skeletal muscle tissue development	biological_process	1	534	27	40482	0.0490665	0.0799202	2.80774	XM_018065502.1
GO:0008286	insulin receptor signaling pathway	biological_process	3	534	104	40482	0.0491955	0.0800815	2.1868	XM_005678949.3; XM_018046207.1; XM_018052885.1
GO:0048863	stem cell differentiation	biological_process	2	534	63	40482	0.0506797	0.082397	2.40663	XM_005676737.2; XM_013973718.2
GO:0006405	RNA export from nucleus	biological_process	2	534	63	40482	0.0506797	0.082397	2.40663	XM_005681135.3; XM_018045463.1
GO:0031571	mitotic G1 DNA damage checkpoint	biological_process	1	534	28	40482	0.0523907	0.0842546	2.70746	XM_005675126.3
GO:0071281	cellular response to iron ion	biological_process	1	534	28	40482	0.0523907	0.0842546	2.70746	XM_018039192.1
GO:0030162	regulation of proteolysis	biological_process	1	534	28	40482	0.0523907	0.0842546	2.70746	XM_018039672.1
GO:0043473	pigmentation	biological_process	1	534	28	40482	0.0523907	0.0842546	2.70746	XM_018042452.1
GO:0070528	protein kinase C signaling	biological_process	1	534	28	40482	0.0523907	0.0842546	2.70746	XM_018046220.1
GO:0007252	I-kappaB phosphorylation	biological_process	1	534	28	40482	0.0523907	0.0842546	2.70746	XM_018048676.1
GO:0086045	membrane depolarization during AV node cell action potential	biological_process	1	534	28	40482	0.0523907	0.0842546	2.70746	XM_018048694.1
GO:0060765	regulation of androgen receptor signaling pathway	biological_process	1	534	28	40482	0.0523907	0.0842546	2.70746	XM_018048812.1
GO:2000573	positive regulation of DNA biosynthetic process	biological_process	1	534	28	40482	0.0523907	0.0842546	2.70746	XM_018058564.1
GO:0015992	proton transport	biological_process	1	534	28	40482	0.0523907	0.0842546	2.70746	XM_018062143.1
GO:0003139	secondary heart field specification	biological_process	1	534	28	40482	0.0523907	0.0842546	2.70746	XM_018063950.1
GO:2000310	regulation of N-methyl-D-aspartate selective glutamate receptor activity	biological_process	1	534	28	40482	0.0523907	0.0842546	2.70746	XM_018064546.1
GO:0050732	negative regulation of peptidyl-tyrosine phosphorylation	biological_process	1	534	28	40482	0.0523907	0.0842546	2.70746	XM_018066303.1
GO:0000077	DNA damage checkpoint	biological_process	2	534	64	40482	0.0526706	0.0845519	2.36903	XM_005699594.3; XM_018059764.1
GO:0045893	positive regulation of transcription, DNA-templated	biological_process	22	534	1213	40482	0.0542518	0.0869332	1.37494	XM_005675126.3; XM_005675347.3; XM_005694774.3; XM_013972572.2; XM_018039042.1; XM_018039043.1; XM_018040494.1; XM_018042615.1; XM_018046321.1; XM_018046891.1; XM_018050366.1; XM_018051070.1; XM_018051093.1; XM_018051098.1; XM_018051334.1; XM_018052885.1; XM_018056801.1; XM_018057480.1; XM_018057745.1; XM_018058564.1; XM_018065033.1; XM_018065245.1
GO:0014047	glutamate secretion	biological_process	2	534	65	40482	0.0546987	0.0875442	2.33258	XM_018052435.1; XM_018052436.1
GO:0006378	mRNA polyadenylation	biological_process	2	534	65	40482	0.0546987	0.0875442	2.33258	XM_018058311.1; XM_018059052.1
GO:0034501	protein localization to kinetochore	biological_process	1	534	29	40482	0.0557927	0.0888686	2.6141	XM_005693549.3
GO:0008585	female gonad development	biological_process	1	534	29	40482	0.0557927	0.0888686	2.6141	XM_018048329.1
GO:0070372	regulation of ERK1 and ERK2 cascade	biological_process	2	534	66	40482	0.0567637	0.0902537	2.29724	XM_018041434.1; XM_018041440.1
GO:0051260	protein homooligomerization	biological_process	7	534	313	40482	0.0572084	0.0908524	1.69541	NM_001314175.1; XM_018039829.1; XM_018043311.1; XM_018045916.1; XM_018056270.1; XM_018063664.1; XM_018064851.1
GO:0018107	peptidyl-threonine phosphorylation	biological_process	3	534	110	40482	0.0581655	0.0923175	2.06752	XM_005699594.3; XM_018043181.1; XM_018047661.1
GO:0043044	ATP-dependent chromatin remodeling	biological_process	2	534	67	40482	0.0588653	0.0926917	2.26295	XM_018051093.1; XM_018051098.1
GO:0007015	actin filament organization	biological_process	4	534	158	40482	0.0589583	0.0926917	1.91921	XM_018046274.1; XM_018046434.1; XM_018052307.1; XM_018061520.1
GO:0035385	Roundabout signaling pathway	biological_process	1	534	30	40482	0.0592699	0.0926917	2.52697	XM_005674783.3
GO:2000378	negative regulation of reactive oxygen species metabolic process	biological_process	1	534	30	40482	0.0592699	0.0926917	2.52697	XM_018039192.1
GO:0035195	gene silencing by miRNA	biological_process	1	534	30	40482	0.0592699	0.0926917	2.52697	XM_018040461.1
GO:0001676	long-chain fatty acid metabolic process	biological_process	1	534	30	40482	0.0592699	0.0926917	2.52697	XM_018043311.1
GO:0045907	positive regulation of vasoconstriction	biological_process	1	534	30	40482	0.0592699	0.0926917	2.52697	XM_018046207.1
GO:0002224	toll-like receptor signaling pathway	biological_process	1	534	30	40482	0.0592699	0.0926917	2.52697	XM_018049147.1
GO:0090136	epithelial cell-cell adhesion	biological_process	1	534	30	40482	0.0592699	0.0926917	2.52697	XM_018059604.1
GO:0007009	plasma membrane organization	biological_process	1	534	30	40482	0.0592699	0.0926917	2.52697	XM_018061666.1
GO:0006363	termination of RNA polymerase I transcription	biological_process	1	534	30	40482	0.0592699	0.0926917	2.52697	XM_018062483.1
GO:0034497	protein localization to pre-autophagosomal structure	biological_process	1	534	30	40482	0.0592699	0.0926917	2.52697	XM_018065395.1
GO:2000505	regulation of energy homeostasis	biological_process	1	534	30	40482	0.0592699	0.0926917	2.52697	XM_018065502.1
GO:0016226	iron-sulfur cluster assembly	biological_process	1	534	31	40482	0.0628196	0.0973869	2.44545	XM_018040437.1
GO:0035278	miRNA mediated inhibition of translation	biological_process	1	534	31	40482	0.0628196	0.0973869	2.44545	XM_018040461.1
GO:0030166	proteoglycan biosynthetic process	biological_process	1	534	31	40482	0.0628196	0.0973869	2.44545	XM_018042047.1
GO:0051646	mitochondrion localization	biological_process	1	534	31	40482	0.0628196	0.0973869	2.44545	XM_018043181.1
GO:0090557	establishment of endothelial intestinal barrier	biological_process	1	534	31	40482	0.0628196	0.0973869	2.44545	XM_018050896.1
GO:0050435	beta-amyloid metabolic process	biological_process	1	534	31	40482	0.0628196	0.0973869	2.44545	XM_018051393.1
GO:0034614	cellular response to reactive oxygen species	biological_process	1	534	31	40482	0.0628196	0.0973869	2.44545	XM_018053191.1
GO:0006388	tRNA splicing, via endonucleolytic cleavage and ligation	biological_process	1	534	31	40482	0.0628196	0.0973869	2.44545	XM_018059052.1
GO:0007187	G-protein coupled receptor signaling pathway, coupled to cyclic nucleotide second messenger	biological_process	1	534	31	40482	0.0628196	0.0973869	2.44545	XM_018060451.1
GO:0050806	positive regulation of synaptic transmission	biological_process	1	534	31	40482	0.0628196	0.0973869	2.44545	XM_018064546.1
GO:1904886	beta-catenin destruction complex disassembly	biological_process	1	534	31	40482	0.0628196	0.0973869	2.44545	XM_018065245.1
GO:0045821	positive regulation of glycolytic process	biological_process	1	534	31	40482	0.0628196	0.0973869	2.44545	XM_018065502.1
GO:0050679	positive regulation of epithelial cell proliferation	biological_process	3	534	113	40482	0.062956	0.097485	2.01263	XM_018041434.1; XM_018041440.1; XM_018058564.1
GO:0035115	embryonic forelimb morphogenesis	biological_process	2	534	69	40482	0.0631767	0.0976567	2.19736	XM_018039192.1; XM_018048694.1
GO:0032755	positive regulation of interleukin-6 production	biological_process	2	534	69	40482	0.0631767	0.0976567	2.19736	XM_018040407.1; XM_018046274.1
GO:0045087	innate immune response	biological_process	15	534	794	40482	0.06397	0.0988256	1.43216	XM_005681316.3; XM_005688590.3; XM_013977249.2; XM_018044698.1; XM_018046073.1; XM_018046133.1; XM_018046220.1; XM_018046274.1; XM_018047664.1; XM_018047665.1; XM_018047666.1; XM_018049147.1; XM_018051649.1; XM_018052688.1; XM_018062453.1
GO:0006366	transcription from RNA polymerase II promoter	biological_process	10	534	493	40482	0.064533	0.0995801	1.53771	XM_005683105.3; XM_005699192.3; XM_013971218.2; XM_018042615.1; XM_018046390.1; XM_018046891.1; XM_018051241.1; XM_018054484.1; XM_018055668.1; XM_018058367.1
GO:0086091	regulation of heart rate by cardiac conduction	biological_process	2	534	70	40482	0.0653858	0.100721	2.16597	XM_018047283.1; XM_018048694.1
GO:0048843	negative regulation of axon extension involved in axon guidance	biological_process	2	534	70	40482	0.0653858	0.100721	2.16597	XM_018065612.1; XM_018066816.1
GO:0001736	establishment of planar polarity	biological_process	1	534	32	40482	0.0664395	0.101524	2.36903	XM_005675126.3
GO:0043171	peptide catabolic process	biological_process	1	534	32	40482	0.0664395	0.101524	2.36903	XM_013963989.2
GO:0043303	mast cell degranulation	biological_process	1	534	32	40482	0.0664395	0.101524	2.36903	XM_018046133.1
GO:0031579	membrane raft organization	biological_process	1	534	32	40482	0.0664395	0.101524	2.36903	XM_018046434.1
GO:0032967	positive regulation of collagen biosynthetic process	biological_process	1	534	32	40482	0.0664395	0.101524	2.36903	XM_018048812.1
GO:0040029	regulation of gene expression, epigenetic	biological_process	1	534	32	40482	0.0664395	0.101524	2.36903	XM_018051334.1
GO:0003334	keratinocyte development	biological_process	1	534	32	40482	0.0664395	0.101524	2.36903	XM_018059827.1
GO:0006361	transcription initiation from RNA polymerase I promoter	biological_process	1	534	32	40482	0.0664395	0.101524	2.36903	XM_018062483.1
GO:2000352	negative regulation of endothelial cell apoptotic process	biological_process	1	534	32	40482	0.0664395	0.101524	2.36903	XM_018065612.1
GO:0006283	transcription-coupled nucleotide-excision repair	biological_process	2	534	71	40482	0.0676299	0.103048	2.13546	XM_018048812.1; XM_018062689.1
GO:0050796	regulation of insulin secretion	biological_process	3	534	117	40482	0.0696554	0.105646	1.94382	XM_018042305.1; XM_018043311.1; XM_018048694.1
GO:0046329	negative regulation of JNK cascade	biological_process	2	534	72	40482	0.0699088	0.105646	2.10581	XM_005675347.3; XM_018057356.1
GO:0032006	regulation of TOR signaling	biological_process	2	534	72	40482	0.0699088	0.105646	2.10581	XM_018063022.1; XM_018063225.1
GO:0006978	DNA damage response, signal transduction by p53 class mediator resulting in transcription of p21 class mediator	biological_process	1	534	33	40482	0.070127	0.105646	2.29724	XM_005675126.3
GO:0010165	response to X-ray	biological_process	1	534	33	40482	0.070127	0.105646	2.29724	XM_005675126.3
GO:0010881	regulation of cardiac muscle contraction by regulation of the release of sequestered calcium ion	biological_process	1	534	33	40482	0.070127	0.105646	2.29724	XM_018048694.1
GO:0006000	fructose metabolic process	biological_process	1	534	33	40482	0.070127	0.105646	2.29724	XM_018056958.1
GO:0045333	cellular respiration	biological_process	1	534	33	40482	0.070127	0.105646	2.29724	XM_018057680.1
GO:0046488	phosphatidylinositol metabolic process	biological_process	1	534	33	40482	0.070127	0.105646	2.29724	XM_018064987.1
GO:0045892	negative regulation of transcription, DNA-templated	biological_process	20	534	1123	40482	0.0712329	0.107191	1.35012	XM_005675126.3; XM_005675347.3; XM_005680143.3; XM_005694774.3; XM_018039781.1; XM_018040494.1; XM_018041209.1; XM_018045418.1; XM_018046265.1; XM_018046891.1; XM_018050465.1; XM_018051070.1; XM_018051093.1; XM_018051098.1; XM_018053191.1; XM_018054249.1; XM_018055288.1; XM_018057480.1; XM_018057686.1; XM_018065033.1
GO:0051898	negative regulation of protein kinase B signaling	biological_process	2	534	73	40482	0.072222	0.108618	2.07696	XM_018039829.1; XM_018046434.1
GO:0032091	negative regulation of protein binding	biological_process	3	534	119	40482	0.073137	0.10987	1.91115	XM_005694774.3; XM_018059640.1; XM_018061844.1
GO:0019731	antibacterial humoral response	biological_process	1	534	34	40482	0.0738797	0.110118	2.22968	XM_005688590.3
GO:0010569	regulation of double-strand break repair via homologous recombination	biological_process	1	534	34	40482	0.0738797	0.110118	2.22968	XM_005699594.3
GO:0048260	positive regulation of receptor-mediated endocytosis	biological_process	1	534	34	40482	0.0738797	0.110118	2.22968	XM_018040549.1
GO:0045742	positive regulation of epidermal growth factor receptor signaling pathway	biological_process	1	534	34	40482	0.0738797	0.110118	2.22968	XM_018046274.1
GO:0010606	positive regulation of cytoplasmic mRNA processing body assembly	biological_process	1	534	34	40482	0.0738797	0.110118	2.22968	XM_018049622.1
GO:0046907	intracellular transport	biological_process	1	534	34	40482	0.0738797	0.110118	2.22968	XM_018050920.1
GO:0010738	regulation of protein kinase A signaling	biological_process	1	534	34	40482	0.0738797	0.110118	2.22968	XM_018051046.1
GO:0060213	positive regulation of nuclear-transcribed mRNA poly(A) tail shortening	biological_process	1	534	34	40482	0.0738797	0.110118	2.22968	XM_018058311.1
GO:0031668	cellular response to extracellular stimulus	biological_process	1	534	34	40482	0.0738797	0.110118	2.22968	XM_018062453.1
GO:0070208	protein heterotrimerization	biological_process	1	534	34	40482	0.0738797	0.110118	2.22968	XM_018063664.1
GO:0044804	nucleophagy	biological_process	1	534	34	40482	0.0738797	0.110118	2.22968	XM_018065395.1
GO:0060071	Wnt signaling pathway, planar cell polarity pathway	biological_process	2	534	74	40482	0.0745691	0.111021	2.04889	XM_005680143.3; XM_018065245.1
GO:0000398	mRNA splicing, via spliceosome	biological_process	7	534	332	40482	0.0748256	0.111341	1.59838	XM_005699109.3; XM_018040211.1; XM_018040215.1; XM_018040217.1; XM_018045463.1; XM_018047666.1; XM_018058311.1
GO:1900034	regulation of cellular response to heat	biological_process	2	534	75	40482	0.0769497	0.114273	2.02157	XM_018041528.1; XM_018048812.1
GO:0061436	establishment of skin barrier	biological_process	1	534	35	40482	0.0776952	0.114273	2.16597	XM_005675126.3
GO:2000727	positive regulation of cardiac muscle cell differentiation	biological_process	1	534	35	40482	0.0776952	0.114273	2.16597	XM_005693586.3
GO:0032350	regulation of hormone metabolic process	biological_process	1	534	35	40482	0.0776952	0.114273	2.16597	XM_018041209.1
GO:0032874	positive regulation of stress-activated MAPK cascade	biological_process	1	534	35	40482	0.0776952	0.114273	2.16597	XM_018043817.1
GO:0042246	tissue regeneration	biological_process	1	534	35	40482	0.0776952	0.114273	2.16597	XM_018046220.1
GO:0032781	positive regulation of ATPase activity	biological_process	1	534	35	40482	0.0776952	0.114273	2.16597	XM_018049058.1
GO:0006471	protein ADP-ribosylation	biological_process	1	534	35	40482	0.0776952	0.114273	2.16597	XM_018049596.1
GO:0051492	regulation of stress fiber assembly	biological_process	1	534	35	40482	0.0776952	0.114273	2.16597	XM_018050146.1
GO:0046716	muscle cell cellular homeostasis	biological_process	1	534	35	40482	0.0776952	0.114273	2.16597	XM_018052688.1
GO:0035162	embryonic hemopoiesis	biological_process	1	534	35	40482	0.0776952	0.114273	2.16597	XM_018061844.1
GO:0019433	triglyceride catabolic process	biological_process	1	534	35	40482	0.0776952	0.114273	2.16597	XM_018062483.1
GO:0051974	negative regulation of telomerase activity	biological_process	1	534	35	40482	0.0776952	0.114273	2.16597	XM_018064620.1
GO:0050729	positive regulation of inflammatory response	biological_process	2	534	76	40482	0.0793634	0.116341	1.99497	XM_013977249.2; XM_018053070.1
GO:0048704	embryonic skeletal system morphogenesis	biological_process	2	534	76	40482	0.0793634	0.116341	1.99497	XM_018046434.1; XM_018064981.1
GO:0043433	negative regulation of sequence-specific DNA binding transcription factor activity	biological_process	4	534	173	40482	0.0799232	0.117098	1.75281	XM_018040494.1; XM_018041209.1; XM_018052276.1; XM_018057686.1
GO:0060271	cilium morphogenesis	biological_process	3	534	123	40482	0.0803599	0.117673	1.849	XM_018049378.1; XM_018052714.1; XM_018059566.1
GO:0036342	post-anal tail morphogenesis	biological_process	1	534	36	40482	0.0815714	0.11873	2.10581	XM_005675126.3
GO:0031297	replication fork processing	biological_process	1	534	36	40482	0.0815714	0.11873	2.10581	XM_013973158.2
GO:0009117	nucleotide metabolic process	biological_process	1	534	36	40482	0.0815714	0.11873	2.10581	XM_018041160.1
GO:0050921	positive regulation of chemotaxis	biological_process	1	534	36	40482	0.0815714	0.11873	2.10581	XM_018046623.1
GO:0043928	exonucleolytic nuclear-transcribed mRNA catabolic process involved in deadenylation-dependent decay	biological_process	1	534	36	40482	0.0815714	0.11873	2.10581	XM_018053752.1
GO:0000722	telomere maintenance via recombination	biological_process	1	534	36	40482	0.0815714	0.11873	2.10581	XM_018062689.1
GO:0009950	dorsal/ventral axis specification	biological_process	1	534	36	40482	0.0815714	0.11873	2.10581	XM_018063950.1
GO:0030010	establishment of cell polarity	biological_process	2	534	77	40482	0.0818097	0.118818	1.96906	XM_018043181.1; XM_018046321.1
GO:0010977	negative regulation of neuron projection development	biological_process	2	534	77	40482	0.0818097	0.118818	1.96906	XM_018048050.1; XM_018052044.1
GO:0051262	protein tetramerization	biological_process	2	534	77	40482	0.0818097	0.118818	1.96906	XM_018048533.1; XM_018048535.1
GO:0000184	nuclear-transcribed mRNA catabolic process, nonsense-mediated decay	biological_process	2	534	77	40482	0.0818097	0.118818	1.96906	XM_018053752.1; XM_018058311.1
GO:0007612	learning	biological_process	3	534	124	40482	0.0822189	0.119282	1.83409	XM_018052435.1; XM_018052436.1; XM_018064546.1
GO:0007267	cell-cell signaling	biological_process	6	534	283	40482	0.0826832	0.119891	1.60726	XM_005683151.3; XM_018041434.1; XM_018041440.1; XM_018062494.1; XM_018065612.1; XM_018066816.1
GO:0016477	cell migration	biological_process	8	534	398	40482	0.0832536	0.120652	1.5238	XM_018041777.1; XM_018041778.1; XM_018041779.1; XM_018042916.1; XM_018046073.1; XM_018047052.1; XM_018047056.1; XM_018053191.1
GO:0051402	neuron apoptotic process	biological_process	2	534	78	40482	0.0842883	0.121821	1.94382	NM_001314175.1; XM_005675126.3
GO:0007389	pattern specification process	biological_process	2	534	78	40482	0.0842883	0.121821	1.94382	XM_005675126.3; XM_018043817.1
GO:0035914	skeletal muscle cell differentiation	biological_process	2	534	78	40482	0.0842883	0.121821	1.94382	XM_018042615.1; XM_018059699.1
GO:0035025	positive regulation of Rho protein signal transduction	biological_process	1	534	37	40482	0.0855058	0.122716	2.04889	XM_005674783.3
GO:0006270	DNA replication initiation	biological_process	1	534	37	40482	0.0855058	0.122716	2.04889	XM_005697841.3
GO:2000675	negative regulation of type B pancreatic cell apoptotic process	biological_process	1	534	37	40482	0.0855058	0.122716	2.04889	XM_018041209.1
GO:0030488	tRNA methylation	biological_process	1	534	37	40482	0.0855058	0.122716	2.04889	XM_018042440.1
GO:0006198	cAMP catabolic process	biological_process	1	534	37	40482	0.0855058	0.122716	2.04889	XM_018051046.1
GO:0051966	regulation of synaptic transmission, glutamatergic	biological_process	1	534	37	40482	0.0855058	0.122716	2.04889	XM_018051393.1
GO:0050769	positive regulation of neurogenesis	biological_process	1	534	37	40482	0.0855058	0.122716	2.04889	XM_018052688.1
GO:0048514	blood vessel morphogenesis	biological_process	1	534	37	40482	0.0855058	0.122716	2.04889	XM_018055135.1
GO:0030279	negative regulation of ossification	biological_process	1	534	37	40482	0.0855058	0.122716	2.04889	XM_018059377.1
GO:0048384	retinoic acid receptor signaling pathway	biological_process	1	534	37	40482	0.0855058	0.122716	2.04889	XM_018065033.1
GO:0045453	bone resorption	biological_process	1	534	37	40482	0.0855058	0.122716	2.04889	XM_018066303.1
GO:0071230	cellular response to amino acid stimulus	biological_process	3	534	126	40482	0.0860001	0.123293	1.80498	XM_018052435.1; XM_018052436.1; XM_018053094.1
GO:0060999	positive regulation of dendritic spine development	biological_process	2	534	79	40482	0.0867986	0.124104	1.91921	XM_005700455.3; XM_018044532.1
GO:0031016	pancreas development	biological_process	2	534	79	40482	0.0867986	0.124104	1.91921	XM_018041209.1; XM_018054484.1
GO:0006520	cellular amino acid metabolic process	biological_process	1	534	38	40482	0.0894963	0.127279	1.99497	XM_005685276.3
GO:0060216	definitive hemopoiesis	biological_process	1	534	38	40482	0.0894963	0.127279	1.99497	XM_013967582.2
GO:0048625	myoblast fate commitment	biological_process	1	534	38	40482	0.0894963	0.127279	1.99497	XM_018041209.1
GO:0008037	cell recognition	biological_process	1	534	38	40482	0.0894963	0.127279	1.99497	XM_018042047.1
GO:0017156	calcium ion regulated exocytosis	biological_process	1	534	38	40482	0.0894963	0.127279	1.99497	XM_018042305.1
GO:0060324	face development	biological_process	1	534	38	40482	0.0894963	0.127279	1.99497	XM_018065033.1
GO:0007165	signal transduction	biological_process	27	534	1623	40482	0.0917692	0.130373	1.26115	XM_013969371.2; XM_013969522.2; XM_013973659.2; XM_018039829.1; XM_018040527.1; XM_018041760.1; XM_018041978.1; XM_018042260.1; XM_018042615.1; XM_018051046.1; XM_018053191.1; XM_018055510.1; XM_018055909.1; XM_018056459.1; XM_018058758.1; XM_018060642.1; XM_018062453.1; XM_018062494.1; XM_018063747.1; XM_018063749.1; XM_018063750.1; XM_018064546.1; XM_018065033.1; XM_018065502.1; XM_018066062.1;…
GO:0043967	histone H4 acetylation	biological_process	2	534	81	40482	0.0919129	0.130438	1.87183	XM_018040231.1; XM_018048812.1
GO:0034446	substrate adhesion-dependent cell spreading	biological_process	2	534	81	40482	0.0919129	0.130438	1.87183	XM_018059566.1; XM_018062453.1
GO:0006338	chromatin remodeling	biological_process	4	534	181	40482	0.0925314	0.131246	1.67534	XM_005675126.3; XM_018051093.1; XM_018051098.1; XM_018058564.1
GO:0030449	regulation of complement activation	biological_process	1	534	39	40482	0.0935408	0.131628	1.94382	XM_005681316.3
GO:0001937	negative regulation of endothelial cell proliferation	biological_process	1	534	39	40482	0.0935408	0.131628	1.94382	XM_005689044.3
GO:0033077	T cell differentiation in thymus	biological_process	1	534	39	40482	0.0935408	0.131628	1.94382	XM_013967582.2
GO:0044334	canonical Wnt signaling pathway involved in positive regulation of epithelial to mesenchymal transition	biological_process	1	534	39	40482	0.0935408	0.131628	1.94382	XM_018041209.1
GO:0009306	protein secretion	biological_process	1	534	39	40482	0.0935408	0.131628	1.94382	XM_018042701.1
GO:2000249	regulation of actin cytoskeleton reorganization	biological_process	1	534	39	40482	0.0935408	0.131628	1.94382	XM_018051782.1
GO:0009888	tissue development	biological_process	1	534	39	40482	0.0935408	0.131628	1.94382	XM_018058367.1
GO:0060487	lung epithelial cell differentiation	biological_process	1	534	39	40482	0.0935408	0.131628	1.94382	XM_018059417.1
GO:0090307	mitotic spindle assembly	biological_process	2	534	82	40482	0.094516	0.132581	1.849	XM_005674931.2; XM_018065579.1
GO:0043407	negative regulation of MAP kinase activity	biological_process	2	534	82	40482	0.094516	0.132581	1.849	XM_018039829.1; XM_018059640.1
GO:0097120	receptor localization to synapse	biological_process	2	534	82	40482	0.094516	0.132581	1.849	XM_018046434.1; XM_018064546.1
GO:0008344	adult locomotory behavior	biological_process	3	534	131	40482	0.0958143	0.134148	1.73608	XM_005676737.2; XM_013973659.2; XM_013973718.2
GO:0034976	response to endoplasmic reticulum stress	biological_process	3	534	131	40482	0.0958143	0.134148	1.73608	XM_018054472.1; XM_018054473.1; XM_018054474.1
GO:0006914	autophagy	biological_process	4	534	183	40482	0.0958342	0.134148	1.65703	XM_013977249.2; XM_018044698.1; XM_018056669.1; XM_018066029.1
GO:0051017	actin filament bundle assembly	biological_process	2	534	83	40482	0.0971491	0.135604	1.82672	XM_018048436.1; XM_018061520.1
GO:0051607	defense response to virus	biological_process	6	534	295	40482	0.0975221	0.135604	1.54188	XM_005700083.3; XM_018044698.1; XM_018047664.1; XM_018047665.1; XM_018047666.1; XM_018051070.1
GO:0030101	natural killer cell activation	biological_process	1	534	40	40482	0.0976371	0.135604	1.89522	XM_013962501.2
GO:0071158	positive regulation of cell cycle arrest	biological_process	1	534	40	40482	0.0976371	0.135604	1.89522	XM_013972572.2
GO:0045598	regulation of fat cell differentiation	biological_process	1	534	40	40482	0.0976371	0.135604	1.89522	XM_018039110.1
GO:1902017	regulation of cilium assembly	biological_process	1	534	40	40482	0.0976371	0.135604	1.89522	XM_018040463.1
GO:0006941	striated muscle contraction	biological_process	1	534	40	40482	0.0976371	0.135604	1.89522	XM_018046321.1
GO:0032729	positive regulation of interferon-gamma production	biological_process	1	534	40	40482	0.0976371	0.135604	1.89522	XM_018051201.1
GO:1900025	negative regulation of substrate adhesion-dependent cell spreading	biological_process	1	534	40	40482	0.0976371	0.135604	1.89522	XM_018052044.1
GO:1904355	positive regulation of telomere capping	biological_process	1	534	40	40482	0.0976371	0.135604	1.89522	XM_018053001.1
GO:0008053	mitochondrial fusion	biological_process	1	534	40	40482	0.0976371	0.135604	1.89522	XM_018061092.1
GO:0006259	DNA metabolic process	biological_process	1	534	40	40482	0.0976371	0.135604	1.89522	XM_018062689.1
GO:0006486	protein glycosylation	biological_process	3	534	132	40482	0.0978378	0.135742	1.72293	XM_018056058.1; XM_018056059.1; XM_018064156.1
GO:0098792	xenophagy	biological_process	4	534	185	40482	0.0991962	0.137483	1.63911	XM_005678949.3; XM_018042521.1; XM_018052289.1; XM_018056187.1
GO:0008277	regulation of G-protein coupled receptor protein signaling pathway	biological_process	2	534	84	40482	0.0998118	0.138265	1.80498	XM_005690460.3; XM_018049800.1
GO:0043161	proteasome-mediated ubiquitin-dependent protein catabolic process	biological_process	7	534	355	40482	0.100081	0.138489	1.49483	XM_005683871.3; XM_018040015.1; XM_018047664.1; XM_018047665.1; XM_018047666.1; XM_018066062.1; XM_018066070.1
GO:0007569	cell aging	biological_process	1	534	41	40482	0.101783	0.139762	1.849	XM_005675126.3
GO:0051298	centrosome duplication	biological_process	1	534	41	40482	0.101783	0.139762	1.849	XM_013962596.2
GO:0032331	negative regulation of chondrocyte differentiation	biological_process	1	534	41	40482	0.101783	0.139762	1.849	XM_013975483.2
GO:0010909	positive regulation of heparan sulfate proteoglycan biosynthetic process	biological_process	1	534	41	40482	0.101783	0.139762	1.849	XM_018041209.1
GO:0006641	triglyceride metabolic process	biological_process	1	534	41	40482	0.101783	0.139762	1.849	XM_018043311.1
GO:0050873	brown fat cell differentiation	biological_process	1	534	41	40482	0.101783	0.139762	1.849	XM_018046623.1
GO:0048172	regulation of short-term neuronal synaptic plasticity	biological_process	1	534	41	40482	0.101783	0.139762	1.849	XM_018051393.1
GO:0032310	prostaglandin secretion	biological_process	1	534	41	40482	0.101783	0.139762	1.849	XM_018056290.1
GO:0010039	response to iron ion	biological_process	1	534	41	40482	0.101783	0.139762	1.849	XM_018064564.1
GO:0051491	positive regulation of filopodium assembly	biological_process	2	534	85	40482	0.102503	0.140606	1.78374	XM_005700455.3; XM_018044532.1
GO:0045444	fat cell differentiation	biological_process	4	534	187	40482	0.102617	0.140689	1.62158	XM_005692274.3; XM_018041209.1; XM_018048812.1; XM_018052688.1
GO:0006406	mRNA export from nucleus	biological_process	3	534	135	40482	0.104027	0.142476	1.68464	XM_005681135.3; XM_018045463.1; XM_018061015.1
GO:0001525	angiogenesis	biological_process	9	534	479	40482	0.104894	0.143591	1.42439	XM_018041434.1; XM_018041440.1; XM_018041777.1; XM_018041778.1; XM_018041779.1; XM_018046207.1; XM_018046220.1; XM_018055135.1; XM_018057480.1
GO:0031572	G2 DNA damage checkpoint	biological_process	1	534	42	40482	0.105977	0.144111	1.80498	XM_005699594.3
GO:0045879	negative regulation of smoothened signaling pathway	biological_process	1	534	42	40482	0.105977	0.144111	1.80498	XM_018040494.1
GO:0048268	clathrin coat assembly	biological_process	1	534	42	40482	0.105977	0.144111	1.80498	XM_018040549.1
GO:0006921	cellular component disassembly involved in execution phase of apoptosis	biological_process	1	534	42	40482	0.105977	0.144111	1.80498	XM_018041622.1
GO:0021702	cerebellar Purkinje cell differentiation	biological_process	1	534	42	40482	0.105977	0.144111	1.80498	XM_018054329.1
GO:0019373	epoxygenase P450 pathway	biological_process	1	534	42	40482	0.105977	0.144111	1.80498	XM_018055135.1
GO:0050768	negative regulation of neurogenesis	biological_process	1	534	42	40482	0.105977	0.144111	1.80498	XM_018059640.1
GO:0014823	response to activity	biological_process	1	534	42	40482	0.105977	0.144111	1.80498	XM_018065502.1
GO:0071260	cellular response to mechanical stimulus	biological_process	2	534	87	40482	0.107972	0.14675	1.74274	XM_005699594.3; XM_018041528.1
GO:0097194	execution phase of apoptosis	biological_process	1	534	43	40482	0.110217	0.149041	1.763	XM_018041622.1
GO:0042542	response to hydrogen peroxide	biological_process	1	534	43	40482	0.110217	0.149041	1.763	XM_018046207.1
GO:0045815	positive regulation of gene expression, epigenetic	biological_process	1	534	43	40482	0.110217	0.149041	1.763	XM_018048812.1
GO:0061036	positive regulation of cartilage development	biological_process	1	534	43	40482	0.110217	0.149041	1.763	XM_018061576.1
GO:0030178	negative regulation of Wnt signaling pathway	biological_process	2	534	88	40482	0.110749	0.149457	1.72293	XM_018039829.1; XM_018048050.1
GO:0060291	long-term synaptic potentiation	biological_process	2	534	88	40482	0.110749	0.149457	1.72293	XM_018052435.1; XM_018052436.1
GO:0000045	autophagosome assembly	biological_process	2	534	88	40482	0.110749	0.149457	1.72293	XM_018059384.1; XM_018065395.1
GO:0032147	activation of protein kinase activity	biological_process	2	534	89	40482	0.113552	0.153008	1.70357	XM_018043181.1; XM_018046434.1
GO:0002063	chondrocyte development	biological_process	1	534	44	40482	0.1145	0.153429	1.72293	XM_005689044.3
GO:0007099	centriole replication	biological_process	1	534	44	40482	0.1145	0.153429	1.72293	XM_013962596.2
GO:0035108	limb morphogenesis	biological_process	1	534	44	40482	0.1145	0.153429	1.72293	XM_018040463.1
GO:0045840	positive regulation of mitotic nuclear division	biological_process	1	534	44	40482	0.1145	0.153429	1.72293	XM_018052885.1
GO:0045638	negative regulation of myeloid cell differentiation	biological_process	1	534	44	40482	0.1145	0.153429	1.72293	XM_018054484.1
GO:0006298	mismatch repair	biological_process	1	534	44	40482	0.1145	0.153429	1.72293	XM_018062689.1
GO:0006695	cholesterol biosynthetic process	biological_process	1	534	44	40482	0.1145	0.153429	1.72293	XM_018065502.1
GO:0048477	oogenesis	biological_process	1	534	44	40482	0.1145	0.153429	1.72293	XM_018065541.1
GO:0016032	viral process	biological_process	8	534	427	40482	0.114683	0.153429	1.42031	XM_005700455.3; XM_018044532.1; XM_018045932.1; XM_018046207.1; XM_018046434.1; XM_018048812.1; XM_018057356.1; XM_018061398.1
GO:0032436	positive regulation of proteasomal ubiquitin-dependent protein catabolic process	biological_process	3	534	140	40482	0.114727	0.153429	1.62448	XM_005680143.3; XM_005694774.3; XM_018051875.1
GO:0045599	negative regulation of fat cell differentiation	biological_process	2	534	90	40482	0.116382	0.155331	1.68464	XM_013967582.2; XM_018061844.1
GO:0030593	neutrophil chemotaxis	biological_process	2	534	90	40482	0.116382	0.155331	1.68464	XM_013977249.2; XM_018041760.1
GO:0010506	regulation of autophagy	biological_process	2	534	90	40482	0.116382	0.155331	1.68464	XM_018048812.1; XM_018064987.1
GO:2001275	positive regulation of glucose import in response to insulin stimulus	biological_process	1	534	45	40482	0.118825	0.157881	1.68464	XM_018046623.1
GO:2000060	positive regulation of protein ubiquitination involved in ubiquitin-dependent protein catabolic process	biological_process	1	534	45	40482	0.118825	0.157881	1.68464	XM_018051875.1
GO:0048147	negative regulation of fibroblast proliferation	biological_process	1	534	45	40482	0.118825	0.157881	1.68464	XM_018052688.1
GO:0019835	cytolysis	biological_process	1	534	45	40482	0.118825	0.157881	1.68464	XM_018064081.1
GO:2001244	positive regulation of intrinsic apoptotic signaling pathway	biological_process	2	534	92	40482	0.122121	0.161828	1.64802	XM_013977249.2; XM_018051875.1
GO:0006928	movement of cell or subcellular component	biological_process	2	534	92	40482	0.122121	0.161828	1.64802	XM_018042946.1; XM_018046321.1
GO:0009954	proximal/distal pattern formation	biological_process	1	534	46	40482	0.123191	0.161828	1.64802	XM_005675126.3
GO:0042594	response to starvation	biological_process	1	534	46	40482	0.123191	0.161828	1.64802	XM_005678949.3
GO:0034198	cellular response to amino acid starvation	biological_process	1	534	46	40482	0.123191	0.161828	1.64802	XM_018040087.1
GO:0048660	regulation of smooth muscle cell proliferation	biological_process	1	534	46	40482	0.123191	0.161828	1.64802	XM_018041209.1
GO:0001953	negative regulation of cell-matrix adhesion	biological_process	1	534	46	40482	0.123191	0.161828	1.64802	XM_018046220.1
GO:0000380	alternative mRNA splicing, via spliceosome	biological_process	1	534	46	40482	0.123191	0.161828	1.64802	XM_018046992.1
GO:0000245	spliceosomal complex assembly	biological_process	1	534	46	40482	0.123191	0.161828	1.64802	XM_018055288.1
GO:0006836	neurotransmitter transport	biological_process	1	534	46	40482	0.123191	0.161828	1.64802	XM_018057912.1
GO:0006607	NLS-bearing protein import into nucleus	biological_process	1	534	46	40482	0.123191	0.161828	1.64802	XM_018058367.1
GO:0002040	sprouting angiogenesis	biological_process	1	534	46	40482	0.123191	0.161828	1.64802	XM_018059566.1
GO:0006913	nucleocytoplasmic transport	biological_process	1	534	46	40482	0.123191	0.161828	1.64802	XM_018061302.1
GO:0048169	regulation of long-term neuronal synaptic plasticity	biological_process	1	534	46	40482	0.123191	0.161828	1.64802	XM_018064546.1
GO:0007413	axonal fasciculation	biological_process	1	534	46	40482	0.123191	0.161828	1.64802	XM_018065612.1
GO:0031023	microtubule organizing center organization	biological_process	1	534	46	40482	0.123191	0.161828	1.64802	XM_018067154.1
GO:0071526	semaphorin-plexin signaling pathway	biological_process	2	534	93	40482	0.125028	0.164081	1.6303	XM_018065612.1; XM_018066816.1
GO:0055114	oxidation-reduction process	biological_process	4	534	200	40482	0.126234	0.165581	1.51618	XM_005677949.3; XM_018041255.1; XM_018055135.1; XM_018057680.1
GO:0018345	protein palmitoylation	biological_process	1	534	47	40482	0.127595	0.165979	1.61296	XM_005687209.3
GO:0046847	filopodium assembly	biological_process	1	534	47	40482	0.127595	0.165979	1.61296	XM_018038322.1
GO:0016578	histone deubiquitination	biological_process	1	534	47	40482	0.127595	0.165979	1.61296	XM_018040231.1
GO:0010596	negative regulation of endothelial cell migration	biological_process	1	534	47	40482	0.127595	0.165979	1.61296	XM_018042701.1
GO:0006749	glutathione metabolic process	biological_process	1	534	47	40482	0.127595	0.165979	1.61296	XM_018045876.1
GO:0032480	negative regulation of type I interferon production	biological_process	1	534	47	40482	0.127595	0.165979	1.61296	XM_018047666.1
GO:0002755	MyD88-dependent toll-like receptor signaling pathway	biological_process	1	534	47	40482	0.127595	0.165979	1.61296	XM_018049147.1
GO:0000387	spliceosomal snRNP assembly	biological_process	1	534	47	40482	0.127595	0.165979	1.61296	XM_018054471.1
GO:0007369	gastrulation	biological_process	1	534	47	40482	0.127595	0.165979	1.61296	XM_018056669.1
GO:0007051	spindle organization	biological_process	1	534	47	40482	0.127595	0.165979	1.61296	XM_018064605.1
GO:0019915	lipid storage	biological_process	1	534	47	40482	0.127595	0.165979	1.61296	XM_018065541.1
GO:0016197	endosomal transport	biological_process	2	534	94	40482	0.127961	0.166293	1.61296	XM_005684265.3; XM_018052542.1
GO:0007204	positive regulation of cytosolic calcium ion concentration	biological_process	4	534	202	40482	0.130073	0.168873	1.50117	XM_018048694.1; XM_018059377.1; XM_018063664.1; XM_018064546.1
GO:0006633	fatty acid biosynthetic process	biological_process	2	534	95	40482	0.130918	0.16964	1.59598	XM_013972572.2; XM_018065502.1
GO:0007163	establishment or maintenance of cell polarity	biological_process	2	534	95	40482	0.130918	0.16964	1.59598	XM_018046434.1; XM_018059566.1
GO:0050714	positive regulation of protein secretion	biological_process	2	534	95	40482	0.130918	0.16964	1.59598	XM_018048812.1; XM_018059827.1
GO:0008380	RNA splicing	biological_process	9	534	503	40482	0.131746	0.17063	1.35642	XM_005688510.3; XM_005699109.3; XM_005699192.3; XM_005700455.3; XM_018044532.1; XM_018045463.1; XM_018050931.1; XM_018050936.1; XM_018061015.1
GO:0006812	cation transport	biological_process	1	534	48	40482	0.132035	0.170756	1.57935	XM_018043147.1
GO:0043542	endothelial cell migration	biological_process	1	534	48	40482	0.132035	0.170756	1.57935	XM_018055135.1
GO:0006397	mRNA processing	biological_process	11	534	632	40482	0.134603	0.173824	1.31946	XM_005688510.3; XM_005699192.3; XM_005700455.3; XM_018044532.1; XM_018045463.1; XM_018049622.1; XM_018050931.1; XM_018050936.1; XM_018056470.1; XM_018061015.1; XM_018061949.1
GO:0032728	positive regulation of interferon-beta production	biological_process	1	534	49	40482	0.13651	0.175776	1.54712	XM_018040407.1
GO:0007422	peripheral nervous system development	biological_process	1	534	49	40482	0.13651	0.175776	1.54712	XM_018052322.1
GO:0006997	nucleus organization	biological_process	1	534	49	40482	0.13651	0.175776	1.54712	XM_018059417.1
GO:0006687	glycosphingolipid metabolic process	biological_process	1	534	49	40482	0.13651	0.175776	1.54712	XM_018065541.1
GO:0055085	transmembrane transport	biological_process	4	534	207	40482	0.139896	0.179876	1.46491	XM_005686074.3; XM_018047358.1; XM_018056290.1; XM_018064836.1
GO:0022011	myelination in peripheral nervous system	biological_process	1	534	50	40482	0.141018	0.180709	1.51618	XM_005684732.3
GO:0043968	histone H2A acetylation	biological_process	1	534	50	40482	0.141018	0.180709	1.51618	XM_018040231.1
GO:0061077	chaperone-mediated protein folding	biological_process	1	534	50	40482	0.141018	0.180709	1.51618	XM_018051875.1
GO:0035924	cellular response to vascular endothelial growth factor stimulus	biological_process	1	534	50	40482	0.141018	0.180709	1.51618	XM_018052322.1
GO:0045471	response to ethanol	biological_process	2	534	99	40482	0.142978	0.182958	1.53149	XM_018048812.1; XM_018065033.1
GO:0050708	regulation of protein secretion	biological_process	1	534	51	40482	0.145558	0.184928	1.48645	XM_005690504.3
GO:0060337	type I interferon signaling pathway	biological_process	1	534	51	40482	0.145558	0.184928	1.48645	XM_005700083.3
GO:0035116	embryonic hindlimb morphogenesis	biological_process	1	534	51	40482	0.145558	0.184928	1.48645	XM_013975483.2
GO:0042267	natural killer cell mediated cytotoxicity	biological_process	1	534	51	40482	0.145558	0.184928	1.48645	XM_018042452.1
GO:0070527	platelet aggregation	biological_process	1	534	51	40482	0.145558	0.184928	1.48645	XM_018049013.1
GO:2000114	regulation of establishment of cell polarity	biological_process	1	534	51	40482	0.145558	0.184928	1.48645	XM_018052044.1
GO:0034394	protein localization to cell surface	biological_process	1	534	51	40482	0.145558	0.184928	1.48645	XM_018053191.1
GO:0030902	hindbrain development	biological_process	1	534	51	40482	0.145558	0.184928	1.48645	XM_018061576.1
GO:0001974	blood vessel remodeling	biological_process	1	534	51	40482	0.145558	0.184928	1.48645	XM_018062453.1
GO:0071625	vocalization behavior	biological_process	1	534	51	40482	0.145558	0.184928	1.48645	XM_018064546.1
GO:0051865	protein autoubiquitination	biological_process	2	534	100	40482	0.14605	0.1852	1.51618	XM_013972572.2; XM_018060856.1
GO:0043087	regulation of GTPase activity	biological_process	3	534	154	40482	0.147062	0.186395	1.4768	XM_018038322.1; XM_018052435.1; XM_018052436.1
GO:0007399	nervous system development	biological_process	10	534	580	40482	0.14808	0.187597	1.30705	NM_001314175.1; XM_018040494.1; XM_018042047.1; XM_018046434.1; XM_018048812.1; XM_018051093.1; XM_018051098.1; XM_018064546.1; XM_018065579.1; XM_018065612.1
GO:0043524	negative regulation of neuron apoptotic process	biological_process	5	534	270	40482	0.148672	0.188257	1.40387	XM_013973659.2; XM_018048050.1; XM_018052435.1; XM_018052436.1; XM_018062453.1
GO:0035094	response to nicotine	biological_process	1	534	52	40482	0.150128	0.18956	1.45787	XM_018046207.1
GO:0045429	positive regulation of nitric oxide biosynthetic process	biological_process	1	534	52	40482	0.150128	0.18956	1.45787	XM_018051334.1
GO:1903861	positive regulation of dendrite extension	biological_process	1	534	52	40482	0.150128	0.18956	1.45787	XM_018051393.1
GO:0030520	intracellular estrogen receptor signaling pathway	biological_process	1	534	52	40482	0.150128	0.18956	1.45787	XM_018057745.1
GO:0090103	cochlea morphogenesis	biological_process	1	534	52	40482	0.150128	0.18956	1.45787	XM_018065245.1
GO:0002230	positive regulation of defense response to virus by host	biological_process	4	534	213	40482	0.152097	0.191885	1.42364	XM_005678949.3; XM_018042521.1; XM_018052289.1; XM_018056187.1
GO:0071108	protein K48-linked deubiquitination	biological_process	1	534	53	40482	0.154725	0.193897	1.43036	XM_005685783.3
GO:0030511	positive regulation of transforming growth factor beta receptor signaling pathway	biological_process	1	534	53	40482	0.154725	0.193897	1.43036	XM_005694774.3
GO:0097192	extrinsic apoptotic signaling pathway in absence of ligand	biological_process	1	534	53	40482	0.154725	0.193897	1.43036	XM_018041528.1
GO:0034605	cellular response to heat	biological_process	1	534	53	40482	0.154725	0.193897	1.43036	XM_018043147.1
GO:0032481	positive regulation of type I interferon production	biological_process	1	534	53	40482	0.154725	0.193897	1.43036	XM_018048812.1
GO:0009314	response to radiation	biological_process	1	534	53	40482	0.154725	0.193897	1.43036	XM_018058564.1
GO:0000723	telomere maintenance	biological_process	1	534	53	40482	0.154725	0.193897	1.43036	XM_018064620.1
GO:0001889	liver development	biological_process	2	534	104	40482	0.158545	0.198218	1.45787	XM_018048812.1; XM_018065033.1
GO:0071347	cellular response to interleukin-1	biological_process	2	534	104	40482	0.158545	0.198218	1.45787	XM_018051334.1; XM_018059377.1
GO:0001938	positive regulation of endothelial cell proliferation	biological_process	2	534	104	40482	0.158545	0.198218	1.45787	XM_018052322.1; XM_018065612.1
GO:0071364	cellular response to epidermal growth factor stimulus	biological_process	1	534	54	40482	0.15935	0.198388	1.40387	XM_013967582.2
GO:0051493	regulation of cytoskeleton organization	biological_process	1	534	54	40482	0.15935	0.198388	1.40387	XM_018043181.1
GO:0031100	organ regeneration	biological_process	1	534	54	40482	0.15935	0.198388	1.40387	XM_018046207.1
GO:0043627	response to estrogen	biological_process	1	534	54	40482	0.15935	0.198388	1.40387	XM_018048812.1
GO:0061028	establishment of endothelial barrier	biological_process	1	534	54	40482	0.15935	0.198388	1.40387	XM_018057480.1
GO:0007020	microtubule nucleation	biological_process	1	534	54	40482	0.15935	0.198388	1.40387	XM_018067154.1
GO:0030900	forebrain development	biological_process	2	534	105	40482	0.161719	0.201056	1.44398	NM_001314175.1; XM_018064156.1
GO:0001755	neural crest cell migration	biological_process	2	534	105	40482	0.161719	0.201056	1.44398	XM_018065612.1; XM_018066816.1
GO:0007010	cytoskeleton organization	biological_process	5	534	278	40482	0.163328	0.202962	1.36347	XM_018038322.1; XM_018041978.1; XM_018049849.1; XM_018052885.1; XM_018056074.1
GO:0060173	limb development	biological_process	1	534	55	40482	0.164	0.203323	1.37835	XM_018065033.1
GO:0035023	regulation of Rho protein signal transduction	biological_process	5	534	279	40482	0.165203	0.204624	1.35858	XM_018038322.1; XM_018046274.1; XM_018046321.1; XM_018051566.1; XM_018053355.1
GO:0007166	cell surface receptor signaling pathway	biological_process	8	534	466	40482	0.165801	0.205271	1.30144	XM_005683151.3; XM_005691336.3; XM_013962501.2; XM_013973941.2; XM_018039268.1; XM_018039270.1; XM_018051185.1; XM_018051201.1
GO:0042147	retrograde transport, endosome to Golgi	biological_process	3	534	162	40482	0.166951	0.206502	1.40387	XM_018048676.1; XM_018052149.1; XM_018064851.1
GO:0034341	response to interferon-gamma	biological_process	1	534	56	40482	0.168674	0.207862	1.35373	XM_005700083.3
GO:0006821	chloride transport	biological_process	1	534	56	40482	0.168674	0.207862	1.35373	XM_018043147.1
GO:0061024	membrane organization	biological_process	1	534	56	40482	0.168674	0.207862	1.35373	XM_018048365.1
GO:0048873	homeostasis of number of cells within a tissue	biological_process	1	534	56	40482	0.168674	0.207862	1.35373	XM_018065405.1
GO:0007162	negative regulation of cell adhesion	biological_process	1	534	56	40482	0.168674	0.207862	1.35373	XM_018065612.1
GO:0030513	positive regulation of BMP signaling pathway	biological_process	1	534	57	40482	0.17337	0.212961	1.32998	XM_005689044.3
GO:0006612	protein targeting to membrane	biological_process	1	534	57	40482	0.17337	0.212961	1.32998	XM_018042032.1
GO:0045597	positive regulation of cell differentiation	biological_process	1	534	57	40482	0.17337	0.212961	1.32998	XM_018056459.1
GO:0000132	establishment of mitotic spindle orientation	biological_process	1	534	57	40482	0.17337	0.212961	1.32998	XM_018059417.1
GO:0050919	negative chemotaxis	biological_process	1	534	57	40482	0.17337	0.212961	1.32998	XM_018066816.1
GO:0048010	vascular endothelial growth factor receptor signaling pathway	biological_process	2	534	109	40482	0.1746	0.214275	1.39099	XM_005689044.3; XM_018062453.1
GO:0030155	regulation of cell adhesion	biological_process	2	534	110	40482	0.177865	0.217354	1.37835	XM_005684732.3; XM_005687667.3
GO:0070536	protein K63-linked deubiquitination	biological_process	1	534	58	40482	0.178087	0.217354	1.30705	XM_005685783.3
GO:0002474	antigen processing and presentation of peptide antigen via MHC class I	biological_process	1	534	58	40482	0.178087	0.217354	1.30705	XM_018038509.1
GO:0002088	lens development in camera-type eye	biological_process	1	534	58	40482	0.178087	0.217354	1.30705	XM_018046434.1
GO:0016082	synaptic vesicle priming	biological_process	1	534	58	40482	0.178087	0.217354	1.30705	XM_018048365.1
GO:0006352	DNA-templated transcription, initiation	biological_process	1	534	58	40482	0.178087	0.217354	1.30705	XM_018057745.1
GO:1901215	negative regulation of neuron death	biological_process	1	534	58	40482	0.178087	0.217354	1.30705	XM_018059640.1
GO:0030048	actin filament-based movement	biological_process	1	534	58	40482	0.178087	0.217354	1.30705	XM_018061520.1
GO:0007420	brain development	biological_process	7	534	411	40482	0.178676	0.217974	1.29115	XM_018041528.1; XM_018047758.1; XM_018056958.1; XM_018057745.1; XM_018063747.1; XM_018063749.1; XM_018063750.1
GO:0071560	cellular response to transforming growth factor beta stimulus	biological_process	2	534	111	40482	0.181146	0.220684	1.36593	NM_001314175.1; XM_013967582.2
GO:0035176	social behavior	biological_process	2	534	111	40482	0.181146	0.220684	1.36593	XM_018042305.1; XM_018064546.1
GO:0071773	cellular response to BMP stimulus	biological_process	1	534	59	40482	0.182823	0.221816	1.2849	XM_018045916.1
GO:0007093	mitotic cell cycle checkpoint	biological_process	1	534	59	40482	0.182823	0.221816	1.2849	XM_018046434.1
GO:0051924	regulation of calcium ion transport	biological_process	1	534	59	40482	0.182823	0.221816	1.2849	XM_018047283.1
GO:0007193	adenylate cyclase-inhibiting G-protein coupled receptor signaling pathway	biological_process	1	534	59	40482	0.182823	0.221816	1.2849	XM_018049013.1
GO:0010507	negative regulation of autophagy	biological_process	1	534	59	40482	0.182823	0.221816	1.2849	XM_018054329.1
GO:0009725	response to hormone	biological_process	1	534	59	40482	0.182823	0.221816	1.2849	XM_018057745.1
GO:0042149	cellular response to glucose starvation	biological_process	1	534	59	40482	0.182823	0.221816	1.2849	XM_018065502.1
GO:0021766	hippocampus development	biological_process	2	534	112	40482	0.184444	0.22368	1.35373	XM_018050896.1; XM_018065033.1
GO:0009953	dorsal/ventral pattern formation	biological_process	1	534	60	40482	0.187578	0.226349	1.26348	XM_005690504.3
GO:0042130	negative regulation of T cell proliferation	biological_process	1	534	60	40482	0.187578	0.226349	1.26348	XM_018046434.1
GO:0045930	negative regulation of mitotic cell cycle	biological_process	1	534	60	40482	0.187578	0.226349	1.26348	XM_018046434.1
GO:0006413	translational initiation	biological_process	1	534	60	40482	0.187578	0.226349	1.26348	XM_018058311.1
GO:0045070	positive regulation of viral genome replication	biological_process	1	534	60	40482	0.187578	0.226349	1.26348	XM_018058311.1
GO:0046718	viral entry into host cell	biological_process	1	534	60	40482	0.187578	0.226349	1.26348	XM_018062453.1
GO:0032886	regulation of microtubule-based process	biological_process	1	534	60	40482	0.187578	0.226349	1.26348	XM_018067154.1
GO:0034453	microtubule anchoring	biological_process	1	534	60	40482	0.187578	0.226349	1.26348	XM_018067154.1
GO:0007368	determination of left/right symmetry	biological_process	2	534	114	40482	0.191085	0.230373	1.32998	XM_005690504.3; XM_018040463.1
GO:0006289	nucleotide-excision repair	biological_process	1	534	61	40482	0.19235	0.231479	1.24277	XM_013974903.2
GO:0035249	synaptic transmission, glutamatergic	biological_process	1	534	61	40482	0.19235	0.231479	1.24277	XM_018051393.1
GO:0001541	ovarian follicle development	biological_process	1	534	61	40482	0.19235	0.231479	1.24277	XM_018057745.1
GO:0030334	regulation of cell migration	biological_process	3	534	172	40482	0.193048	0.23211	1.32225	XM_005681920.3; XM_005684732.3; XM_018058877.1
GO:0009636	response to toxic substance	biological_process	2	534	115	40482	0.194429	0.23356	1.31842	XM_018046207.1; XM_018055135.1
GO:0045747	positive regulation of Notch signaling pathway	biological_process	1	534	62	40482	0.197137	0.236388	1.22273	XM_005675126.3
GO:0045746	negative regulation of Notch signaling pathway	biological_process	1	534	62	40482	0.197137	0.236388	1.22273	XM_018039110.1
GO:0010842	retina layer formation	biological_process	1	534	62	40482	0.197137	0.236388	1.22273	XM_018039192.1
GO:2000463	positive regulation of excitatory postsynaptic potential	biological_process	1	534	63	40482	0.201939	0.241928	1.20332	XM_018064546.1
GO:0006470	protein dephosphorylation	biological_process	4	534	237	40482	0.204906	0.245153	1.27948	XM_018042305.1; XM_018049699.1; XM_018053191.1; XM_018060865.1
GO:0050890	cognition	biological_process	1	534	64	40482	0.206754	0.2467	1.18452	XM_013973659.2
GO:0043029	T cell homeostasis	biological_process	1	534	64	40482	0.206754	0.2467	1.18452	XM_018042305.1
GO:0016310	phosphorylation	biological_process	1	534	64	40482	0.206754	0.2467	1.18452	XM_018046073.1
GO:0016601	Rac protein signal transduction	biological_process	1	534	64	40482	0.206754	0.2467	1.18452	XM_018048436.1
GO:0019369	arachidonic acid metabolic process	biological_process	1	534	64	40482	0.206754	0.2467	1.18452	XM_018055135.1
GO:0097191	extrinsic apoptotic signaling pathway	biological_process	1	534	64	40482	0.206754	0.2467	1.18452	XM_018065982.1
GO:0000209	protein polyubiquitination	biological_process	5	534	301	40482	0.208604	0.248795	1.25929	XM_018046252.1; XM_018052688.1; XM_018053308.1; XM_018053309.1; XM_018060856.1
GO:0050770	regulation of axonogenesis	biological_process	1	534	65	40482	0.211581	0.251236	1.16629	XM_018043181.1
GO:0036498	IRE1-mediated unfolded protein response	biological_process	1	534	65	40482	0.211581	0.251236	1.16629	XM_018046207.1
GO:0043280	positive regulation of cysteine-type endopeptidase activity involved in apoptotic process	biological_process	1	534	65	40482	0.211581	0.251236	1.16629	XM_018058564.1
GO:0051895	negative regulation of focal adhesion assembly	biological_process	1	534	65	40482	0.211581	0.251236	1.16629	XM_018065014.1
GO:0008654	phospholipid biosynthetic process	biological_process	1	534	65	40482	0.211581	0.251236	1.16629	XM_018065541.1
GO:0035556	intracellular signal transduction	biological_process	15	534	967	40482	0.211592	0.251236	1.17594	XM_018042260.1; XM_018043181.1; XM_018045418.1; XM_018045932.1; XM_018046274.1; XM_018051393.1; XM_018055800.1; XM_018055909.1; XM_018056459.1; XM_018063747.1; XM_018063749.1; XM_018063750.1; XM_018064836.1; XM_018065502.1; XM_018066943.1
GO:0010811	positive regulation of cell-substrate adhesion	biological_process	1	534	66	40482	0.21642	0.255943	1.14862	XM_013974742.2
GO:0005977	glycogen metabolic process	biological_process	1	534	66	40482	0.21642	0.255943	1.14862	XM_018043848.1
GO:0046328	regulation of JNK cascade	biological_process	1	534	66	40482	0.21642	0.255943	1.14862	XM_018045932.1
GO:0006342	chromatin silencing	biological_process	1	534	66	40482	0.21642	0.255943	1.14862	XM_018050759.1
GO:0014911	positive regulation of smooth muscle cell migration	biological_process	1	534	66	40482	0.21642	0.255943	1.14862	XM_018059377.1
GO:0060326	cell chemotaxis	biological_process	1	534	66	40482	0.21642	0.255943	1.14862	XM_018065612.1
GO:0070374	positive regulation of ERK1 and ERK2 cascade	biological_process	5	534	305	40482	0.2169	0.256397	1.24277	XM_018041434.1; XM_018041440.1; XM_018046274.1; XM_018059241.1; XM_018059242.1
GO:0042475	odontogenesis of dentin-containing tooth	biological_process	2	534	122	40482	0.218212	0.25772	1.24277	XM_005675126.3; XM_018061884.1
GO:0090090	negative regulation of canonical Wnt signaling pathway	biological_process	4	534	243	40482	0.218971	0.258502	1.24788	XM_005680143.3; XM_005694774.3; XM_018041209.1; XM_018063950.1
GO:0043001	Golgi to plasma membrane protein transport	biological_process	1	534	67	40482	0.221267	0.260292	1.13148	XM_018042032.1
GO:0001958	endochondral ossification	biological_process	1	534	67	40482	0.221267	0.260292	1.13148	XM_018042047.1
GO:0006968	cellular defense response	biological_process	1	534	67	40482	0.221267	0.260292	1.13148	XM_018042946.1
GO:0030199	collagen fibril organization	biological_process	1	534	67	40482	0.221267	0.260292	1.13148	XM_018055135.1
GO:0007626	locomotory behavior	biological_process	2	534	123	40482	0.221658	0.260522	1.23267	XM_018043157.1; XM_018065541.1
GO:0051965	positive regulation of synapse assembly	biological_process	2	534	123	40482	0.221658	0.260522	1.23267	XM_018052435.1; XM_018052436.1
GO:0045732	positive regulation of protein catabolic process	biological_process	2	534	124	40482	0.225115	0.264468	1.22273	XM_018052688.1; XM_018059640.1
GO:0002223	stimulatory C-type lectin receptor signaling pathway	biological_process	1	534	68	40482	0.226124	0.265303	1.11484	XM_018048812.1
GO:0048536	spleen development	biological_process	1	534	68	40482	0.226124	0.265303	1.11484	XM_018064620.1
GO:0009749	response to glucose	biological_process	2	534	125	40482	0.228583	0.267835	1.21294	XM_018041209.1; XM_018059742.1
GO:0042493	response to drug	biological_process	5	534	311	40482	0.229548	0.268848	1.21879	XM_005684265.3; XM_018043311.1; XM_018045780.1; XM_018052542.1; XM_018058564.1
GO:0010862	positive regulation of pathway-restricted SMAD protein phosphorylation	biological_process	1	534	69	40482	0.230988	0.270178	1.09868	XM_005694774.3
GO:0055088	lipid homeostasis	biological_process	1	534	69	40482	0.230988	0.270178	1.09868	XM_018046390.1
GO:0001843	neural tube closure	biological_process	3	534	187	40482	0.234307	0.273461	1.21619	NM_001314175.1; XM_005680143.3; XM_018065033.1
GO:0070936	protein K48-linked ubiquitination	biological_process	2	534	127	40482	0.235548	0.273953	1.19384	XM_013968525.2; XM_018060856.1
GO:0007286	spermatid development	biological_process	2	534	127	40482	0.235548	0.273953	1.19384	XM_018051093.1; XM_018051098.1
GO:0030168	platelet activation	biological_process	2	534	127	40482	0.235548	0.273953	1.19384	XM_018056270.1; XM_018062453.1
GO:0022008	neurogenesis	biological_process	1	534	70	40482	0.235859	0.273953	1.08299	XM_013975483.2
GO:0030030	cell projection organization	biological_process	1	534	70	40482	0.235859	0.273953	1.08299	XM_018039829.1
GO:0072583	clathrin-mediated endocytosis	biological_process	1	534	70	40482	0.235859	0.273953	1.08299	XM_018040549.1
GO:0030163	protein catabolic process	biological_process	1	534	70	40482	0.235859	0.273953	1.08299	XM_018046891.1
GO:0032543	mitochondrial translation	biological_process	1	534	70	40482	0.235859	0.273953	1.08299	XM_018056187.1
GO:0007160	cell-matrix adhesion	biological_process	3	534	188	40482	0.237132	0.275313	1.20972	XM_018046220.1; XM_018059241.1; XM_018059242.1
GO:0007032	endosome organization	biological_process	1	534	71	40482	0.240735	0.278768	1.06773	XM_005685783.3
GO:0009968	negative regulation of signal transduction	biological_process	1	534	71	40482	0.240735	0.278768	1.06773	XM_005690460.3
GO:0014070	response to organic cyclic compound	biological_process	1	534	71	40482	0.240735	0.278768	1.06773	XM_018043311.1
GO:1990090	cellular response to nerve growth factor stimulus	biological_process	1	534	71	40482	0.240735	0.278768	1.06773	XM_018048812.1
GO:0034332	adherens junction organization	biological_process	1	534	71	40482	0.240735	0.278768	1.06773	XM_018062079.1
GO:0000381	regulation of alternative mRNA splicing, via spliceosome	biological_process	2	534	129	40482	0.242549	0.280625	1.17533	XM_005700455.3; XM_018044532.1
GO:0030501	positive regulation of bone mineralization	biological_process	1	534	72	40482	0.245616	0.283926	1.0529	XM_018039192.1
GO:0007049	cell cycle	biological_process	9	534	585	40482	0.24676	0.285125	1.16629	XM_005687741.3; XM_005690460.3; XM_005697841.3; XM_005701143.3; XM_013972572.2; XM_018050869.1; XM_018053855.1; XM_018056459.1; XM_018057356.1
GO:0000187	activation of MAPK activity	biological_process	2	534	131	40482	0.249584	0.288265	1.15739	XM_018046207.1; XM_018065502.1
GO:0001756	somitogenesis	biological_process	1	534	73	40482	0.2505	0.288572	1.03848	XM_018048812.1
GO:0032212	positive regulation of telomere maintenance via telomerase	biological_process	1	534	73	40482	0.2505	0.288572	1.03848	XM_018053001.1
GO:0001654	eye development	biological_process	1	534	73	40482	0.2505	0.288572	1.03848	XM_018054484.1
GO:0006284	base-excision repair	biological_process	1	534	73	40482	0.2505	0.288572	1.03848	XM_018062689.1
GO:0051497	negative regulation of stress fiber assembly	biological_process	1	534	73	40482	0.2505	0.288572	1.03848	XM_018065014.1
GO:0000281	mitotic cytokinesis	biological_process	1	534	74	40482	0.255387	0.293695	1.02445	XM_005685783.3
GO:0051384	response to glucocorticoid	biological_process	1	534	74	40482	0.255387	0.293695	1.02445	XM_018046207.1
GO:0008584	male gonad development	biological_process	2	534	133	40482	0.25665	0.294893	1.13998	XM_005683871.3; XM_018046220.1
GO:0051973	positive regulation of telomerase activity	biological_process	1	534	75	40482	0.260275	0.298545	1.01079	XM_018053001.1
GO:0045921	positive regulation of exocytosis	biological_process	1	534	75	40482	0.260275	0.298545	1.01079	XM_018059827.1
GO:0045669	positive regulation of osteoblast differentiation	biological_process	2	534	135	40482	0.263742	0.302131	1.1231	XM_005675126.3; XM_018061576.1
GO:0048041	focal adhesion assembly	biological_process	1	534	76	40482	0.265165	0.302981	0.997487	XM_018053191.1
GO:0061178	regulation of insulin secretion involved in cellular response to glucose stimulus	biological_process	1	534	76	40482	0.265165	0.302981	0.997487	XM_018059742.1
GO:0032526	response to retinoic acid	biological_process	1	534	76	40482	0.265165	0.302981	0.997487	XM_018065033.1
GO:0044267	cellular protein metabolic process	biological_process	1	534	76	40482	0.265165	0.302981	0.997487	XM_018065541.1
GO:0006513	protein monoubiquitination	biological_process	1	534	77	40482	0.270054	0.308172	0.984532	XM_018060856.1
GO:0048538	thymus development	biological_process	1	534	77	40482	0.270054	0.308172	0.984532	XM_018064620.1
GO:0000226	microtubule cytoskeleton organization	biological_process	4	534	265	40482	0.272769	0.311003	1.14429	XM_018043817.1; XM_018060832.1; XM_018065014.1; XM_018067154.1
GO:0042981	regulation of apoptotic process	biological_process	5	534	331	40482	0.273243	0.311411	1.14515	NM_001314175.1; XM_018040549.1; XM_018042260.1; XM_018046891.1; XM_018058564.1
GO:0007205	protein kinase C-activating G-protein coupled receptor signaling pathway	biological_process	1	534	78	40482	0.274943	0.312947	0.97191	XM_018048050.1
GO:0071320	cellular response to cAMP	biological_process	1	534	78	40482	0.274943	0.312947	0.97191	XM_018048812.1
GO:0007283	spermatogenesis	biological_process	10	534	672	40482	0.276038	0.31406	1.12811	XM_005675126.3; XM_005676737.2; XM_005684210.3; XM_013973718.2; XM_018042456.1; XM_018042457.1; XM_018062453.1; XM_018064851.1; XM_018065033.1; XM_018067233.1
GO:0016266	O-glycan processing	biological_process	1	534	79	40482	0.27983	0.317156	0.959607	XM_013967229.2
GO:0006952	defense response	biological_process	1	534	79	40482	0.27983	0.317156	0.959607	XM_018041760.1
GO:0010467	gene expression	biological_process	1	534	79	40482	0.27983	0.317156	0.959607	XM_018047666.1
GO:0051321	meiotic cell cycle	biological_process	1	534	79	40482	0.27983	0.317156	0.959607	XM_018059417.1
GO:0032088	negative regulation of NF-kappaB transcription factor activity	biological_process	2	534	140	40482	0.281569	0.318992	1.08299	XM_018055135.1; XM_018065982.1
GO:0007249	I-kappaB kinase/NF-kappaB signaling	biological_process	1	534	80	40482	0.284714	0.321872	0.947612	XM_013969371.2
GO:0071346	cellular response to interferon-gamma	biological_process	1	534	80	40482	0.284714	0.321872	0.947612	XM_018045961.1
GO:0006805	xenobiotic metabolic process	biological_process	1	534	80	40482	0.284714	0.321872	0.947612	XM_018055135.1
GO:0006605	protein targeting	biological_process	1	534	81	40482	0.289595	0.326974	0.935913	XM_018059640.1
GO:0060395	SMAD protein signal transduction	biological_process	1	534	81	40482	0.289595	0.326974	0.935913	XM_018061576.1
GO:0010628	positive regulation of gene expression	biological_process	6	534	407	40482	0.292314	0.329904	1.11758	XM_005676816.3; XM_005686353.3; XM_018052435.1; XM_018052436.1; XM_018063664.1; XM_018065502.1
GO:0006606	protein import into nucleus	biological_process	1	534	82	40482	0.294472	0.331639	0.9245	XM_005680143.3
GO:0050830	defense response to Gram-positive bacterium	biological_process	1	534	82	40482	0.294472	0.331639	0.9245	XM_018051201.1
GO:0048167	regulation of synaptic plasticity	biological_process	1	534	82	40482	0.294472	0.331639	0.9245	XM_018065033.1
GO:0006958	complement activation, classical pathway	biological_process	1	534	83	40482	0.299344	0.336841	0.913361	XM_005681316.3
GO:0034613	cellular protein localization	biological_process	1	534	83	40482	0.299344	0.336841	0.913361	XM_018063950.1
GO:0000724	double-strand break repair via homologous recombination	biological_process	2	534	145	40482	0.299499	0.336874	1.04564	XM_013972572.2; XM_013974903.2
GO:0009653	anatomical structure morphogenesis	biological_process	2	534	146	40482	0.303094	0.340056	1.03848	XM_018042047.1; XM_018062689.1
GO:0030183	B cell differentiation	biological_process	2	534	146	40482	0.303094	0.340056	1.03848	XM_018046265.1; XM_018048812.1
GO:0042391	regulation of membrane potential	biological_process	2	534	146	40482	0.303094	0.340056	1.03848	XM_018046434.1; XM_018057912.1
GO:0070059	intrinsic apoptotic signaling pathway in response to endoplasmic reticulum stress	biological_process	1	534	84	40482	0.304211	0.340451	0.902488	NM_001314175.1
GO:0045786	negative regulation of cell cycle	biological_process	1	534	84	40482	0.304211	0.340451	0.902488	XM_018053191.1
GO:0010508	positive regulation of autophagy	biological_process	1	534	84	40482	0.304211	0.340451	0.902488	XM_018065502.1
GO:0007265	Ras protein signal transduction	biological_process	2	534	147	40482	0.30669	0.343081	1.03141	XM_018046207.1; XM_018059764.1
GO:0007601	visual perception	biological_process	4	534	279	40482	0.308343	0.344786	1.08687	XM_018041361.1; XM_018055135.1; XM_018055991.1; XM_018066641.1
GO:0055007	cardiac muscle cell differentiation	biological_process	1	534	85	40482	0.309072	0.345311	0.89187	XM_005693586.3
GO:0072661	protein targeting to plasma membrane	biological_process	1	534	85	40482	0.309072	0.345311	0.89187	XM_018041978.1
GO:0002376	immune system process	biological_process	1	534	87	40482	0.318771	0.355255	0.871368	XM_005692202.3
GO:0030866	cortical actin cytoskeleton organization	biological_process	1	534	87	40482	0.318771	0.355255	0.871368	XM_018046434.1
GO:0046580	negative regulation of Ras protein signal transduction	biological_process	1	534	87	40482	0.318771	0.355255	0.871368	XM_018060642.1
GO:0008217	regulation of blood pressure	biological_process	1	534	87	40482	0.318771	0.355255	0.871368	XM_018061587.1
GO:0031532	actin cytoskeleton reorganization	biological_process	2	534	152	40482	0.324688	0.361379	0.997487	XM_018046207.1; XM_018059566.1
GO:0006468	protein phosphorylation	biological_process	12	534	846	40482	0.327254	0.363949	1.0753	XM_005693549.3; XM_018041777.1; XM_018041778.1; XM_018041779.1; XM_018042305.1; XM_018043181.1; XM_018047661.1; XM_018051070.1; XM_018055909.1; XM_018065033.1; XM_018065502.1; XM_018066943.1
GO:0007274	neuromuscular synaptic transmission	biological_process	1	534	89	40482	0.328438	0.365113	0.851786	XM_018052322.1
GO:0034220	ion transmembrane transport	biological_process	3	534	220	40482	0.330613	0.36698	1.03376	XM_005675219.3; XM_013964037.2; XM_018043147.1
GO:0006367	transcription initiation from RNA polymerase II promoter	biological_process	3	534	220	40482	0.330613	0.36698	1.03376	XM_018040367.1; XM_018057745.1; XM_018065033.1
GO:0008625	extrinsic apoptotic signaling pathway via death domain receptors	biological_process	1	534	90	40482	0.333257	0.369393	0.842322	XM_018041528.1
GO:0045773	positive regulation of axon extension	biological_process	1	534	90	40482	0.333257	0.369393	0.842322	XM_018048812.1
GO:0006396	RNA processing	biological_process	2	534	155	40482	0.335489	0.371559	0.978181	XM_005688510.3; XM_005699109.3
GO:0045600	positive regulation of fat cell differentiation	biological_process	1	534	91	40482	0.338066	0.374103	0.833066	XM_018046623.1
GO:0006461	protein complex assembly	biological_process	3	534	224	40482	0.342533	0.37826	1.0153	XM_005685276.3; XM_018042260.1; XM_018064546.1
GO:0008542	visual learning	biological_process	1	534	92	40482	0.342865	0.37826	0.824011	XM_018054484.1
GO:0006909	phagocytosis	biological_process	1	534	92	40482	0.342865	0.37826	0.824011	XM_018062453.1
GO:0001658	branching involved in ureteric bud morphogenesis	biological_process	1	534	93	40482	0.347653	0.382806	0.81515	XM_018046434.1
GO:0050727	regulation of inflammatory response	biological_process	1	534	93	40482	0.347653	0.382806	0.81515	XM_018050465.1
GO:0030218	erythrocyte differentiation	biological_process	1	534	93	40482	0.347653	0.382806	0.81515	XM_018061844.1
GO:0045454	cell redox homeostasis	biological_process	1	534	94	40482	0.352429	0.387585	0.806479	XM_018067233.1
GO:0006310	DNA recombination	biological_process	2	534	161	40482	0.357058	0.391693	0.941727	XM_005687741.3; XM_018057745.1
GO:0006936	muscle contraction	biological_process	2	534	161	40482	0.357058	0.391693	0.941727	XM_005695815.3; XM_018052307.1
GO:0048208	COPII vesicle coating	biological_process	1	534	95	40482	0.357193	0.391693	0.797989	XM_018043019.1
GO:0043113	receptor clustering	biological_process	1	534	95	40482	0.357193	0.391693	0.797989	XM_018046434.1
GO:0006887	exocytosis	biological_process	3	534	230	40482	0.360432	0.394759	0.988813	XM_018041978.1; XM_018048365.1; XM_018057912.1
GO:0030216	keratinocyte differentiation	biological_process	1	534	96	40482	0.361943	0.39544	0.789677	XM_005675126.3
GO:0032467	positive regulation of cytokinesis	biological_process	1	534	96	40482	0.361943	0.39544	0.789677	XM_005693549.3
GO:0033209	tumor necrosis factor-mediated signaling pathway	biological_process	1	534	96	40482	0.361943	0.39544	0.789677	XM_018046274.1
GO:0009612	response to mechanical stimulus	biological_process	1	534	96	40482	0.361943	0.39544	0.789677	XM_018054484.1
GO:0051297	centrosome organization	biological_process	1	534	96	40482	0.361943	0.39544	0.789677	XM_018064605.1
GO:0007257	activation of JUN kinase activity	biological_process	1	534	96	40482	0.361943	0.39544	0.789677	XM_018064851.1
GO:0051301	cell division	biological_process	11	534	798	40482	0.363441	0.396914	1.04499	XM_005674931.2; XM_005687741.3; XM_018046074.1; XM_018046077.1; XM_018046274.1; XM_018057715.1; XM_018059417.1; XM_018061949.1; XM_018062689.1; XM_018065579.1; XM_018067154.1
GO:0016055	Wnt signaling pathway	biological_process	6	534	442	40482	0.366137	0.399695	1.02908	XM_005694774.3; XM_018039861.1; XM_018043181.1; XM_018048117.1; XM_018063950.1; XM_018065502.1
GO:0009952	anterior/posterior pattern specification	biological_process	2	534	164	40482	0.36781	0.401192	0.9245	XM_018047652.1; XM_018064981.1
GO:0019233	sensory perception of pain	biological_process	1	534	98	40482	0.371405	0.404949	0.773561	XM_018059377.1
GO:0007409	axonogenesis	biological_process	3	534	234	40482	0.372359	0.405823	0.97191	XM_018041434.1; XM_018041440.1; XM_018063316.1
GO:0030308	negative regulation of cell growth	biological_process	3	534	236	40482	0.378317	0.411644	0.963674	XM_018046220.1; XM_018051093.1; XM_018051098.1
GO:0030182	neuron differentiation	biological_process	3	534	236	40482	0.378317	0.411644	0.963674	XM_018052435.1; XM_018052436.1; XM_018065245.1
GO:0001932	regulation of protein phosphorylation	biological_process	1	534	100	40482	0.38081	0.414187	0.75809	XM_018052885.1
GO:0038095	Fc-epsilon receptor signaling pathway	biological_process	1	534	101	40482	0.38549	0.418085	0.750584	XM_018046207.1
GO:0010212	response to ionizing radiation	biological_process	1	534	101	40482	0.38549	0.418085	0.750584	XM_018059764.1
GO:0006935	chemotaxis	biological_process	2	534	170	40482	0.38921	0.421605	0.89187	XM_018042946.1; XM_018046623.1
GO:0070830	bicellular tight junction assembly	biological_process	1	534	102	40482	0.390155	0.421943	0.743225	XM_018046434.1
GO:0043010	camera-type eye development	biological_process	1	534	102	40482	0.390155	0.421943	0.743225	XM_018048694.1
GO:0043124	negative regulation of I-kappaB kinase/NF-kappaB signaling	biological_process	1	534	102	40482	0.390155	0.421943	0.743225	XM_018057356.1
GO:0019886	antigen processing and presentation of exogenous peptide antigen via MHC class II	biological_process	1	534	102	40482	0.390155	0.421943	0.743225	XM_018065579.1
GO:0043525	positive regulation of neuron apoptotic process	biological_process	1	534	103	40482	0.394804	0.42628	0.73601	XM_018039192.1
GO:0007613	memory	biological_process	1	534	103	40482	0.394804	0.42628	0.73601	XM_018048812.1
GO:0016236	macroautophagy	biological_process	1	534	103	40482	0.394804	0.42628	0.73601	XM_018065502.1
GO:0006813	potassium ion transport	biological_process	1	534	104	40482	0.399436	0.430758	0.728933	XM_018045916.1
GO:0043966	histone H3 acetylation	biological_process	1	534	104	40482	0.399436	0.430758	0.728933	XM_018048812.1
GO:0008544	epidermis development	biological_process	1	534	105	40482	0.404052	0.434857	0.72199	XM_005675126.3
GO:0032956	regulation of actin cytoskeleton organization	biological_process	1	534	105	40482	0.404052	0.434857	0.72199	XM_018048050.1
GO:0042060	wound healing	biological_process	1	534	105	40482	0.404052	0.434857	0.72199	XM_018059377.1
GO:0042552	myelination	biological_process	1	534	105	40482	0.404052	0.434857	0.72199	XM_018065541.1
GO:0006890	retrograde vesicle-mediated transport, Golgi to ER	biological_process	1	534	105	40482	0.404052	0.434857	0.72199	XM_018065579.1
GO:0021549	cerebellum development	biological_process	1	534	106	40482	0.408651	0.438922	0.715179	XM_018050896.1
GO:0001947	heart looping	biological_process	1	534	106	40482	0.408651	0.438922	0.715179	XM_018057480.1
GO:0044255	cellular lipid metabolic process	biological_process	1	534	107	40482	0.413233	0.443485	0.708495	XM_018057745.1
GO:0032880	regulation of protein localization	biological_process	1	534	107	40482	0.413233	0.443485	0.708495	XM_018064081.1
GO:0016042	lipid catabolic process	biological_process	2	534	177	40482	0.413944	0.443892	0.856599	XM_018039171.1; XM_018062483.1
GO:0005975	carbohydrate metabolic process	biological_process	2	534	177	40482	0.413944	0.443892	0.856599	XM_018042521.1; XM_018042970.1
GO:0007596	blood coagulation	biological_process	3	534	249	40482	0.416853	0.446473	0.913361	XM_013968974.2; XM_018059057.1; XM_018061844.1
GO:0030036	actin cytoskeleton organization	biological_process	4	534	321	40482	0.417313	0.446587	0.94466	XM_018038322.1; XM_018046321.1; XM_018049058.1; XM_018065861.1
GO:0007264	small GTPase mediated signal transduction	biological_process	6	534	466	40482	0.417578	0.446587	0.976081	XM_018043347.1; XM_018047329.1; XM_018054065.1; XM_018055800.1; XM_018058877.1; XM_018066303.1
GO:0051592	response to calcium ion	biological_process	1	534	108	40482	0.417796	0.446587	0.701935	XM_018048812.1
GO:0007266	Rho protein signal transduction	biological_process	1	534	109	40482	0.422342	0.450543	0.695495	XM_018046321.1
GO:0006810	transport	biological_process	5	534	396	40482	0.423658	0.451767	0.957184	XM_005685276.3; XM_013964037.2; XM_018047358.1; XM_018048756.1; XM_018054329.1
GO:0032092	positive regulation of protein binding	biological_process	2	534	180	40482	0.424449	0.452429	0.842322	XM_018041209.1; XM_018048812.1
GO:0070373	negative regulation of ERK1 and ERK2 cascade	biological_process	1	534	110	40482	0.426869	0.454646	0.689173	XM_018046434.1
GO:0071277	cellular response to calcium ion	biological_process	1	534	111	40482	0.431378	0.459081	0.682964	XM_013971218.2
GO:0007219	Notch signaling pathway	biological_process	2	534	183	40482	0.434888	0.462448	0.828514	XM_005675126.3; XM_018048812.1
GO:0000910	cytokinesis	biological_process	1	534	112	40482	0.435868	0.463305	0.676866	XM_018046321.1
GO:0050896	response to stimulus	biological_process	1	534	113	40482	0.440338	0.467498	0.670876	XM_018041361.1
GO:0070588	calcium ion transmembrane transport	biological_process	1	534	113	40482	0.440338	0.467498	0.670876	XM_018048694.1
GO:0002576	platelet degranulation	biological_process	1	534	113	40482	0.440338	0.467498	0.670876	XM_018056290.1
GO:0007156	homophilic cell adhesion via plasma membrane adhesion molecules	biological_process	3	534	258	40482	0.44322	0.470184	0.8815	XM_005674783.3; XM_018050255.1; XM_018062079.1
GO:0006355	regulation of transcription, DNA-templated	biological_process	35	534	2642	40482	0.444698	0.471204	1.00428	XM_005676816.3; XM_005683871.3; XM_005688510.3; XM_005700187.3; XM_013971175.2; XM_018039042.1; XM_018039043.1; XM_018040231.1; XM_018040367.1; XM_018040437.1; XM_018040549.1; XM_018045608.1; XM_018045612.1; XM_018045746.1; XM_018045749.1; XM_018047343.1; XM_018048812.1; XM_018049622.1; XM_018050931.1; XM_018050936.1; XM_018051932.1; XM_018052044.1; XM_018052276.1; XM_018053985.1; XM_018055288.1;…
GO:0007254	JNK cascade	biological_process	1	534	114	40482	0.444789	0.471204	0.664991	XM_018047661.1
GO:0007519	skeletal muscle tissue development	biological_process	1	534	114	40482	0.444789	0.471204	0.664991	XM_018048812.1
GO:0006811	ion transport	biological_process	2	534	187	40482	0.448696	0.474859	0.810791	XM_005675219.3; XM_018049849.1
GO:0007179	transforming growth factor beta receptor signaling pathway	biological_process	2	534	187	40482	0.448696	0.474859	0.810791	XM_018053191.1; XM_018061576.1
GO:0009615	response to virus	biological_process	1	534	115	40482	0.44922	0.475038	0.659209	XM_005700083.3
GO:0006357	regulation of transcription from RNA polymerase II promoter	biological_process	9	534	705	40482	0.452603	0.478236	0.967774	XM_005693586.3; XM_018041209.1; XM_018042440.1; XM_018048929.1; XM_018051093.1; XM_018051098.1; XM_018058048.1; XM_018061302.1; XM_018064605.1
GO:0016485	protein processing	biological_process	1	534	116	40482	0.453632	0.479133	0.653526	XM_005677657.3
GO:0007218	neuropeptide signaling pathway	biological_process	1	534	120	40482	0.471071	0.496373	0.631742	XM_018060451.1
GO:0090630	activation of GTPase activity	biological_process	2	534	194	40482	0.47252	0.497704	0.781536	XM_018057852.1; XM_018057854.1
GO:0042384	cilium assembly	biological_process	4	534	349	40482	0.488689	0.51372	0.868871	XM_018040463.1; XM_018047611.1; XM_018049378.1; XM_018056290.1
GO:0048511	rhythmic process	biological_process	1	534	126	40482	0.496592	0.521617	0.601659	XM_018065502.1
GO:0007169	transmembrane receptor protein tyrosine kinase signaling pathway	biological_process	2	534	202	40482	0.499159	0.524107	0.750584	XM_018046073.1; XM_018065405.1
GO:0006869	lipid transport	biological_process	1	534	127	40482	0.500768	0.525383	0.596921	XM_018059640.1
GO:0045665	negative regulation of neuron differentiation	biological_process	1	534	127	40482	0.500768	0.525383	0.596921	XM_018060932.1
GO:0045860	positive regulation of protein kinase activity	biological_process	1	534	128	40482	0.504923	0.529534	0.592258	XM_018064081.1
GO:0050852	T cell receptor signaling pathway	biological_process	1	534	130	40482	0.513164	0.537543	0.583146	XM_018047853.1
GO:0042752	regulation of circadian rhythm	biological_process	1	534	130	40482	0.513164	0.537543	0.583146	XM_018065502.1
GO:0010468	regulation of gene expression	biological_process	2	534	209	40482	0.521897	0.546476	0.725445	XM_005676816.3; XM_018042305.1
GO:0007269	neurotransmitter secretion	biological_process	1	534	133	40482	0.525355	0.549665	0.569992	XM_018051393.1
GO:0009611	response to wounding	biological_process	1	534	135	40482	0.533367	0.557174	0.561548	XM_013967582.2
GO:0001503	ossification	biological_process	1	534	135	40482	0.533367	0.557174	0.561548	XM_018062079.1
GO:0006814	sodium ion transport	biological_process	1	534	135	40482	0.533367	0.557174	0.561548	XM_018062143.1
GO:0030509	BMP signaling pathway	biological_process	1	534	136	40482	0.537338	0.560445	0.557419	XM_018061576.1
GO:0006417	regulation of translation	biological_process	1	534	137	40482	0.541286	0.564342	0.55335	XM_005690460.3
GO:0007268	chemical synaptic transmission	biological_process	5	534	454	40482	0.554458	0.577398	0.834901	XM_018046434.1; XM_018047853.1; XM_018050896.1; XM_018060451.1; XM_018064546.1
GO:0072659	protein localization to plasma membrane	biological_process	1	534	142	40482	0.560673	0.582733	0.533866	XM_018046434.1
GO:0007062	sister chromatid cohesion	biological_process	1	534	143	40482	0.564479	0.586232	0.530133	XM_018065579.1
GO:0006508	proteolysis	biological_process	3	534	304	40482	0.570541	0.592067	0.748115	XM_013963989.2; XM_013965221.2; XM_018041622.1
GO:0006351	transcription, DNA-templated	biological_process	57	534	4470	40482	0.573977	0.59517	0.966692	XM_005675347.3; XM_005676816.3; XM_005688510.3; XM_005700187.3; XM_013971175.2; XM_013972572.2; XM_013975483.2; XM_018039781.1; XM_018040231.1; XM_018040407.1; XM_018040549.1; XM_018041209.1; XM_018041777.1; XM_018041778.1; XM_018041779.1; XM_018045418.1; XM_018045608.1; XM_018045612.1; XM_018045746.1; XM_018045749.1; XM_018046265.1; XM_018047343.1; XM_018047652.1; XM_018047758.1; XM_018049622.1;…
GO:0006816	calcium ion transport	biological_process	1	534	146	40482	0.575756	0.596782	0.51924	XM_018047283.1
GO:0038083	peptidyl-tyrosine autophosphorylation	biological_process	1	534	147	40482	0.579467	0.599929	0.515707	XM_018046073.1
GO:0007173	epidermal growth factor receptor signaling pathway	biological_process	1	534	147	40482	0.579467	0.599929	0.515707	XM_018046207.1
GO:0071456	cellular response to hypoxia	biological_process	1	534	147	40482	0.579467	0.599929	0.515707	XM_018065502.1
GO:0008152	metabolic process	biological_process	1	534	148	40482	0.583154	0.603513	0.512223	XM_018047605.1
GO:0070125	mitochondrial translational elongation	biological_process	1	534	150	40482	0.590458	0.610597	0.505393	XM_018056187.1
GO:0002244	hematopoietic progenitor cell differentiation	biological_process	1	534	151	40482	0.594073	0.61386	0.502046	XM_018040437.1
GO:0001558	regulation of cell growth	biological_process	1	534	151	40482	0.594073	0.61386	0.502046	XM_018046321.1
GO:0070124	mitochondrial translational initiation	biological_process	1	534	152	40482	0.597665	0.617094	0.498743	XM_018056187.1
GO:0032355	response to estradiol	biological_process	1	534	152	40482	0.597665	0.617094	0.498743	XM_018065033.1
GO:0006979	response to oxidative stress	biological_process	1	534	157	40482	0.615266	0.634285	0.48286	XM_018045780.1
GO:0030154	cell differentiation	biological_process	12	534	1051	40482	0.631712	0.649733	0.865564	NM_001291299.1; NM_001291300.1; NM_001314175.1; XM_005675126.3; XM_005675347.3; XM_018040494.1; XM_018040549.1; XM_018046073.1; XM_018055083.1; XM_018055084.1; XM_018065579.1; XM_018067233.1
GO:0010923	negative regulation of phosphatase activity	biological_process	1	534	162	40482	0.63227	0.649806	0.467957	XM_018056470.1
GO:0016567	protein ubiquitination	biological_process	6	534	578	40482	0.641635	0.658923	0.786945	XM_005683871.3; XM_005687667.3; XM_018046891.1; XM_018052688.1; XM_018053727.1; XM_018054043.1
GO:0032869	cellular response to insulin stimulus	biological_process	1	534	166	40482	0.645447	0.661819	0.456681	XM_018046390.1
GO:0006364	rRNA processing	biological_process	1	534	169	40482	0.655083	0.671183	0.448574	XM_018061949.1
GO:0042127	regulation of cell proliferation	biological_process	3	534	340	40482	0.65789	0.673801	0.668903	XM_005699594.3; XM_018039192.1; XM_018046073.1
GO:0043123	positive regulation of I-kappaB kinase/NF-kappaB signaling	biological_process	3	534	341	40482	0.660138	0.675843	0.666941	XM_018044698.1; XM_018052688.1; XM_018065406.1
GO:0006629	lipid metabolic process	biological_process	1	534	176	40482	0.676752	0.691791	0.430733	XM_018064156.1
GO:0006874	cellular calcium ion homeostasis	biological_process	1	534	180	40482	0.68863	0.703125	0.421161	XM_018065541.1
GO:0016925	protein sumoylation	biological_process	1	534	186	40482	0.705771	0.719525	0.407575	XM_018064981.1
GO:0007018	microtubule-based movement	biological_process	1	534	188	40482	0.711307	0.724339	0.403239	XM_018065579.1
GO:0002250	adaptive immune response	biological_process	2	534	278	40482	0.711843	0.724608	0.545388	XM_005677657.3; XM_018065405.1
GO:0007050	cell cycle arrest	biological_process	2	534	281	40482	0.718606	0.730656	0.539566	XM_018041209.1; XM_018065502.1
GO:0006511	ubiquitin-dependent protein catabolic process	biological_process	3	534	381	40482	0.74177	0.752774	0.596921	XM_005685783.3; XM_018059764.1; XM_018061092.1
GO:0018105	peptidyl-serine phosphorylation	biological_process	2	534	301	40482	0.760576	0.770393	0.503714	XM_018047661.1; XM_018055909.1
GO:0016568	chromatin modification	biological_process	2	534	304	40482	0.766413	0.776012	0.498743	XM_005700187.3; XM_018057356.1
GO:0000086	G2/M transition of mitotic cell cycle	biological_process	1	534	215	40482	0.777827	0.787269	0.3526	XM_005699594.3
GO:0032496	response to lipopolysaccharide	biological_process	1	534	217	40482	0.782178	0.791073	0.34935	XM_005688590.3
GO:0007030	Golgi organization	biological_process	1	534	219	40482	0.786453	0.794794	0.34616	XM_018067154.1
GO:0006897	endocytosis	biological_process	3	534	413	40482	0.79566	0.80349	0.550671	XM_005686384.3; XM_018046073.1; XM_018064156.1
GO:0007229	integrin-mediated signaling pathway	biological_process	1	534	224	40482	0.796821	0.804358	0.338433	XM_018046220.1
GO:0006888	ER to Golgi vesicle-mediated transport	biological_process	1	534	233	40482	0.814365	0.821446	0.32536	XM_018041978.1
GO:0015031	protein transport	biological_process	8	534	878	40482	0.820325	0.82705	0.690742	XM_005694774.3; XM_018042452.1; XM_018044416.1; XM_018048365.1; XM_018048676.1; XM_018050920.1; XM_018054065.1; XM_018059384.1
GO:0007275	multicellular organism development	biological_process	9	534	965	40482	0.82054	0.82705	0.707027	XM_005675126.3; XM_005694774.3; XM_018042615.1; XM_018043147.1; XM_018048117.1; XM_018051566.1; XM_018058048.1; XM_018058793.1; XM_018067233.1
GO:0007067	mitotic nuclear division	biological_process	4	534	548	40482	0.850437	0.856214	0.55335	XM_018046274.1; XM_018057715.1; XM_018059417.1; XM_018061949.1
GO:0007608	sensory perception of smell	biological_process	3	534	467	40482	0.865749	0.870316	0.486996	XM_018043157.1; XM_018051046.1; XM_018065245.1
GO:0043547	positive regulation of GTPase activity	biological_process	1	534	301	40482	0.908528	0.911946	0.251857	XM_018052149.1
GO:0042787	protein ubiquitination involved in ubiquitin-dependent protein catabolic process	biological_process	1	534	301	40482	0.908528	0.911946	0.251857	XM_018052688.1
GO:0006886	intracellular protein transport	biological_process	2	534	447	40482	0.935493	0.938307	0.33919	XM_018055510.1; XM_018059827.1
GO:0007186	G-protein coupled receptor signaling pathway	biological_process	9	534	1207	40482	0.958251	0.960411	0.56527	XM_005684265.3; XM_005691336.3; XM_013973941.2; XM_018039268.1; XM_018039270.1; XM_018040002.1; XM_018046321.1; XM_018052542.1; XM_018056270.1
GO:0005605	basal lamina	cellular_component	6	534	45	40482	1.96507e-06	0.000269632	10.1079	XM_005684732.3; XM_005700225.3; XM_018044169.1; XM_018046434.1; XM_018056270.1; XM_018066641.1
GO:0044798	nuclear transcription factor complex	cellular_component	3	534	10	40482	5.90338e-06	0.000525007	22.7427	XM_018039042.1; XM_018039043.1; XM_018057480.1
GO:0005587	collagen type IV trimer	cellular_component	3	534	11	40482	9.17981e-06	0.000597359	20.6752	XM_005700225.3; XM_018044168.1; XM_018044169.1
GO:0035692	macrophage migration inhibitory factor receptor complex	cellular_component	2	534	5	40482	2.2379e-05	0.00102944	30.3236	XM_018059241.1; XM_018059242.1
GO:0055036	virion membrane	cellular_component	2	534	5	40482	2.2379e-05	0.00102944	30.3236	XM_018061398.1; XM_018066631.1
GO:0070435	Shc-EGFR complex	cellular_component	1	534	2	40482	0.000173682	0.00310134	37.9045	XM_018046207.1
GO:0000775	chromosome, centromeric region	cellular_component	7	534	118	40482	0.000179023	0.00310134	4.49714	XM_005693549.3; XM_005700455.3; XM_013970518.2; XM_018044532.1; XM_018066062.1; XM_018066065.1; XM_018066070.1
GO:0005576	extracellular region	cellular_component	44	534	1950	40482	0.000225263	0.00370989	1.71056	NM_001285545.1; NM_001285546.1; NM_001285585.1; NM_001285620.1; XM_005681316.3; XM_005681721.2; XM_005684210.3; XM_005684732.3; XM_005685390.3; XM_005686292.3; XM_005695856.3; XM_005700225.3; XM_013962501.2; XM_013964230.2; XM_013964674.2; XM_013964675.2; XM_013964676.2; XM_013964699.2; XM_013965221.2; XM_013973941.2; XM_013977249.2; XM_018038479.1; XM_018039268.1; XM_018039270.1; XM_018039861.1;…
GO:0019034	viral replication complex	cellular_component	2	534	10	40482	0.000255628	0.00387801	15.1618	XM_005700455.3; XM_018044532.1
GO:1990904	ribonucleoprotein complex	cellular_component	2	534	11	40482	0.000348046	0.00501939	13.7835	XM_005700455.3; XM_018044532.1
GO:1902737	dendritic filopodium	cellular_component	2	534	12	40482	0.00045952	0.00542509	12.6348	XM_005700455.3; XM_018044532.1
GO:0019031	viral envelope	cellular_component	2	534	12	40482	0.00045952	0.00542509	12.6348	XM_018061398.1; XM_018066631.1
GO:0035355	Toll-like receptor 2-Toll-like receptor 6 protein complex	cellular_component	1	534	3	40482	0.000516481	0.00542509	25.2697	XM_018049147.1
GO:0044228	host cell surface	cellular_component	1	534	3	40482	0.000516481	0.00542509	25.2697	XM_018062453.1
GO:0010494	cytoplasmic stress granule	cellular_component	7	534	146	40482	0.000748946	0.00684311	3.63468	XM_005698540.3; XM_013973718.2; XM_018050452.1; XM_018050931.1; XM_018050936.1; XM_018055598.1; XM_018058311.1
GO:0005925	focal adhesion	cellular_component	22	534	846	40482	0.00100873	0.00785007	1.97139	XM_005687667.3; XM_005694774.3; XM_013968974.2; XM_018046740.1; XM_018047052.1; XM_018047056.1; XM_018047664.1; XM_018047665.1; XM_018047666.1; XM_018048050.1; XM_018048365.1; XM_018052307.1; XM_018052310.1; XM_018058311.1; XM_018059241.1; XM_018059242.1; XM_018059566.1; XM_018059669.1; XM_018065036.1; XM_018065245.1; XM_018066033.1; XM_018066036.1
GO:0071821	FANCM-MHF complex	cellular_component	1	534	4	40482	0.00102392	0.00785007	18.9522	XM_013973158.2
GO:0005618	cell wall	cellular_component	1	534	4	40482	0.00102392	0.00785007	18.9522	XM_018042970.1
GO:0017109	glutamate-cysteine ligase complex	cellular_component	1	534	4	40482	0.00102392	0.00785007	18.9522	XM_018045780.1
GO:0033186	CAF-1 complex	cellular_component	1	534	4	40482	0.00102392	0.00785007	18.9522	XM_018050869.1
GO:0019028	viral capsid	cellular_component	1	534	4	40482	0.00102392	0.00785007	18.9522	XM_018066631.1
GO:0005608	laminin-3 complex	cellular_component	1	534	4	40482	0.00102392	0.00785007	18.9522	XM_018066641.1
GO:0097386	glial cell projection	cellular_component	2	534	16	40482	0.00112463	0.00828874	9.47612	XM_005700455.3; XM_018044532.1
GO:0042582	azurophil granule	cellular_component	2	534	16	40482	0.00112463	0.00828874	9.47612	XM_018048365.1; XM_018065541.1
GO:0016529	sarcoplasmic reticulum	cellular_component	5	534	90	40482	0.0012518	0.00915012	4.21161	XM_018041978.1; XM_018047283.1; XM_018054472.1; XM_018054473.1; XM_018054474.1
GO:0000790	nuclear chromatin	cellular_component	14	534	460	40482	0.00133359	0.00962121	2.30723	XM_005675126.3; XM_018040211.1; XM_018040215.1; XM_018040217.1; XM_018041209.1; XM_018046074.1; XM_018046077.1; XM_018050869.1; XM_018051093.1; XM_018051098.1; XM_018057480.1; XM_018058367.1; XM_018064981.1; XM_018065033.1
GO:1990812	growth cone filopodium	cellular_component	2	534	18	40482	0.00160695	0.0102341	8.42322	XM_005700455.3; XM_018044532.1
GO:1990385	meiotic spindle midzone	cellular_component	1	534	5	40482	0.00169162	0.0102341	15.1618	XM_005693549.3
GO:0002178	palmitoyltransferase complex	cellular_component	1	534	5	40482	0.00169162	0.0102341	15.1618	XM_018042032.1
GO:0031228	intrinsic component of Golgi membrane	cellular_component	1	534	5	40482	0.00169162	0.0102341	15.1618	XM_018042032.1
GO:0002945	cyclin K-CDK13 complex	cellular_component	1	534	5	40482	0.00169162	0.0102341	15.1618	XM_018046992.1
GO:0071008	U2-type post-mRNA release spliceosomal complex	cellular_component	1	534	5	40482	0.00169162	0.0102341	15.1618	XM_018055288.1
GO:0043260	laminin-11 complex	cellular_component	1	534	5	40482	0.00169162	0.0102341	15.1618	XM_018066641.1
GO:0060076	excitatory synapse	cellular_component	3	534	42	40482	0.0022535	0.0127075	5.41493	XM_018041434.1; XM_018041440.1; XM_018064546.1
GO:0036464	cytoplasmic ribonucleoprotein granule	cellular_component	3	534	43	40482	0.00245904	0.0127075	5.289	XM_005700455.3; XM_018044532.1; XM_018058311.1
GO:0000159	protein phosphatase type 2A complex	cellular_component	3	534	43	40482	0.00245904	0.0127075	5.289	XM_018066062.1; XM_018066065.1; XM_018066070.1
GO:0048786	presynaptic active zone	cellular_component	5	534	103	40482	0.00249167	0.0127075	3.68005	XM_018048676.1; XM_018051393.1; XM_018052435.1; XM_018052436.1; XM_018057912.1
GO:0043293	apoptosome	cellular_component	1	534	6	40482	0.00251527	0.0127075	12.6348	NM_001314175.1
GO:0031436	BRCA1-BARD1 complex	cellular_component	1	534	6	40482	0.00251527	0.0127075	12.6348	XM_013972572.2
GO:0005726	perichromatin fibrils	cellular_component	1	534	6	40482	0.00251527	0.0127075	12.6348	XM_018046891.1
GO:0005583	fibrillar collagen trimer	cellular_component	1	534	6	40482	0.00251527	0.0127075	12.6348	XM_018052661.1
GO:0030981	cortical microtubule cytoskeleton	cellular_component	1	534	6	40482	0.00251527	0.0127075	12.6348	XM_018057715.1
GO:0071598	neuronal ribonucleoprotein granule	cellular_component	2	534	21	40482	0.00254341	0.0127075	7.2199	XM_005700455.3; XM_018044532.1
GO:0016023	cytoplasmic, membrane-bounded vesicle	cellular_component	12	534	397	40482	0.0026259	0.0130952	2.29146	XM_018041361.1; XM_018041434.1; XM_018041440.1; XM_018041777.1; XM_018041778.1; XM_018041779.1; XM_018046252.1; XM_018046274.1; XM_018048117.1; XM_018055510.1; XM_018058446.1; XM_018063950.1
GO:0005856	cytoskeleton	cellular_component	23	534	971	40482	0.00276032	0.0137398	1.79568	XM_005689558.3; XM_013977249.2; XM_018038322.1; XM_018039641.1; XM_018039829.1; XM_018040549.1; XM_018041978.1; XM_018046133.1; XM_018046274.1; XM_018049058.1; XM_018049378.1; XM_018049699.1; XM_018049849.1; XM_018052307.1; XM_018052714.1; XM_018054302.1; XM_018058758.1; XM_018059566.1; XM_018059669.1; XM_018060865.1; XM_018065036.1; XM_018066033.1; XM_018066036.1
GO:0000932	cytoplasmic mRNA processing body	cellular_component	7	534	185	40482	0.0033339	0.0157315	2.86845	XM_005676737.2; XM_013973718.2; XM_018040461.1; XM_018044698.1; XM_018053752.1; XM_018060932.1; XM_018062388.1
GO:0005683	U7 snRNP	cellular_component	1	534	7	40482	0.00349066	0.0157315	10.8299	XM_018054471.1
GO:1990454	L-type voltage-gated calcium channel complex	cellular_component	2	534	24	40482	0.00375885	0.0166037	6.31742	XM_018047283.1; XM_018048694.1
GO:0031012	extracellular matrix	cellular_component	8	534	232	40482	0.00391035	0.0172159	2.6141	XM_018043209.1; XM_018046623.1; XM_018053656.1; XM_018058266.1; XM_018058267.1; XM_018058268.1; XM_018065885.1; XM_018065887.1
GO:0042585	germinal vesicle	cellular_component	1	534	8	40482	0.00461365	0.018427	9.47612	XM_005693549.3
GO:1990130	Iml1 complex	cellular_component	1	534	8	40482	0.00461365	0.018427	9.47612	XM_018040087.1
GO:0005964	phosphorylase kinase complex	cellular_component	1	534	8	40482	0.00461365	0.018427	9.47612	XM_018043848.1
GO:0034066	RIC1-RGP1 guanyl-nucleotide exchange factor complex	cellular_component	1	534	8	40482	0.00461365	0.018427	9.47612	XM_018052149.1
GO:1990111	spermatoproteasome complex	cellular_component	1	534	8	40482	0.00461365	0.018427	9.47612	XM_018062174.1
GO:0005887	integral component of plasma membrane	cellular_component	44	534	2275	40482	0.00473304	0.018552	1.4662	XM_005676274.3; XM_005676275.3; XM_005684265.3; XM_005685276.3; XM_005695815.3; XM_005699018.3; XM_013962501.2; XM_013964037.2; XM_013971950.2; XM_018040002.1; XM_018041361.1; XM_018041434.1; XM_018041440.1; XM_018041760.1; XM_018041777.1; XM_018041778.1; XM_018041779.1; XM_018045961.1; XM_018047358.1; XM_018048050.1; XM_018049147.1; XM_018049596.1; XM_018050896.1; XM_018051201.1; XM_018052296.1;…
GO:0005845	mRNA cap binding complex	cellular_component	2	534	27	40482	0.00527566	0.0201654	5.61548	XM_005700455.3; XM_018044532.1
GO:0009986	cell surface	cellular_component	19	534	806	40482	0.00574065	0.0209738	1.78706	XM_005674783.3; XM_005689044.3; XM_013962501.2; XM_013968974.2; XM_018041434.1; XM_018041440.1; XM_018045961.1; XM_018046220.1; XM_018052435.1; XM_018052436.1; XM_018053191.1; XM_018056270.1; XM_018059241.1; XM_018059242.1; XM_018059669.1; XM_018062453.1; XM_018063316.1; XM_018065033.1; XM_018066839.1
GO:0030991	intraciliary transport particle A	cellular_component	2	534	28	40482	0.00585152	0.0209738	5.41493	XM_018040463.1; XM_018049378.1
GO:0033557	Slx1-Slx4 complex	cellular_component	1	534	9	40482	0.00588021	0.0209738	8.42322	XM_013974903.2
GO:0097361	CIA complex	cellular_component	1	534	9	40482	0.00588021	0.0209738	8.42322	XM_018040437.1
GO:0071953	elastic fiber	cellular_component	1	534	9	40482	0.00588021	0.0209738	8.42322	XM_018064747.1
GO:0045180	basal cortex	cellular_component	2	534	29	40482	0.00646355	0.0224249	5.22821	XM_018059711.1; XM_018065014.1
GO:0043197	dendritic spine	cellular_component	9	534	300	40482	0.00694584	0.0239114	2.27427	XM_005684732.3; XM_005700455.3; XM_018044532.1; XM_018049849.1; XM_018050146.1; XM_018050503.1; XM_018052435.1; XM_018052436.1; XM_018064546.1
GO:0031253	cell projection membrane	cellular_component	2	534	30	40482	0.00711228	0.0239114	5.05393	XM_018046434.1; XM_018056270.1
GO:0031085	BLOC-3 complex	cellular_component	1	534	10	40482	0.00728635	0.0239114	7.5809	XM_018041361.1
GO:0034366	spherical high-density lipoprotein particle	cellular_component	1	534	10	40482	0.00728635	0.0239114	7.5809	XM_018051875.1
GO:0034715	pICln-Sm protein complex	cellular_component	1	534	10	40482	0.00728635	0.0239114	7.5809	XM_018054471.1
GO:0044309	neuron spine	cellular_component	1	534	10	40482	0.00728635	0.0239114	7.5809	XM_018064546.1
GO:0005604	basement membrane	cellular_component	6	534	170	40482	0.00762752	0.0250003	2.67561	XM_005684732.3; XM_018055991.1; XM_018058266.1; XM_018058267.1; XM_018058268.1; XM_018066641.1
GO:0030863	cortical cytoskeleton	cellular_component	3	534	60	40482	0.00815459	0.0263077	3.79045	XM_005676274.3; XM_005676275.3; XM_018064546.1
GO:0005788	endoplasmic reticulum lumen	cellular_component	8	534	261	40482	0.00825787	0.0265446	2.32365	XM_005700225.3; XM_013965221.2; XM_018044168.1; XM_018044169.1; XM_018052661.1; XM_018060387.1; XM_018062001.1; XM_018062002.1
GO:0030529	intracellular ribonucleoprotein complex	cellular_component	8	534	261	40482	0.00825787	0.0265446	2.32365	XM_005700455.3; XM_018044532.1; XM_018047664.1; XM_018047665.1; XM_018047666.1; XM_018051070.1; XM_018058311.1; XM_018066919.1
GO:0061617	MICOS complex	cellular_component	1	534	11	40482	0.0088282	0.0269801	6.89173	XM_005686705.3
GO:0032133	chromosome passenger complex	cellular_component	1	534	11	40482	0.0088282	0.0269801	6.89173	XM_005693549.3
GO:0097025	MPP7-DLG1-LIN7 complex	cellular_component	1	534	11	40482	0.0088282	0.0269801	6.89173	XM_018046434.1
GO:0019908	nuclear cyclin-dependent protein kinase holoenzyme complex	cellular_component	1	534	11	40482	0.0088282	0.0269801	6.89173	XM_018046992.1
GO:0031224	intrinsic component of membrane	cellular_component	1	534	11	40482	0.0088282	0.0269801	6.89173	XM_018049013.1
GO:0061673	mitotic spindle astral microtubule	cellular_component	1	534	11	40482	0.0088282	0.0269801	6.89173	XM_018059417.1
GO:0005641	nuclear envelope lumen	cellular_component	1	534	11	40482	0.0088282	0.0269801	6.89173	XM_018059640.1
GO:1990879	CST complex	cellular_component	1	534	11	40482	0.0088282	0.0269801	6.89173	XM_018064620.1
GO:0043235	receptor complex	cellular_component	7	534	222	40482	0.0096972	0.0292671	2.39037	XM_018041777.1; XM_018041778.1; XM_018041779.1; XM_018048050.1; XM_018052435.1; XM_018052436.1; XM_018064156.1
GO:0042583	chromaffin granule	cellular_component	1	534	12	40482	0.0105019	0.0297443	6.31742	XM_018051875.1
GO:0019897	extrinsic component of plasma membrane	cellular_component	3	534	66	40482	0.0113335	0.0316294	3.44586	XM_005685783.3; XM_005700455.3; XM_018044532.1
GO:0001527	microfibril	cellular_component	2	534	36	40482	0.0118012	0.0326958	4.21161	XM_018044904.1; XM_018064747.1
GO:0032587	ruffle membrane	cellular_component	7	534	230	40482	0.0118206	0.0326958	2.30723	XM_018038322.1; XM_018043347.1; XM_018046274.1; XM_018048436.1; XM_018051046.1; XM_018052044.1; XM_018067154.1
GO:0090543	Flemming body	cellular_component	1	534	13	40482	0.0123038	0.0326958	5.83146	XM_018055384.1
GO:0034364	high-density lipoprotein particle	cellular_component	2	534	37	40482	0.0127189	0.0336313	4.09778	XM_005684265.3; XM_018052542.1
GO:0098794	postsynapse	cellular_component	2	534	37	40482	0.0127189	0.0336313	4.09778	XM_005700455.3; XM_018044532.1
GO:0010369	chromocenter	cellular_component	2	534	38	40482	0.0136763	0.0358432	3.98995	XM_005700455.3; XM_018044532.1
GO:0032433	filopodium tip	cellular_component	2	534	38	40482	0.0136763	0.0358432	3.98995	XM_005700455.3; XM_018044532.1
GO:0014069	postsynaptic density	cellular_component	13	534	542	40482	0.0138461	0.0359188	1.8183	XM_005700455.3; XM_018041859.1; XM_018041864.1; XM_018044532.1; XM_018046252.1; XM_018046434.1; XM_018048694.1; XM_018049849.1; XM_018050146.1; XM_018052435.1; XM_018052436.1; XM_018063950.1; XM_018064546.1
GO:0031313	extrinsic component of endosome membrane	cellular_component	1	534	14	40482	0.0142302	0.0359188	5.41493	XM_005685783.3
GO:0033596	TSC1-TSC2 complex	cellular_component	1	534	14	40482	0.0142302	0.0359188	5.41493	XM_018039829.1
GO:0035068	micro-ribonucleoprotein complex	cellular_component	1	534	14	40482	0.0142302	0.0359188	5.41493	XM_018040461.1
GO:0005955	calcineurin complex	cellular_component	1	534	14	40482	0.0142302	0.0359188	5.41493	XM_018042305.1
GO:0005751	mitochondrial respiratory chain complex IV	cellular_component	1	534	14	40482	0.0142302	0.0359188	5.41493	XM_018057680.1
GO:0030665	clathrin-coated vesicle membrane	cellular_component	2	534	39	40482	0.0146736	0.0367254	3.88764	XM_005694774.3; XM_018040549.1
GO:0005614	interstitial matrix	cellular_component	2	534	40	40482	0.0157111	0.0390654	3.79045	XM_013974742.2; XM_018043157.1
GO:0042555	MCM complex	cellular_component	1	534	15	40482	0.0162775	0.0392307	5.05393	XM_005697841.3
GO:0035748	myelin sheath abaxonal region	cellular_component	1	534	15	40482	0.0162775	0.0392307	5.05393	XM_018046434.1
GO:0005687	U4 snRNP	cellular_component	1	534	15	40482	0.0162775	0.0392307	5.05393	XM_018054471.1
GO:0005844	polysome	cellular_component	3	534	75	40482	0.0174349	0.0416812	3.03236	XM_005700455.3; XM_018044532.1; XM_018064097.1
GO:0042629	mast cell granule	cellular_component	2	534	42	40482	0.0179069	0.0423805	3.60995	XM_018046133.1; XM_018048365.1
GO:0005634	nucleus	cellular_component	169	534	11203	40482	0.0181964	0.0423805	1.1436	NM_001291299.1; NM_001291300.1; NM_001314175.1; XM_005675126.3; XM_005675347.3; XM_005676816.3; XM_005677348.3; XM_005680143.3; XM_005681920.3; XM_005683105.3; XM_005683871.3; XM_005687667.3; XM_005687741.3; XM_005690460.3; XM_005691031.3; XM_005692181.3; XM_005693549.3; XM_005693586.3; XM_005697841.3; XM_005698540.3; XM_005699109.3; XM_005699192.3; XM_005699594.3; XM_005700455.3; XM_013963989.2;…
GO:0043190	ATP-binding cassette (ABC) transporter complex	cellular_component	1	534	16	40482	0.0184422	0.0423805	4.73806	XM_005686074.3
GO:0008250	oligosaccharyltransferase complex	cellular_component	1	534	16	40482	0.0184422	0.0423805	4.73806	XM_018042119.1
GO:0043020	NADPH oxidase complex	cellular_component	1	534	16	40482	0.0184422	0.0423805	4.73806	XM_018061848.1
GO:0005794	Golgi apparatus	cellular_component	32	534	1701	40482	0.0185659	0.0426282	1.42615	XM_005675219.3; XM_005675347.3; XM_005684265.3; XM_005685783.3; XM_005687209.3; XM_005689044.3; XM_018038322.1; XM_018039192.1; XM_018040231.1; XM_018040461.1; XM_018040549.1; XM_018041434.1; XM_018041440.1; XM_018046148.1; XM_018046252.1; XM_018046274.1; XM_018046434.1; XM_018046992.1; XM_018049147.1; XM_018052296.1; XM_018052542.1; XM_018054329.1; XM_018055510.1; XM_018055909.1; XM_018059241.1;…
GO:0071564	npBAF complex	cellular_component	2	534	43	40482	0.0190655	0.0433276	3.526	XM_018051093.1; XM_018051098.1
GO:0000780	condensed nuclear chromosome, centromeric region	cellular_component	1	534	17	40482	0.0207209	0.0455381	4.45935	XM_005693549.3
GO:0098536	deuterosome	cellular_component	1	534	17	40482	0.0207209	0.0455381	4.45935	XM_013962596.2
GO:0000125	PCAF complex	cellular_component	1	534	17	40482	0.0207209	0.0455381	4.45935	XM_018040231.1
GO:0043219	lateral loop	cellular_component	1	534	17	40482	0.0207209	0.0455381	4.45935	XM_018046434.1
GO:0031415	NatA complex	cellular_component	1	534	17	40482	0.0207209	0.0455381	4.45935	XM_018056801.1
GO:0031594	neuromuscular junction	cellular_component	5	534	162	40482	0.0209555	0.045978	2.33978	XM_005700225.3; XM_018040313.1; XM_018044169.1; XM_018046434.1; XM_018051393.1
GO:0016514	SWI/SNF complex	cellular_component	2	534	46	40482	0.0227847	0.0491689	3.29604	XM_018051093.1; XM_018051098.1
GO:0070938	contractile ring	cellular_component	1	534	18	40482	0.0231101	0.0491689	4.21161	XM_005693549.3
GO:0005849	mRNA cleavage factor complex	cellular_component	1	534	18	40482	0.0231101	0.0491689	4.21161	XM_018059052.1
GO:0005795	Golgi stack	cellular_component	3	534	83	40482	0.0243004	0.0513328	2.74008	XM_005689044.3; XM_005692274.3; XM_018042032.1
GO:0070531	BRCA1-A complex	cellular_component	1	534	19	40482	0.0256066	0.0521117	3.98995	XM_013972572.2
GO:0043240	Fanconi anaemia nuclear complex	cellular_component	1	534	19	40482	0.0256066	0.0521117	3.98995	XM_013973158.2
GO:0000445	THO complex part of transcription export complex	cellular_component	1	534	19	40482	0.0256066	0.0521117	3.98995	XM_018061015.1
GO:0032839	dendrite cytoplasm	cellular_component	1	534	19	40482	0.0256066	0.0521117	3.98995	XM_018064546.1
GO:0001739	sex chromatin	cellular_component	1	534	19	40482	0.0256066	0.0521117	3.98995	XM_018064981.1
GO:0031588	nucleotide-activated protein kinase complex	cellular_component	1	534	19	40482	0.0256066	0.0521117	3.98995	XM_018065502.1
GO:0016459	myosin complex	cellular_component	3	534	85	40482	0.0262378	0.0532338	2.67561	XM_018054465.1; XM_018054467.1; XM_018061520.1
GO:0070419	nonhomologous end joining complex	cellular_component	1	534	20	40482	0.0282072	0.0553359	3.79045	XM_005687741.3
GO:0008385	IkappaB kinase complex	cellular_component	1	534	20	40482	0.0282072	0.0553359	3.79045	XM_018048676.1
GO:0034709	methylosome	cellular_component	1	534	20	40482	0.0282072	0.0553359	3.79045	XM_018054471.1
GO:0070461	SAGA-type complex	cellular_component	1	534	20	40482	0.0282072	0.0553359	3.79045	XM_018056669.1
GO:0000214	tRNA-intron endonuclease complex	cellular_component	1	534	20	40482	0.0282072	0.0553359	3.79045	XM_018059052.1
GO:0034362	low-density lipoprotein particle	cellular_component	1	534	20	40482	0.0282072	0.0553359	3.79045	XM_018059640.1
GO:0005839	proteasome core complex	cellular_component	1	534	20	40482	0.0282072	0.0553359	3.79045	XM_018062174.1
GO:0030673	axolemma	cellular_component	2	534	51	40482	0.0297951	0.0580242	2.9729	XM_005674783.3; XM_018041978.1
GO:0005671	Ada2/Gcn5/Ada3 transcription activator complex	cellular_component	2	534	51	40482	0.0297951	0.0580242	2.9729	XM_018045608.1; XM_018045612.1
GO:0005782	peroxisomal matrix	cellular_component	2	534	51	40482	0.0297951	0.0580242	2.9729	XM_018048533.1; XM_018048535.1
GO:0005778	peroxisomal membrane	cellular_component	3	534	89	40482	0.0303837	0.0590718	2.55536	XM_005686074.3; XM_018048533.1; XM_018048535.1
GO:0042581	specific granule	cellular_component	1	534	21	40482	0.0309086	0.0590718	3.60995	XM_018048365.1
GO:0043195	terminal bouton	cellular_component	4	534	132	40482	0.0310609	0.0593204	2.29724	XM_018040313.1; XM_018049058.1; XM_018052435.1; XM_018052436.1
GO:0016604	nuclear body	cellular_component	3	534	90	40482	0.031477	0.0596877	2.52697	XM_018052276.1; XM_018058564.1; XM_018064981.1
GO:0031616	spindle pole centrosome	cellular_component	1	534	22	40482	0.0337079	0.0621941	3.44586	XM_005693549.3
GO:0030666	endocytic vesicle membrane	cellular_component	2	534	54	40482	0.034485	0.0634086	2.80774	XM_018048050.1; XM_018064546.1
GO:0071565	nBAF complex	cellular_component	2	534	54	40482	0.034485	0.0634086	2.80774	XM_018051093.1; XM_018051098.1
GO:0009898	cytoplasmic side of plasma membrane	cellular_component	3	534	93	40482	0.0348943	0.0640288	2.44545	XM_013962501.2; XM_018046434.1; XM_018060865.1
GO:0005637	nuclear inner membrane	cellular_component	3	534	94	40482	0.0360793	0.0659822	2.41944	XM_005675219.3; XM_018048132.1; XM_018061576.1
GO:0001750	photoreceptor outer segment	cellular_component	3	534	95	40482	0.0372873	0.0671725	2.39397	XM_018040463.1; XM_018049378.1; XM_018053191.1
GO:0005654	nucleoplasm	cellular_component	82	534	5198	40482	0.0373876	0.0673077	1.19591	XM_005675126.3; XM_005675347.3; XM_005681135.3; XM_005683871.3; XM_005685783.3; XM_005688510.3; XM_005697841.3; XM_005699109.3; XM_005699192.3; XM_005699594.3; XM_005700187.3; XM_005700455.3; XM_013963989.2; XM_013973158.2; XM_013974903.2; XM_013975483.2; XM_018039042.1; XM_018039043.1; XM_018039192.1; XM_018039781.1; XM_018040231.1; XM_018040407.1; XM_018040461.1; XM_018041209.1; XM_018041434.1;…
GO:0071944	cell periphery	cellular_component	2	534	56	40482	0.0378108	0.0676588	2.70746	XM_005686353.3; XM_018061520.1
GO:0030018	Z disc	cellular_component	8	534	341	40482	0.0384255	0.0687126	1.77851	XM_018039641.1; XM_018041528.1; XM_018041978.1; XM_018042305.1; XM_018048694.1; XM_018050146.1; XM_018051566.1; XM_018059566.1
GO:0005791	rough endoplasmic reticulum	cellular_component	3	534	96	40482	0.0385183	0.0687864	2.36903	XM_005675126.3; XM_018052435.1; XM_018052436.1
GO:0010008	endosome membrane	cellular_component	7	534	289	40482	0.0390712	0.0695323	1.8362	XM_005693517.3; XM_018046207.1; XM_018052435.1; XM_018052436.1; XM_018054065.1; XM_018055510.1; XM_018061520.1
GO:0000794	condensed nuclear chromosome	cellular_component	2	534	57	40482	0.039533	0.0695323	2.65996	XM_005699594.3; XM_018049800.1
GO:0030425	dendrite	cellular_component	16	534	803	40482	0.0396492	0.0695948	1.51052	XM_005675126.3; XM_005700455.3; XM_013973659.2; XM_018039829.1; XM_018044532.1; XM_018045916.1; XM_018048050.1; XM_018049800.1; XM_018049849.1; XM_018050300.1; XM_018050931.1; XM_018050936.1; XM_018053191.1; XM_018059417.1; XM_018063316.1; XM_018065033.1
GO:0072372	primary cilium	cellular_component	4	534	142	40482	0.0405288	0.0709986	2.13546	XM_018040463.1; XM_018040508.1; XM_018044416.1; XM_018054065.1
GO:0070062	extracellular exosome	cellular_component	66	534	4127	40482	0.0442907	0.0757971	1.21236	NM_001285615.1; NM_001314175.1; XM_005679966.3; XM_005681316.3; XM_005684732.3; XM_005686353.3; XM_005694774.3; XM_005698540.3; XM_005700083.3; XM_013963989.2; XM_013968974.2; XM_013971950.2; XM_013973659.2; XM_018038972.1; XM_018039110.1; XM_018039672.1; XM_018042032.1; XM_018042916.1; XM_018042946.1; XM_018043147.1; XM_018043209.1; XM_018044416.1; XM_018045961.1; XM_018046220.1; XM_018046434.1;…
GO:0005891	voltage-gated calcium channel complex	cellular_component	3	534	101	40482	0.045019	0.0766489	2.25175	XM_018047283.1; XM_018047853.1; XM_018048694.1
GO:0097427	microtubule bundle	cellular_component	1	534	26	40482	0.0458227	0.0766489	2.91573	XM_018043181.1
GO:0031256	leading edge membrane	cellular_component	1	534	26	40482	0.0458227	0.0766489	2.91573	XM_018053191.1
GO:0005686	U2 snRNP	cellular_component	1	534	26	40482	0.0458227	0.0766489	2.91573	XM_018054471.1
GO:0030669	clathrin-coated endocytic vesicle membrane	cellular_component	1	534	26	40482	0.0458227	0.0766489	2.91573	XM_018065245.1
GO:0020002	host cell plasma membrane	cellular_component	1	534	26	40482	0.0458227	0.0766489	2.91573	XM_018066631.1
GO:0005913	cell-cell adherens junction	cellular_component	11	534	526	40482	0.0483054	0.0799202	1.58536	XM_005685783.3; XM_018040528.1; XM_018040530.1; XM_018040534.1; XM_018041528.1; XM_018042260.1; XM_018043181.1; XM_018046434.1; XM_018049488.1; XM_018059566.1; XM_018065014.1
GO:0031527	filopodium membrane	cellular_component	1	534	27	40482	0.0490665	0.0799202	2.80774	XM_018050503.1
GO:0005682	U5 snRNP	cellular_component	1	534	27	40482	0.0490665	0.0799202	2.80774	XM_018054471.1
GO:0044306	neuron projection terminus	cellular_component	1	534	27	40482	0.0490665	0.0799202	2.80774	XM_018064546.1
GO:0043204	perikaryon	cellular_component	5	534	202	40482	0.0522698	0.0842546	1.87646	XM_005700455.3; XM_018044532.1; XM_018050146.1; XM_018052435.1; XM_018052436.1
GO:0097038	perinuclear endoplasmic reticulum	cellular_component	1	534	28	40482	0.0523907	0.0842546	2.70746	XM_018045916.1
GO:0016327	apicolateral plasma membrane	cellular_component	1	534	28	40482	0.0523907	0.0842546	2.70746	XM_018050503.1
GO:0016442	RISC complex	cellular_component	1	534	28	40482	0.0523907	0.0842546	2.70746	XM_018053752.1
GO:0000124	SAGA complex	cellular_component	1	534	28	40482	0.0523907	0.0842546	2.70746	XM_018056669.1
GO:0045335	phagocytic vesicle	cellular_component	2	534	64	40482	0.0526706	0.0845519	2.36903	XM_005684265.3; XM_018052542.1
GO:0045211	postsynaptic membrane	cellular_component	12	534	595	40482	0.0542114	0.0869207	1.52892	XM_005700455.3; XM_018041859.1; XM_018041864.1; XM_018041978.1; XM_018044532.1; XM_018046252.1; XM_018046434.1; XM_018050146.1; XM_018052435.1; XM_018052436.1; XM_018063316.1; XM_018064546.1
GO:0034719	SMN-Sm protein complex	cellular_component	1	534	29	40482	0.0557927	0.0888686	2.6141	XM_018054471.1
GO:0097060	synaptic membrane	cellular_component	1	534	29	40482	0.0557927	0.0888686	2.6141	XM_018057912.1
GO:0000785	chromatin	cellular_component	4	534	156	40482	0.0564318	0.0898329	1.94382	XM_005675126.3; XM_005699594.3; XM_018048179.1; XM_018048812.1
GO:0042383	sarcolemma	cellular_component	6	534	259	40482	0.0572012	0.0908524	1.75619	XM_005684732.3; XM_005695815.3; XM_018041978.1; XM_018045916.1; XM_018046434.1; XM_018060391.1
GO:0097542	ciliary tip	cellular_component	2	534	67	40482	0.0588653	0.0926917	2.26295	XM_018040463.1; XM_018044416.1
GO:0005657	replication fork	cellular_component	1	534	30	40482	0.0592699	0.0926917	2.52697	XM_005699594.3
GO:0031513	nonmotile primary cilium	cellular_component	1	534	30	40482	0.0592699	0.0926917	2.52697	XM_018049378.1
GO:0031985	Golgi cisterna	cellular_component	1	534	30	40482	0.0592699	0.0926917	2.52697	XM_018059640.1
GO:0005765	lysosomal membrane	cellular_component	10	534	493	40482	0.064533	0.0995801	1.53771	XM_005677348.3; XM_005686074.3; XM_005693517.3; XM_005694774.3; XM_005699018.3; XM_005700083.3; XM_018048050.1; XM_018059742.1; XM_018064081.1; XM_018064156.1
GO:0035102	PRC1 complex	cellular_component	1	534	32	40482	0.0664395	0.101524	2.36903	XM_018064981.1
GO:0005737	cytoplasm	cellular_component	165	534	11368	40482	0.0669864	0.102242	1.10032	NM_001291299.1; NM_001291300.1; XM_005674783.3; XM_005675126.3; XM_005675347.3; XM_005676737.2; XM_005679966.3; XM_005681135.3; XM_005683795.3; XM_005683871.3; XM_005685783.3; XM_005686353.3; XM_005687667.3; XM_005688967.3; XM_005689558.3; XM_005690460.3; XM_005693549.3; XM_005697841.3; XM_005698540.3; XM_005699192.3; XM_005700455.3; XM_013963989.2; XM_013965995.2; XM_013967582.2; XM_013968525.2;…
GO:0005667	transcription factor complex	cellular_component	9	534	438	40482	0.0670947	0.102349	1.55772	XM_005675126.3; XM_005681920.3; XM_018046390.1; XM_018048812.1; XM_018056801.1; XM_018057745.1; XM_018058367.1; XM_018061576.1; XM_018061844.1
GO:0032391	photoreceptor connecting cilium	cellular_component	2	534	71	40482	0.0676299	0.103048	2.13546	XM_018040463.1; XM_018049378.1
GO:0005912	adherens junction	cellular_component	3	534	116	40482	0.0679474	0.103472	1.96058	XM_018046073.1; XM_018046220.1; XM_018053191.1
GO:0032982	myosin filament	cellular_component	1	534	33	40482	0.070127	0.105646	2.29724	XM_005686353.3
GO:0097431	mitotic spindle pole	cellular_component	1	534	33	40482	0.070127	0.105646	2.29724	XM_018059417.1
GO:0030136	clathrin-coated vesicle	cellular_component	4	534	167	40482	0.0711131	0.107071	1.81578	XM_005694774.3; XM_018040549.1; XM_018046073.1; XM_018048050.1
GO:0044297	cell body	cellular_component	3	534	120	40482	0.0749105	0.111343	1.89522	XM_005686353.3; XM_018049699.1; XM_018056270.1
GO:0046540	U4/U6 x U5 tri-snRNP complex	cellular_component	1	534	35	40482	0.0776952	0.114273	2.16597	XM_018054471.1
GO:0034045	pre-autophagosomal structure membrane	cellular_component	1	534	35	40482	0.0776952	0.114273	2.16597	XM_018065395.1
GO:0045202	synapse	cellular_component	10	534	512	40482	0.0792957	0.116341	1.48064	XM_005700455.3; XM_018043347.1; XM_018044532.1; XM_018048436.1; XM_018048676.1; XM_018049800.1; XM_018049849.1; XM_018064546.1; XM_018066500.1; XM_018066641.1
GO:0031307	integral component of mitochondrial outer membrane	cellular_component	1	534	36	40482	0.0815714	0.11873	2.10581	XM_018043311.1
GO:0030139	endocytic vesicle	cellular_component	3	534	124	40482	0.0822189	0.119282	1.83409	XM_005684265.3; XM_018052542.1; XM_018064156.1
GO:0005769	early endosome	cellular_component	9	534	458	40482	0.0842496	0.121821	1.4897	XM_005675219.3; XM_005685783.3; XM_018038322.1; XM_018046252.1; XM_018055510.1; XM_018058446.1; XM_018059377.1; XM_018059640.1; XM_018061520.1
GO:0097440	apical dendrite	cellular_component	1	534	37	40482	0.0855058	0.122716	2.04889	XM_018049800.1
GO:0001669	acrosomal vesicle	cellular_component	3	534	126	40482	0.0860001	0.123293	1.80498	XM_018046220.1; XM_018064851.1; XM_018065541.1
GO:0005777	peroxisome	cellular_component	4	534	177	40482	0.0861057	0.123378	1.7132	XM_005686074.3; XM_013966268.2; XM_018048533.1; XM_018048535.1
GO:0055038	recycling endosome membrane	cellular_component	2	534	80	40482	0.0893403	0.127279	1.89522	XM_005675219.3; XM_005692274.3
GO:0000812	Swr1 complex	cellular_component	1	534	38	40482	0.0894963	0.127279	1.99497	XM_018040231.1
GO:0071011	precatalytic spliceosome	cellular_component	1	534	38	40482	0.0894963	0.127279	1.99497	XM_018054471.1
GO:0070369	beta-catenin-TCF7L2 complex	cellular_component	1	534	39	40482	0.0935408	0.131628	1.94382	XM_018041209.1
GO:0080008	Cul4-RING E3 ubiquitin ligase complex	cellular_component	1	534	39	40482	0.0935408	0.131628	1.94382	XM_018054043.1
GO:0008021	synaptic vesicle	cellular_component	4	534	182	40482	0.0941753	0.132451	1.66613	XM_018063747.1; XM_018063749.1; XM_018063750.1; XM_018064546.1
GO:0005694	chromosome	cellular_component	6	534	293	40482	0.094953	0.133124	1.5524	XM_005693549.3; XM_005700455.3; XM_013972572.2; XM_018044532.1; XM_018057356.1; XM_018059417.1
GO:0033276	transcription factor TFTC complex	cellular_component	1	534	40	40482	0.0976371	0.135604	1.89522	XM_018040231.1
GO:0014731	spectrin-associated cytoskeleton	cellular_component	1	534	40	40482	0.0976371	0.135604	1.89522	XM_018041978.1
GO:0042995	cell projection	cellular_component	4	534	186	40482	0.100899	0.139481	1.6303	XM_005700455.3; XM_018041255.1; XM_018044532.1; XM_018046220.1
GO:0032420	stereocilium	cellular_component	1	534	41	40482	0.101783	0.139762	1.849	XM_018048436.1
GO:0016323	basolateral plasma membrane	cellular_component	8	534	416	40482	0.102077	0.140093	1.45787	XM_005685276.3; XM_005690504.3; XM_018041978.1; XM_018046434.1; XM_018050503.1; XM_018056290.1; XM_018059377.1; XM_018064546.1
GO:0030426	growth cone	cellular_component	7	534	358	40482	0.10369	0.142088	1.4823	XM_005700455.3; XM_018039829.1; XM_018044532.1; XM_018047661.1; XM_018048436.1; XM_018052435.1; XM_018052436.1
[truncated: 665 more rows]
