# Supplementary material for: LncRNA as ceRNAs may be involved in lactation process
Source: Oncotarget. 2017 Aug 24;8(58):98014–28. doi: 10.18632/oncotarget.20439 (PMC5716710; doi:10.18632/oncotarget.20439)
Supplement: Supplementary file 9 [file oncotarget-08-98014-s009.xls]

## Sheet: CeRNA_Score
Supplementary Table 11: Predicted ceRNAs
mRNA	lncRNA	CeRNA_Score	Pvalue	Shared_miRNA_Nunber	Shared_miRNA
XM_018040118.1	TCONS_00148514	0.555556	2.80225e-05	5	chi-miR-378-5p;chi-miR-200b;NW_017189517.1_36522;chi-miR-200c;NC_030829.1_29799
XM_018055422.1	TCONS_00158176	1	4.9373e-05	4	chi-miR-106a-3p;NC_030828.1_28361*;chi-miR-301a-3p;NC_030819.1_18015
XM_018041859.1	TCONS_00055666	0.875	7.63279e-05	7	NC_030829.1_29799;NC_030825.1_25081;chi-miR-200c;chi-miR-200b;chi-miR-107-3p;chi-miR-103-3p;chi-miR-30f-5p
XM_013963721.2	TCONS_00055666	0.75	0.000160351	5	NC_030825.1_25081;chi-miR-107-3p;chi-miR-30f-5p;chi-miR-200c;chi-miR-200b
XM_018045916.1	TCONS_00144689	1	0.000168135	5	chi-miR-542-5p;chi-miR-200b;NC_030828.1_28361*;chi-miR-200c;NC_030825.1_25081
XM_018039641.1	TCONS_00055666	0.75	0.000294903	6	NC_030825.1_25081;chi-miR-200c;chi-miR-200b;chi-miR-107-3p;chi-miR-103-3p;chi-miR-30f-5p
XM_013970518.2	TCONS_00055666	0.5	0.000345611	4	NC_030825.1_25081;chi-miR-30f-5p;chi-miR-200c;chi-miR-200b
NM_001285629.1	TCONS_00144434	1	0.000375235	3	chi-miR-30f-5p;NC_030828.1_28361*;NC_030808.1_494*
XM_018041859.1	TCONS_00108242	0.75	0.00038164	6	chi-miR-378-5p;chi-miR-200c;chi-miR-200b;chi-miR-107-3p;chi-miR-106a-3p;chi-miR-103-3p
XM_018059699.1	TCONS_00144689	0.857143	0.000616495	5	chi-miR-542-5p;chi-miR-200b;NC_030828.1_28361*;chi-miR-200c;NC_030825.1_25081
XM_018051103.1	TCONS_00055666	0.875	0.000631173	6	NC_030825.1_25081;chi-miR-200c;chi-miR-200b;chi-miR-107-3p;chi-miR-103-3p;chi-miR-30f-5p
XM_018039192.1	TCONS_00144689	0.571429	0.000708569	4	chi-miR-542-5p;chi-miR-200c;chi-miR-200b;NC_030825.1_25081
XM_013963118.2	TCONS_00144689	0.714286	0.000708569	4	NC_030825.1_25081;NC_030828.1_28361*;chi-miR-200c;chi-miR-200b
XM_018047758.1	TCONS_00144689	0.571429	0.000708569	4	chi-miR-542-5p;NC_030828.1_28361*;chi-miR-200c;chi-miR-200b
XM_018053752.1	TCONS_00144689	0.571429	0.000708569	4	NC_030825.1_25081;NC_030828.1_28361*;chi-miR-200c;chi-miR-200b
XM_005697008.3	TCONS_00108242	0.5	0.000708569	4	chi-miR-107-3p;chi-miR-103-3p;chi-miR-200c;chi-miR-200b
XM_018049596.1	TCONS_00088402	0.5	0.000938086	3	NC_030819.1_18015;chi-miR-200c;chi-miR-200b
XM_005691143.3	TCONS_00088402	0.5	0.000938086	3	chi-miR-30f-5p;chi-miR-200c;chi-miR-200b
XM_018050255.1	TCONS_00088402	0.5	0.000938086	3	chi-miR-200c;NC_030829.1_29799*;chi-miR-200b
XM_018053703.1	TCONS_00088402	0.5	0.000938086	3	chi-miR-30f-5p;chi-miR-200c;chi-miR-200b
XM_018041525.1	TCONS_00088402	0.5	0.000938086	3	chi-miR-30f-5p;chi-miR-200c;chi-miR-200b
XM_018041912.1	TCONS_00088402	0.5	0.000938086	3	chi-miR-30f-5p;chi-miR-200c;chi-miR-200b
XM_005695790.3	TCONS_00055666	0.75	0.00135664	5	NC_030825.1_25081;chi-miR-30f-5p;chi-miR-103-3p;chi-miR-200c;chi-miR-200b
XM_018063189.1	TCONS_00144689	0.571429	0.00161596	4	NC_030825.1_25081;NC_030828.1_28361*;chi-miR-200c;chi-miR-200b
XM_018054484.1	TCONS_00088402	0.666667	0.00161596	4	NC_030829.1_29799*;chi-miR-30f-5p;chi-miR-200c;chi-miR-200b
XM_018038509.1	TCONS_00144689	0.714286	0.00161596	4	chi-miR-542-5p;chi-miR-200c;chi-miR-200b;NC_030825.1_25081
XM_005676737.2	TCONS_00088402	0.666667	0.00161596	4	NC_030829.1_29799*;chi-miR-30f-5p;chi-miR-200c;chi-miR-200b
XM_018048694.1	TCONS_00088402	0.666667	0.00161596	4	NC_030829.1_29799*;chi-miR-30f-5p;chi-miR-200c;chi-miR-200b
XM_018048147.1	TCONS_00055666	0.5	0.00161596	4	NC_030825.1_25081;chi-miR-30f-5p;chi-miR-200c;chi-miR-200b
XM_005697008.3	TCONS_00055666	0.5	0.00161596	4	chi-miR-107-3p;chi-miR-103-3p;chi-miR-200c;chi-miR-200b
XM_018061587.1	TCONS_00055666	0.5	0.00161596	4	NC_030825.1_25081;chi-miR-30f-5p;chi-miR-200c;chi-miR-200b
XM_013965221.2	TCONS_00144689	0.857143	0.00171738	5	chi-miR-542-5p;chi-miR-200b;NC_030828.1_28361*;chi-miR-200c;NC_030825.1_25081
XM_018060689.1	TCONS_00108242	0.625	0.0017841	5	chi-miR-106a-3p;chi-miR-107-3p;chi-miR-103-3p;chi-miR-200c;chi-miR-200b
XM_018039641.1	TCONS_00108242	0.625	0.0017841	5	chi-miR-106a-3p;chi-miR-107-3p;chi-miR-103-3p;chi-miR-200c;chi-miR-200b
XM_013965722.2	TCONS_00108242	0.875	0.0017841	5	chi-miR-378-5p;chi-miR-107-3p;chi-miR-103-3p;chi-miR-200c;chi-miR-200b
XM_013963721.2	TCONS_00108242	0.5	0.00203185	4	chi-miR-106a-3p;chi-miR-107-3p;chi-miR-200c;chi-miR-200b
XM_018059640.1	TCONS_00158176	1	0.00207366	4	chi-miR-106a-3p;NC_030828.1_28361*;chi-miR-301a-3p;NC_030819.1_18015
XM_013971218.2	TCONS_00088402	0.833333	0.0031572	4	NC_030819.1_18015;chi-miR-30f-5p;chi-miR-200c;chi-miR-200b
XM_018052149.1	TCONS_00088402	0.666667	0.0031572	4	NC_030829.1_29799*;chi-miR-30f-5p;chi-miR-200c;chi-miR-200b
XM_005695790.3	TCONS_00088402	0.833333	0.0031572	4	NC_030819.1_18015;chi-miR-30f-5p;chi-miR-200c;chi-miR-200b
XM_018050146.1	TCONS_00144689	0.571429	0.0031572	4	chi-miR-542-5p;NC_030828.1_28361*;chi-miR-200c;chi-miR-200b
XM_018051103.1	TCONS_00108242	0.75	0.00318522	5	chi-miR-378-5p;chi-miR-107-3p;chi-miR-103-3p;chi-miR-200c;chi-miR-200b
XM_018052885.1	TCONS_00158176	1	0.00325862	4	chi-miR-106a-3p;NC_030828.1_28361*;chi-miR-301a-3p;NC_030819.1_18015
XM_005691143.3	TCONS_00055666	0.375	0.0032833	3	chi-miR-30f-5p;chi-miR-200c;chi-miR-200b
XM_018053703.1	TCONS_00055666	0.375	0.0032833	3	chi-miR-30f-5p;chi-miR-200c;chi-miR-200b
XM_018041912.1	TCONS_00055666	0.375	0.0032833	3	chi-miR-30f-5p;chi-miR-200c;chi-miR-200b
XM_018041525.1	TCONS_00055666	0.375	0.0032833	3	chi-miR-30f-5p;chi-miR-200c;chi-miR-200b
XM_013970518.2	TCONS_00088402	0.5	0.00360423	3	chi-miR-30f-5p;chi-miR-200c;chi-miR-200b
XM_018040941.1	TCONS_00144689	0.428571	0.00360423	3	chi-miR-542-5p;chi-miR-200c;chi-miR-200b
XM_018047083.1	TCONS_00148514	0.333333	0.00360423	3	NW_017189517.1_36522;chi-miR-200c;chi-miR-200b
XM_018053179.1	TCONS_00088402	0.5	0.00360423	3	chi-miR-30f-5p;NC_030819.1_18015;NC_030829.1_29799*
XM_018045919.1	TCONS_00148514	0.333333	0.00360423	3	NW_017189517.1_36522;chi-miR-200c;chi-miR-200b
XM_013970518.2	TCONS_00144689	0.428571	0.00360423	3	NC_030825.1_25081;chi-miR-200c;chi-miR-200b
XM_005681445.3	TCONS_00158176	0.75	0.00360423	3	chi-miR-106a-3p;NC_030828.1_28361*;NC_030819.1_18015
XM_018042452.1	TCONS_00144689	0.857143	0.00400722	5	chi-miR-542-5p;chi-miR-200b;NC_030828.1_28361*;chi-miR-200c;NC_030825.1_25081
XM_005684265.3	TCONS_00144689	0.857143	0.00400722	5	chi-miR-542-5p;chi-miR-200b;NC_030828.1_28361*;chi-miR-200c;NC_030825.1_25081
XM_018064081.1	TCONS_00055666	0.5	0.00452719	4	NC_030825.1_25081;chi-miR-30f-5p;chi-miR-200c;chi-miR-200b
XM_013965995.2	TCONS_00158176	1	0.00488792	4	chi-miR-106a-3p;NC_030828.1_28361*;chi-miR-301a-3p;NC_030819.1_18015
XM_018047343.1	TCONS_00146083	0.8	0.00488792	4	chi-miR-542-5p;chi-miR-376a;NW_017189851.1_37249;NC_030823.1_22385
XM_013964541.2	TCONS_00144434	0.75	0.00525328	3	chi-miR-30f-5p;NC_030828.1_28361*;NC_030808.1_494*
XM_018060916.1	TCONS_00055666	0.625	0.00550709	5	chi-miR-107-3p;chi-miR-103-3p;chi-miR-30f-5p;chi-miR-200c;chi-miR-200b
XM_018060689.1	TCONS_00055666	0.625	0.00550709	5	NC_030825.1_25081;chi-miR-107-3p;chi-miR-103-3p;chi-miR-200c;chi-miR-200b
XM_018040461.1	TCONS_00144689	0.571429	0.00554845	4	NC_030825.1_25081;NC_030828.1_28361*;chi-miR-200c;chi-miR-200b
XM_005691031.3	TCONS_00088402	0.833333	0.00554845	4	NC_030829.1_29799*;NC_030819.1_18015;chi-miR-200c;chi-miR-200b
XM_018053191.1	TCONS_00088402	0.666667	0.00554845	4	NC_030829.1_29799*;chi-miR-30f-5p;chi-miR-200c;chi-miR-200b
XM_018058523.1	TCONS_00088402	0.833333	0.00554845	4	NC_030819.1_18015;chi-miR-30f-5p;chi-miR-200c;chi-miR-200b
XM_005691031.3	TCONS_00144689	0.571429	0.00554845	4	chi-miR-542-5p;chi-miR-200c;chi-miR-200b;NC_030825.1_25081
XM_018045916.1	TCONS_00088402	0.833333	0.00554845	4	NC_030829.1_29799*;NC_030819.1_18015;chi-miR-200c;chi-miR-200b
XM_005691031.3	TCONS_00148514	0.444444	0.00554845	4	chi-miR-200b;NW_017189517.1_36522;chi-miR-200c;NC_030829.1_29799
XM_018041255.1	TCONS_00144689	0.857143	0.00582868	5	chi-miR-542-5p;chi-miR-200b;NC_030828.1_28361*;chi-miR-200c;NC_030825.1_25081
XM_018042452.1	TCONS_00055666	0.875	0.00607443	6	NC_030825.1_25081;chi-miR-200c;chi-miR-200b;chi-miR-107-3p;chi-miR-103-3p;chi-miR-30f-5p
XM_018045919.1	TCONS_00108242	0.375	0.00706033	3	chi-miR-103-3p;chi-miR-200c;chi-miR-200b
XM_013967229.2	TCONS_00108242	0.375	0.00706033	3	chi-miR-106a-3p;chi-miR-200c;chi-miR-200b
XM_018053752.1	TCONS_00158176	0.75	0.00706033	3	chi-miR-106a-3p;chi-miR-301a-3p;NC_030828.1_28361*
XM_018066500.1	TCONS_00158176	0.75	0.00706033	3	chi-miR-106a-3p;chi-miR-301a-3p;NC_030819.1_18015
XM_018054465.1	TCONS_00158176	0.75	0.00706033	3	chi-miR-106a-3p;NC_030828.1_28361*;NC_030819.1_18015
XM_018049147.1	TCONS_00146083	0.6	0.00706033	3	chi-miR-542-5p;chi-miR-376a;NC_030823.1_22385
XM_018065247.1	TCONS_00158176	1	0.00706033	4	chi-miR-106a-3p;NC_030828.1_28361*;chi-miR-301a-3p;NC_030819.1_18015
XM_018046074.1	TCONS_00158176	1	0.00706033	4	chi-miR-106a-3p;NC_030828.1_28361*;chi-miR-301a-3p;NC_030819.1_18015
XM_018060387.1	TCONS_00144434	0.75	0.00787992	3	chi-miR-30f-5p;NC_030828.1_28361*;NC_030808.1_494*
XM_018065247.1	TCONS_00108242	0.875	0.00839607	5	chi-miR-106a-3p;chi-miR-107-3p;chi-miR-103-3p;chi-miR-200c;chi-miR-200b
XM_018050146.1	TCONS_00108242	0.5	0.00863715	4	chi-miR-378-5p;chi-miR-103-3p;chi-miR-200c;chi-miR-200b
XM_013967823.2	TCONS_00088402	0.5	0.00864828	3	chi-miR-30f-5p;chi-miR-200c;chi-miR-200b
XM_018061587.1	TCONS_00088402	0.5	0.00864828	3	chi-miR-30f-5p;chi-miR-200c;chi-miR-200b
XM_018039604.1	TCONS_00088402	0.5	0.00864828	3	chi-miR-200c;NC_030829.1_29799*;chi-miR-200b
XM_005698479.3	TCONS_00148514	0.333333	0.00864828	3	chi-miR-378-5p;NW_017189517.1_36522;NC_030829.1_29799
XM_018039604.1	TCONS_00148514	0.333333	0.00864828	3	chi-miR-378-5p;chi-miR-200c;chi-miR-200b
XM_005691142.3	TCONS_00088402	0.5	0.00864828	3	chi-miR-30f-5p;chi-miR-200c;chi-miR-200b
XM_018048147.1	TCONS_00144689	0.428571	0.00864828	3	NC_030825.1_25081;chi-miR-200c;chi-miR-200b
XM_005697752.3	TCONS_00144689	0.428571	0.00864828	3	NC_030825.1_25081;chi-miR-200c;chi-miR-200b
XM_005689562.3	TCONS_00148514	0.777778	0.00864828	3	NW_017189517.1_36522;chi-miR-200c;chi-miR-200b
XM_013964001.2	TCONS_00148514	0.777778	0.00864828	3	chi-miR-200c;chi-miR-200b;NC_030829.1_29799
XM_005689562.3	TCONS_00088402	0.5	0.00864828	3	chi-miR-200c;NC_030829.1_29799*;chi-miR-200b
XM_018063316.1	TCONS_00088402	0.5	0.00864828	3	chi-miR-200c;NC_030829.1_29799*;chi-miR-200b
XM_018048147.1	TCONS_00088402	0.5	0.00864828	3	chi-miR-30f-5p;chi-miR-200c;chi-miR-200b
XM_018059611.1	TCONS_00144689	0.428571	0.00864828	3	NC_030825.1_25081;NC_030828.1_28361*;chi-miR-200c
XM_018047611.1	TCONS_00144689	0.428571	0.00864828	3	NC_030825.1_25081;chi-miR-200c;chi-miR-200b
XM_018041434.1	TCONS_00144689	0.428571	0.00864828	3	NC_030825.1_25081;chi-miR-200c;chi-miR-200b
XM_018061587.1	TCONS_00144689	0.428571	0.00864828	3	NC_030825.1_25081;chi-miR-200c;chi-miR-200b
XM_005689581.3	TCONS_00144689	0.428571	0.00864828	3	NC_030825.1_25081;NC_030828.1_28361*;chi-miR-200c
XM_005697008.3	TCONS_00088402	0.666667	0.00864828	3	NC_030819.1_18015;chi-miR-200c;chi-miR-200b
XM_018060689.1	TCONS_00144689	0.714286	0.00902324	4	NC_030825.1_25081;NC_030828.1_28361*;chi-miR-200c;chi-miR-200b
XM_018060916.1	TCONS_00088402	0.666667	0.00902324	4	NC_030829.1_29799*;chi-miR-30f-5p;chi-miR-200c;chi-miR-200b
XM_018046992.1	TCONS_00144689	0.571429	0.00902324	4	NC_030825.1_25081;NC_030828.1_28361*;chi-miR-200c;chi-miR-200b
XM_018039641.1	TCONS_00144689	0.714286	0.00902324	4	NC_030825.1_25081;NC_030828.1_28361*;chi-miR-200c;chi-miR-200b
XM_018046077.1	TCONS_00148514	0.444444	0.00902324	4	chi-miR-200b;NW_017189517.1_36522;chi-miR-200c;NC_030829.1_29799
XM_018052885.1	TCONS_00055666	0.625	0.00957035	5	NC_030825.1_25081;chi-miR-30f-5p;chi-miR-103-3p;chi-miR-200c;chi-miR-200b
XM_013969522.2	TCONS_00055666	0.75	0.00957035	5	NC_030825.1_25081;chi-miR-30f-5p;chi-miR-103-3p;chi-miR-200c;chi-miR-200b
XM_018052296.1	TCONS_00055666	0.5	0.00985057	4	NC_030825.1_25081;chi-miR-30f-5p;chi-miR-200c;chi-miR-200b
XM_013972057.2	TCONS_00055666	0.5	0.00985057	4	NC_030825.1_25081;chi-miR-200c;chi-miR-200b;NC_030829.1_29799
XM_018048694.1	TCONS_00055666	0.5	0.00985057	4	NC_030825.1_25081;chi-miR-30f-5p;chi-miR-200c;chi-miR-200b
XM_018038509.1	TCONS_00055666	0.5	0.00985057	4	NC_030825.1_25081;chi-miR-103-3p;chi-miR-200c;chi-miR-200b
XM_013964230.2	TCONS_00158176	0.75	0.0120964	3	chi-miR-106a-3p;chi-miR-301a-3p;NC_030828.1_28361*
XM_018047283.1	TCONS_00158176	0.75	0.0120964	3	chi-miR-106a-3p;chi-miR-301a-3p;NC_030819.1_18015
XM_018045919.1	TCONS_00055666	0.375	0.0120964	3	chi-miR-103-3p;chi-miR-200c;chi-miR-200b
XM_018061901.1	TCONS_00055666	0.375	0.0120964	3	chi-miR-107-3p;chi-miR-103-3p;NC_030829.1_29799
XM_018040407.1	TCONS_00158176	1	0.0134788	4	chi-miR-106a-3p;NC_030828.1_28361*;chi-miR-301a-3p;NC_030819.1_18015
XM_018042452.1	TCONS_00158176	1	0.0134788	4	chi-miR-106a-3p;NC_030828.1_28361*;chi-miR-301a-3p;NC_030819.1_18015
XM_018044169.1	TCONS_00144689	0.857143	0.0138271	4	chi-miR-542-5p;NC_030828.1_28361*;chi-miR-200c;NC_030825.1_25081
XM_018051103.1	TCONS_00088402	0.666667	0.0138271	4	NC_030829.1_29799*;chi-miR-30f-5p;chi-miR-200c;chi-miR-200b
XM_013969522.2	TCONS_00144689	0.714286	0.0138271	4	chi-miR-542-5p;chi-miR-200c;chi-miR-200b;NC_030825.1_25081
XM_018055800.1	TCONS_00144689	0.571429	0.0138271	4	chi-miR-542-5p;chi-miR-200c;chi-miR-200b;NC_030825.1_25081
XM_018052885.1	TCONS_00088402	0.833333	0.0138271	4	NC_030819.1_18015;chi-miR-30f-5p;chi-miR-200c;chi-miR-200b
XM_013969522.2	TCONS_00088402	0.666667	0.0138271	4	NC_030829.1_29799*;chi-miR-30f-5p;chi-miR-200c;chi-miR-200b
XM_018051103.1	TCONS_00144689	0.714286	0.0138271	4	chi-miR-542-5p;chi-miR-200c;chi-miR-200b;NC_030825.1_25081
XM_018054474.1	TCONS_00144689	0.714286	0.0138271	4	chi-miR-542-5p;NC_030828.1_28361*;chi-miR-200c;NC_030825.1_25081
XM_018052044.1	TCONS_00148514	0.666667	0.0138271	4	chi-miR-378-5p;NW_017189517.1_36522;chi-miR-200c;chi-miR-200b
XM_018052885.1	TCONS_00144689	0.571429	0.0138271	4	NC_030825.1_25081;NC_030828.1_28361*;chi-miR-200c;chi-miR-200b
XM_018065502.1	TCONS_00108242	0.625	0.0148146	4	chi-miR-106a-3p;chi-miR-103-3p;chi-miR-200c;chi-miR-200b
XM_018041440.1	TCONS_00108242	0.5	0.0148146	4	chi-miR-378-5p;chi-miR-103-3p;chi-miR-200c;chi-miR-200b
XM_018064987.1	TCONS_00108242	0.5	0.0148146	4	chi-miR-106a-3p;chi-miR-103-3p;chi-miR-200c;chi-miR-200b
XM_018065252.1	TCONS_00108242	0.625	0.0148146	4	chi-miR-106a-3p;chi-miR-103-3p;chi-miR-200c;chi-miR-200b
XM_018061242.1	TCONS_00144689	0.428571	0.016588	3	chi-miR-542-5p;chi-miR-200c;NC_030825.1_25081
XM_013963721.2	TCONS_00144689	0.428571	0.016588	3	NC_030825.1_25081;chi-miR-200c;chi-miR-200b
XM_018050920.1	TCONS_00144689	0.571429	0.016588	3	NC_030828.1_28361*;chi-miR-200c;chi-miR-200b
XM_018064081.1	TCONS_00144689	0.428571	0.016588	3	NC_030825.1_25081;chi-miR-200c;chi-miR-200b
XM_018053094.1	TCONS_00144689	0.428571	0.016588	3	NC_030825.1_25081;chi-miR-200c;chi-miR-200b
XM_018059377.1	TCONS_00088402	0.5	0.016588	3	chi-miR-30f-5p;chi-miR-200c;chi-miR-200b
XM_018064081.1	TCONS_00088402	0.5	0.016588	3	chi-miR-30f-5p;chi-miR-200c;chi-miR-200b
XM_018047758.1	TCONS_00088402	0.5	0.016588	3	chi-miR-200c;NC_030829.1_29799*;chi-miR-200b
XM_018057637.1	TCONS_00088402	0.5	0.016588	3	chi-miR-30f-5p;chi-miR-200c;chi-miR-200b
XM_013963721.2	TCONS_00088402	0.5	0.016588	3	chi-miR-30f-5p;chi-miR-200c;chi-miR-200b
XM_013963989.2	TCONS_00088402	0.666667	0.016588	3	NC_030829.1_29799*;NC_030819.1_18015;chi-miR-200c
XM_005698479.3	TCONS_00108242	0.625	0.016588	3	chi-miR-378-5p;chi-miR-107-3p;chi-miR-103-3p
XM_018058223.1	TCONS_00108242	0.375	0.016588	3	chi-miR-378-5p;chi-miR-107-3p;chi-miR-103-3p
XM_018038972.1	TCONS_00108242	0.375	0.016588	3	chi-miR-103-3p;chi-miR-200c;chi-miR-200b
XM_018041434.1	TCONS_00108242	0.375	0.016588	3	chi-miR-106a-3p;chi-miR-200c;chi-miR-200b
XM_005697752.3	TCONS_00108242	0.375	0.016588	3	chi-miR-106a-3p;chi-miR-200c;chi-miR-200b
XM_018039604.1	TCONS_00108242	0.375	0.016588	3	chi-miR-378-5p;chi-miR-200c;chi-miR-200b
XM_013971218.2	TCONS_00055666	0.5	0.0183445	4	NC_030825.1_25081;chi-miR-30f-5p;chi-miR-200c;chi-miR-200b
XM_013964541.2	TCONS_00055666	0.625	0.0183445	4	NC_030825.1_25081;chi-miR-107-3p;chi-miR-103-3p;chi-miR-30f-5p
XM_018054473.1	TCONS_00055666	0.5	0.0183445	4	NC_030825.1_25081;chi-miR-107-3p;chi-miR-103-3p;chi-miR-200c
XM_018042452.1	TCONS_00108242	0.875	0.0184777	5	chi-miR-106a-3p;chi-miR-107-3p;chi-miR-103-3p;chi-miR-200c;chi-miR-200b
XM_013971218.2	TCONS_00158176	0.75	0.0189395	3	chi-miR-106a-3p;chi-miR-301a-3p;NC_030819.1_18015
XM_013964541.2	TCONS_00158176	0.75	0.0189395	3	chi-miR-106a-3p;NC_030828.1_28361*;NC_030819.1_18015
XM_018047343.1	TCONS_00144689	0.571429	0.0202122	4	chi-miR-542-5p;chi-miR-200c;chi-miR-200b;NC_030825.1_25081
XM_013965995.2	TCONS_00144689	0.571429	0.0202122	4	NC_030825.1_25081;NC_030828.1_28361*;chi-miR-200c;chi-miR-200b
XM_018058268.1	TCONS_00088402	0.666667	0.0202122	4	NC_030819.1_18015;chi-miR-30f-5p;chi-miR-200c;chi-miR-200b
XM_013965995.2	TCONS_00088402	0.833333	0.0202122	4	NC_030819.1_18015;chi-miR-30f-5p;chi-miR-200c;chi-miR-200b
XM_018055668.1	TCONS_00088402	0.666667	0.0202122	4	NC_030829.1_29799*;chi-miR-30f-5p;chi-miR-200c;chi-miR-200b
XM_018054472.1	TCONS_00144689	0.714286	0.0202122	4	chi-miR-542-5p;NC_030828.1_28361*;chi-miR-200c;NC_030825.1_25081
XM_018062079.1	TCONS_00144689	0.714286	0.0202122	4	NC_030825.1_25081;NC_030828.1_28361*;chi-miR-200c;chi-miR-200b
XM_018060916.1	TCONS_00108242	0.5	0.0235015	4	chi-miR-107-3p;chi-miR-103-3p;chi-miR-200c;chi-miR-200b
XM_018046390.1	TCONS_00108242	0.5	0.0235015	4	chi-miR-378-5p;chi-miR-103-3p;chi-miR-200c;chi-miR-200b
XM_018065247.1	TCONS_00055666	0.625	0.0238525	5	NC_030825.1_25081;chi-miR-107-3p;chi-miR-103-3p;chi-miR-200c;chi-miR-200b
XM_018046074.1	TCONS_00055666	0.625	0.0238525	5	NC_030825.1_25081;chi-miR-103-3p;chi-miR-200c;chi-miR-200b;NC_030829.1_29799
XM_013965221.2	TCONS_00055666	0.625	0.0238525	5	NC_030825.1_25081;chi-miR-30f-5p;chi-miR-103-3p;chi-miR-200c;chi-miR-200b
XM_018047652.1	TCONS_00055666	0.625	0.0238525	5	NC_030825.1_25081;chi-miR-103-3p;chi-miR-200c;chi-miR-200b;NC_030829.1_29799
XM_018045916.1	TCONS_00158176	0.75	0.0277871	3	NC_030828.1_28361*;chi-miR-301a-3p;NC_030819.1_18015
XM_018065502.1	TCONS_00158176	0.75	0.0277871	3	chi-miR-106a-3p;chi-miR-301a-3p;NC_030819.1_18015
XM_005676737.2	TCONS_00144689	0.428571	0.027817	3	chi-miR-542-5p;chi-miR-200c;chi-miR-200b
XM_018052296.1	TCONS_00144689	0.428571	0.027817	3	NC_030825.1_25081;chi-miR-200c;chi-miR-200b
XM_018048694.1	TCONS_00144689	0.428571	0.027817	3	NC_030825.1_25081;chi-miR-200c;chi-miR-200b
XM_013972057.2	TCONS_00144689	0.428571	0.027817	3	NC_030825.1_25081;chi-miR-200c;chi-miR-200b
XM_018054484.1	TCONS_00144689	0.571429	0.027817	3	NC_030828.1_28361*;chi-miR-200c;chi-miR-200b
XM_018038509.1	TCONS_00088402	0.666667	0.027817	3	NC_030819.1_18015;chi-miR-200c;chi-miR-200b
XM_018040118.1	TCONS_00088402	0.5	0.027817	3	chi-miR-200c;NC_030829.1_29799*;chi-miR-200b
XM_005689962.3	TCONS_00144689	0.428571	0.027817	3	NC_030825.1_25081;chi-miR-200c;chi-miR-200b
XM_013971175.2	TCONS_00088402	0.5	0.027817	3	chi-miR-30f-5p;chi-miR-200c;chi-miR-200b
XM_018052296.1	TCONS_00088402	0.5	0.027817	3	chi-miR-30f-5p;chi-miR-200c;chi-miR-200b
XM_013964230.2	TCONS_00144689	0.428571	0.027817	3	NC_030828.1_28361*;chi-miR-200c;chi-miR-200b
XM_013972057.2	TCONS_00148514	0.444444	0.027817	3	chi-miR-200c;chi-miR-200b;NC_030829.1_29799
XM_018064097.1	TCONS_00144689	0.428571	0.027817	3	NC_030825.1_25081;NC_030828.1_28361*;chi-miR-200c
XM_005698479.3	TCONS_00055666	0.375	0.027817	3	chi-miR-107-3p;chi-miR-103-3p;NC_030829.1_29799
XM_013964001.2	TCONS_00055666	0.375	0.027817	3	chi-miR-200c;chi-miR-200b;NC_030829.1_29799
NM_001285607.1	TCONS_00055666	0.375	0.027817	3	NC_030825.1_25081;chi-miR-107-3p;chi-miR-103-3p
XM_018047611.1	TCONS_00055666	0.375	0.027817	3	NC_030825.1_25081;chi-miR-200c;chi-miR-200b
XM_018041434.1	TCONS_00055666	0.375	0.027817	3	NC_030825.1_25081;chi-miR-200c;chi-miR-200b
XM_018038972.1	TCONS_00055666	0.375	0.027817	3	chi-miR-103-3p;chi-miR-200c;chi-miR-200b
XM_013967823.2	TCONS_00055666	0.375	0.027817	3	chi-miR-30f-5p;chi-miR-200c;chi-miR-200b
XM_005697752.3	TCONS_00055666	0.375	0.027817	3	NC_030825.1_25081;chi-miR-200c;chi-miR-200b
XM_005691142.3	TCONS_00055666	0.375	0.027817	3	chi-miR-30f-5p;chi-miR-200c;chi-miR-200b
XM_018046074.1	TCONS_00144689	0.571429	0.0284322	4	NC_030825.1_25081;NC_030828.1_28361*;chi-miR-200c;chi-miR-200b
XM_013965221.2	TCONS_00088402	0.666667	0.0284322	4	NC_030819.1_18015;chi-miR-30f-5p;chi-miR-200c;chi-miR-200b
XM_018041859.1	TCONS_00088402	0.666667	0.0284322	4	NC_030829.1_29799*;chi-miR-30f-5p;chi-miR-200c;chi-miR-200b
XM_018041859.1	TCONS_00148514	0.888889	0.0284322	4	chi-miR-378-5p;chi-miR-200c;chi-miR-200b;NC_030829.1_29799
XM_018055177.1	TCONS_00144689	0.571429	0.0284322	4	NC_030825.1_25081;NC_030828.1_28361*;chi-miR-200c;chi-miR-200b
XM_005700225.3	TCONS_00144689	0.857143	0.0284322	4	chi-miR-542-5p;NC_030828.1_28361*;chi-miR-200c;NC_030825.1_25081
XM_005684210.3	TCONS_00144689	0.714286	0.0284322	4	NC_030825.1_25081;NC_030828.1_28361*;chi-miR-200c;chi-miR-200b
XM_018046074.1	TCONS_00088402	0.833333	0.0284322	4	NC_030829.1_29799*;NC_030819.1_18015;chi-miR-200c;chi-miR-200b
XM_018065247.1	TCONS_00144689	0.571429	0.0284322	4	NC_030825.1_25081;NC_030828.1_28361*;chi-miR-200c;chi-miR-200b
XM_005684732.3	TCONS_00055666	0.625	0.0306993	4	NC_030825.1_25081;chi-miR-30f-5p;chi-miR-200c;chi-miR-200b
XM_018040461.1	TCONS_00055666	0.625	0.0306993	4	NC_030825.1_25081;chi-miR-30f-5p;chi-miR-200c;chi-miR-200b
XM_018064987.1	TCONS_00055666	0.5	0.0306993	4	chi-miR-30f-5p;chi-miR-103-3p;chi-miR-200c;chi-miR-200b
XM_018065252.1	TCONS_00055666	0.5	0.0306993	4	NC_030825.1_25081;chi-miR-103-3p;chi-miR-200c;chi-miR-200b
XM_018053191.1	TCONS_00055666	0.5	0.0306993	4	NC_030825.1_25081;chi-miR-30f-5p;chi-miR-200c;chi-miR-200b
XM_013973158.2	TCONS_00055666	0.625	0.0306993	4	NC_030825.1_25081;chi-miR-30f-5p;chi-miR-200c;chi-miR-200b
XM_018058523.1	TCONS_00055666	0.5	0.0306993	4	NC_030825.1_25081;chi-miR-30f-5p;chi-miR-200c;chi-miR-200b
XM_005691031.3	TCONS_00055666	0.5	0.0306993	4	NC_030825.1_25081;chi-miR-200c;chi-miR-200b;NC_030829.1_29799
XM_013963118.2	TCONS_00108242	0.375	0.0311441	3	chi-miR-106a-3p;chi-miR-200c;chi-miR-200b
XM_018043817.1	TCONS_00108242	0.5	0.0311441	3	chi-miR-103-3p;chi-miR-200c;chi-miR-200b
XM_018050920.1	TCONS_00108242	0.375	0.0311441	3	chi-miR-106a-3p;chi-miR-200c;chi-miR-200b
XM_018053333.1	TCONS_00108242	0.375	0.0311441	3	chi-miR-106a-3p;chi-miR-200c;chi-miR-200b
XM_018053752.1	TCONS_00108242	0.375	0.0311441	3	chi-miR-106a-3p;chi-miR-200c;chi-miR-200b
XM_018059377.1	TCONS_00108242	0.375	0.0311441	3	chi-miR-106a-3p;chi-miR-200c;chi-miR-200b
XM_018062660.1	TCONS_00108242	0.625	0.0311441	3	chi-miR-378-5p;chi-miR-107-3p;chi-miR-103-3p
XM_018064171.1	TCONS_00108242	0.5	0.0311441	3	chi-miR-378-5p;chi-miR-107-3p;chi-miR-103-3p
XM_018050759.1	TCONS_00108242	0.5	0.0351108	4	chi-miR-378-5p;chi-miR-103-3p;chi-miR-200c;chi-miR-200b
XM_013969522.2	TCONS_00108242	0.5	0.0351108	4	chi-miR-106a-3p;chi-miR-103-3p;chi-miR-200c;chi-miR-200b
XM_018052885.1	TCONS_00108242	0.625	0.0351108	4	chi-miR-106a-3p;chi-miR-103-3p;chi-miR-200c;chi-miR-200b
XM_018053070.1	TCONS_00108242	0.625	0.0351108	4	chi-miR-378-5p;chi-miR-103-3p;chi-miR-106a-3p;chi-miR-200c
XM_018052044.1	TCONS_00108242	0.5	0.0351108	4	chi-miR-378-5p;chi-miR-103-3p;chi-miR-200c;chi-miR-200b
XM_018046515.1	TCONS_00088402	0.666667	0.0387364	4	NC_030829.1_29799*;chi-miR-30f-5p;chi-miR-200c;chi-miR-200b
XM_018059384.1	TCONS_00144689	0.571429	0.0387364	4	chi-miR-542-5p;NC_030828.1_28361*;chi-miR-200c;chi-miR-200b
XM_018060689.1	TCONS_00158176	0.75	0.0388071	3	chi-miR-106a-3p;NC_030828.1_28361*;NC_030819.1_18015
XM_018058446.1	TCONS_00158176	0.75	0.0388071	3	chi-miR-106a-3p;chi-miR-301a-3p;NC_030819.1_18015
XM_018058702.1	TCONS_00088402	0.5	0.0426129	3	chi-miR-200c;NC_030829.1_29799*;chi-miR-200b
XM_018040528.1	TCONS_00088402	0.5	0.0426129	3	chi-miR-30f-5p;chi-miR-200c;chi-miR-200b
XM_018066773.1	TCONS_00088402	0.5	0.0426129	3	chi-miR-30f-5p;chi-miR-200c;chi-miR-200b
XM_018050146.1	TCONS_00148514	0.333333	0.0426129	3	chi-miR-378-5p;chi-miR-200c;chi-miR-200b
XM_005683871.3	TCONS_00148514	0.555556	0.0426129	3	chi-miR-378-5p;chi-miR-200b;NC_030829.1_29799
XM_018060932.1	TCONS_00144689	0.428571	0.0426129	3	NC_030825.1_25081;chi-miR-200c;chi-miR-200b
NM_001314175.1	TCONS_00088402	0.5	0.0426129	3	chi-miR-30f-5p;chi-miR-200c;chi-miR-200b
XM_018039591.1	TCONS_00144689	0.428571	0.0426129	3	chi-miR-542-5p;NC_030828.1_28361*;NC_030825.1_25081
XM_018056963.1	TCONS_00144689	0.571429	0.0426129	3	NC_030828.1_28361*;chi-miR-200c;chi-miR-200b
XM_005695790.3	TCONS_00144689	0.428571	0.0426129	3	NC_030825.1_25081;chi-miR-200c;chi-miR-200b
XM_005698540.3	TCONS_00144689	0.428571	0.0426129	3	NC_030828.1_28361*;chi-miR-200c;chi-miR-200b
XM_013971218.2	TCONS_00144689	0.428571	0.0426129	3	NC_030825.1_25081;chi-miR-200c;chi-miR-200b
XM_018046077.1	TCONS_00055666	0.5	0.0474941	4	chi-miR-103-3p;chi-miR-200c;chi-miR-200b;NC_030829.1_29799
XM_018064138.1	TCONS_00055666	0.625	0.0474941	4	NC_030825.1_25081;chi-miR-30f-5p;chi-miR-200c;chi-miR-200b
XM_013965722.2	TCONS_00055666	0.5	0.0474941	4	chi-miR-107-3p;chi-miR-103-3p;chi-miR-200c;chi-miR-200b
XM_018058446.1	TCONS_00055666	0.625	0.0474941	4	NC_030825.1_25081;chi-miR-103-3p;chi-miR-30f-5p;chi-miR-200b
