# Supplementary material for: LncRNA as ceRNAs may be involved in lactation process
Source: Oncotarget. 2017 Aug 24;8(58):98014–28. doi: 10.18632/oncotarget.20439 (PMC5716710; doi:10.18632/oncotarget.20439)
Supplement: Supplementary file 10 [file oncotarget-08-98014-s010.xls]

## Sheet: Sheet1
		Supplementary Table 12: mRNA primer sets
		Genes	Primers (5'to3')
		Goat SCD(Forward)	CCCTTACGACAAGACCATCAA
		Goat SCD(Reverse）	GGAAAGGTGTGGTGGTAGTT
		Goat LPL(Forward)	AACCAGACTCCAACGTCATC
		Goat LPL(Reverse）	CATCCGCCATCCAGTTCATA
		Goat FASN(Forward)	GAGAACATGACCAGCCTCAA
		Goat FASN(Reverse）	CTATGTAGTCCAGCTCCAACAG
		Goat FABP3(Forward)	GCAGATGACAGGAAGGTCAAG
		Goat FABP3(Reverse）	CATGGGTGAGTGTCAGAATGAG
		Goat INSIG1(Forward)	AACCACGCCAGTGCTAAA
		Goat INSIG1(Reverse）	CCAGGAAGGCTATGGTGATG
		Goat FGF12(Forward)	CTGAGAACTCGTCCCTTTGTC
		Goat FGF12(Reverse）	CCTCTCCTTGGGTGGATTTATT
		Goat HSD17b7(Forward)	CCTTCTGAGTGTGGCTTTGA
		Goat HSD17b7(Reverse）	CATCCACACAAAGGGAGGTAG
		Goat DHCR24(Forward)	CTACTACAAGCCGTGGTTCTT
		Goat DHCR24(Reverse）	GTGTGGCGGTGATAGTAGTG
		Goat ASNS(Forward)	CAGGTCCTGGATGAAGTCATATT
		Goat ASNS(Reverse）	CAGAGAAGATCACCACGCTATC
		Goat PPM1K(Forward)	GCAAGCCAATTCCCAAAGTC
		Goat PPM1K(Reverse）	CCATCGTACACCGCAAAGTA
		Goat CSN2(Forward)	ACAGAGGATGAACTCCAGGATA
		Goat CSN2(Reverse）	GTTTGAGTAAGAGGCAGGATGT
		Goat LDLR(Forward)	TCTCCTTCTAGACACACTCCTC
		Goat LDLR(Reverse）	CTGTGGGTAGTACCTGCTTTC
		Goat AGPAT4(Forward)	GGAGTCCTCAATGGCAAGAA
		Goat AGPAT4(Reverse）	GAAGGCATCCTTCTCTTGGTAG
		Goat DECR1(Forward)	CTCCGAAAGACTCTCTCCTAATG
		Goat DECR1(Reverse）	GATGCTCCTTTCTGTGCTTTG
		Goat SC5D(Forward)	GGGACTGGACCTCTCAATTATG
		Goat SC5D(Reverse）	ACTCAGTCTTTGCACACTCTC
		Goat SERTAD4(Forward)	GGACAGGGAGCTAGAAGAAATG
		Goat SERTAD4(Reverse）	CAGGGATCACCCTCTACTCATA
		Goat HMGCS1(Forward)	TCTCTAAACGACGACACTTTGG
		Goat HMGCS1(Reverse）	GGAGCCTTGGCACTTTCTTA
		Goat RPP14(Forward)	GTTCAGGCATCAGTGTTGTTATT
		Goat RPP14(Reverse）	GACGCTGGAACATCTCTCTATC
		Goat GPAM(Forward)	CTGGCTGAGCACATTCTCTT
		Goat GPAM(Reverse）	CAATTCCCTGCCTGTGTCTAT
		Goat ACSL1(Forward)	CTGGCCCATATGTTTGAGAGAG
		Goat ACSL1(Reverse）	GGGCCTTGAGATCATCCATAAG
		Goat COL4A5(Forward)	CCAGGAATACCAGGTCCTAAAG
		Goat COL4A5(Reverse）	GGAAGACCTACTTCACCATCTC
		Goat NSDHL(Forward)	CCTACTATCTAGCCCTCCTTGT
		Goat NSDHL(Reverse）	CTTTCTCGCAGCTGTAGTAGTG
		Goat AKAP9(Forward)	CGTCTTGAGCAGGAGTTGTTAT
		Goat AKAP9(Reverse）	CCTTCTGCCTCGACAGTAATTC
		Goat TMTC3(Forward)	AACTCCTACAAGGCAGCTAAC
		Goat TMTC3(Reverse）	TGTTCCCATGGTCCAATCAC
		Goat APAF1(Forward)	TCAAAGCTGAAACAGGAGAGAA
		Goat APAF1(Reverse）	CCACTGAGCAGGTTGCTATAA
		Goat SGCD(Forward)	GCGTGTGTGGGTGGATATAA
		Goat SGCD(Reverse）	GTACATGACAGGGTTGGGATAG
		Goat PRUNE2(Forward)	GTGGAGTATCAGGAGGCAAATC
		Goat PRUNE2(Reverse）	TCTCATTCAGCACGTGGTATTC
		Goat HSDL2(Forward)	ACCAGAGGCACCTATCTTACA
		Goat HSDL2(Reverse）	CACAGTGGATTCAGGTTCAGAG
		Goat ARHGAP20(Forward)	CCAACTGAATGACTCCTCCTATG
		Goat ARHGAP20(Reverse）	TGCTACCCTGACCAAGTTTC
		Goat CARF(Forward)	GGTGGTGTTCTTAGGTGGTATG
		Goat CARF(Reverse）	GGGAAAGGAGGAAGACGATAAAG
		Goat ERBIN(Forward)	CAGACCTGATGACGATGGTATATT
		Goat ERBIN(Reverse）	CTGTAGCCGTTAGCCTGAATAA
		Goat STARD5(Forward)	CAGTTCCAATGCTGCCAATG
		Goat STARD5(Reverse）	ACAGAAACAACCACAGGGATAG
		Goat STAR(Forward)	GAGGTGCTGAGTAAAGTGATCC
		Goat STAR(Reverse）	CGCTCCACAAGCTCTTCATAA
		Goat VEGFA(Forward)	TCACCAAAGCCAGCACATAG
		Goat VEGFA(Reverse）	GCCCTTTCCTCGAACTGATT
		Goat HFE(Forward)	TGGTTGCTCGTGATTCCTTTA
		Goat HFE(Reverse）	CTGGATGTGTGTGCCAAATTC
		Goat ELOVL1(Forward)	GGTGACCTTCCTACATGTCTTC
		Goat ELOVL1(Reverse）	GACGTGCACTGAGGAGTTTAT
		Goat OSBPL1A(Forward)	CGGGAAATGGACAGAATGTTTG
		Goat OSBPL1A(Reverse）	CACCTGTTTGCTGTTCTTCTTC
		Goat FHOD3(Forward)	GGTCTTCTCACGTCATCCTTTAG
		Goat FHOD3(Reverse）	TTCTCTGCAACCTTTCCTCTC
		Goat HSD3B7(Forward)	CAAGCAGCATGGAAGTTGTG
		Goat HSD3B7(Reverse）	AAGGATAGGGATGTCGGTGTA
		Goat ZBTB20(Forward)	CCTGGTTGAGAGGGCTAAATAAG
		Goat ZBTB20(Reverse）	GTTGGGCATCTGGGAGATTT
		Goat PSD3(Forward)	TTCTTCGCCTCTGCTTCATAC
		Goat PSD3(Reverse）	CATCCCTCTCTCCTCCTCAATA
		Goat LYST(Forward)	AAACCTCACTTCAGGGCATAC
		Goat LYST(Reverse）	GGGTAACTCCAACTCCATCTTT
		Goat KCND3(Forward)	CCCAGGTAGATGAGGTCAAATG
		Goat KCND3(Reverse）	CAGAGAGGCACAGAGACAAAG
		Goat POGZ(Forward)	AGAAGAGAAACTGGCTGAGTG
		Goat POGZ(Reverse）	CCTCCAAGGAACGTCCTATTT
		Goat CACNA2D1(Forward)	GATTATACCGACTGTGGTGGTG
		Goat CACNA2D1(Reverse）	GGTGTCTGCTGCCAGATAAA
		Goat MACC1(Forward)	GGAAGATTGCCATGCAGATAGA
		Goat MACC1(Reverse）	CCTGGACAAGATGCACTACTAAT
		Goat CSN1S1(Forward)	AGTGCTGAGGAACAACTTCAC
		Goat CSN1S1(Reverse）	CAGTTCCTGGTTCACTGCTATC
		Goat STARD4(Forward)	GGAGCACTTTGAAGAGAATTGC
		Goat STARD4(Reverse）	CCACAGTGTAGGAGAAGTCAAC
		Goat KANK2(Forward)	CAGGGAAGGCACTGAAAGAA
		Goat KANK2(Reverse）	CTTAGCCTCTTGCTTGTCTCTC
		Goat LSS(Forward)	AGATGAGCAAGGGTGGTTTC
		Goat LSS(Reverse）	AGGAGGAGGATGGACTTCAA
		Goat PHIP(Forward)	GATCTGGCAAGAGGAGTCAAA
		Goat PHIP(Reverse）	CTGACCATCAGGAGAGCATTT
		Goat ESR1(Forward)	CATCCAGGGAAGCTCCTATTT
		Goat ESR1(Reverse）	GTAGCCAGCAACATGTCAAAG
		Goat DCP2(Forward)	TGGTAGCACACCAGCTAAAC
		Goat DCP2(Reverse）	CCAGGAGAACCTTCAGGAAATAA
		Goat BMF(Forward)	GAGTCCAGAGCAGACTCTCATA
		Goat BMF(Reverse）	CATCCAGATCAGTGTGTCCTTC
		Goat THBS1(Forward)	CCGCCGATTCCAGATGATT
		Goat THBS1(Reverse）	CAGTCTGGACGAGTTCTTTACC
		Goat AFTPH(Forward)	GGGAATAGACACCCGAAACAT
		Goat AFTPH(Reverse）	CCTTGGTGGGCTCTAACATAC
		Goat CSNK2A1(Forward)	GATATGTGGAGCTTGGGTTGTA
		Goat CSNK2A1(Reverse）	CAGAACCTTGGCTATCCTCAC
		Goat STARD10(Forward)	AATACCGAAAGAAGTGGGACAG
		Goat STARD10(Reverse）	GCTTTGGACACCTCCAAGAATA
		Goat SORL1(Forward)	GAGCACAGTCTTCACCATCTT
		Goat SORL1(Reverse）	ACCACAGCTTGTAGTCATTCTC
		Goat ACACA(Forward)	CGAAGGGCTTATATCGCCTATG
		Goat ACACA(Reverse）	CCCTCTGTTTGGATGTGATGT
		Goat GAPDH(Forward)	GTCATCATCTCTGCACCTTCTG
		Goat GAPDH(Reverse)	GGAGGCATTGCTGACAATCT
		Goat Actin(Forward)	GCAGACAGGATGCAGAAAGA
		Goat Actin(Reverse)	AATCCACACGGAGTACTTGC
