# Supplementary material for: LncRNA as ceRNAs may be involved in lactation process
Source: Oncotarget. 2017 Aug 24;8(58):98014–28. doi: 10.18632/oncotarget.20439 (PMC5716710; doi:10.18632/oncotarget.20439)
Supplement: Supplementary file 11 [file oncotarget-08-98014-s011.xls]

## Sheet: Sheet2
		Supplementary Table 13: miRNA primer sets
		chi-mir-200b	F primer	GCTAATACTGCCTGG
			R primer	CAGAGAAGAGTCCGAG
			Probe	TGCCCTCTGGCTTCGTCTCATCATTA
			Size: 64bp
		chi-mir-200c	F primer	TAATACTGCCGGGT
			R primer	CAGAGAAGAGTCCGAG
			Probe	TGCCCTCTGGCTTCGTCTCCATCATT
			Size: 65bp
		chi-mir-103-3p	F primer	GGAGCAGCATTGTAC
			R primer	CAGAGAAGAGTCCGAG
			Probe	TGCCCTCTGGCTTCGTCCATAGCCCT
			Size: 64bp
		chi-mir-30f-5p	F primer	GAGATGTAAACACCCTAC
			R primer	CAGAGAAGAGTCCGAG
			Probe	TGCCCTCTGGCTTCGTCGCTGAGAGT
			Size: 65bp
		chi-mir-107-3p	F primer	GAGAAGCAGCATTGTA
			R primer	CAGAGAAGAGTCCGAG
			Probe	TGCCCTCTGGCTTCGTCATAGCCCTG
			Size: 63bp
		U6	F primer	ATTGGAACGATACAGAGAAGATT
			R primer	GGAACGCTTCACGAATTTG
			Probe	TGCGCAAGGATGACACGCA
			Size: 70bp
