# Supplementary material for: LncRNA as ceRNAs may be involved in lactation process
Source: Oncotarget. 2017 Aug 24;8(58):98014–28. doi: 10.18632/oncotarget.20439 (PMC5716710; doi:10.18632/oncotarget.20439)
Supplement: Supplementary file 12 [file oncotarget-08-98014-s012.xls]

## Sheet: Sheet3
		Supplementary Table 14: lncRNA primer sets
		TCONS_00055666	F primer	TTTTTGCTGGGTATGCCAAGA
			R primer	TCTCTGTAAACACCACCCTAAGGAA
			Probe	CACAAGGTCCTGTCTGCTGTTTACACATGC
			Size: 79bp
		TCONS_00088402	F primer	CCTCAGCCCCAAACTTCC
			R primer	TGGCACCCCTCAGACAAA
			Probe	CCGCTGTTGCACACAGCtagccTCt
			Size: 123bp
		TCONS_00144434	F primer	TAGCCTTTTGCTTTTGTTAGTGTTA
			R primer	AAGACTTTCAGACTTATTTTGGATA
			Probe	tcatcct+t+tc+tc+tttgtatttcagg
			Size: 129bp
		TCONS_00144689	F primer		GGCATCACCCCAGTACATGAT
			R primer		TTCAGCCTCATTCCCATGCT
			Size: 75bp
		TCONS_00108242	F primer		CACAGCCCTCTTATGCTTAGGAA
			R primer		CGTGCTTTTGTGTTGATGATTTC
			Size: 76bp
		TCONS_00148514	F primer		ACCGTCTCTCAGGTCCATTGAG
			R primer		GGCTGGATAAGAAGAGAAGCAATAGT
			Size: 129bp
